# Supplementary material for: Multivariate physiological recordings in an experimental hemorrhage model
Source: Data Brief. 2018 Jan 31;17:544–50. doi: 10.1016/j.dib.2018.01.053 (PMC5988387; doi:10.1016/j.dib.2018.01.053)
Supplement: Supplementary file 1 — Supplementary material [file mmc1.zip]

Archive with 108 entries (107 files):
- Data - Corrected/
- Data - Corrected/Info.csv
- Data - Corrected/MissingData.csv
- Data - Corrected/Sheep229_1_Arterial blood.csv
- Data - Corrected/Sheep229_1_rSO2.csv
- Data - Corrected/Sheep229_1_SpO2.csv
- Data - Corrected/Sheep229_1_UO.csv
- Data - Corrected/Sheep229_1_Venous blood.csv
- Data - Corrected/Sheep229_1_waveforms.edf
- Data - Corrected/Sheep229_2_Arterial blood.csv
- Data - Corrected/Sheep229_2_CO.csv
- Data - Corrected/Sheep229_2_rSO2.csv
- Data - Corrected/Sheep229_2_SpO2.csv
- Data - Corrected/Sheep229_2_UO.csv
- Data - Corrected/Sheep229_2_Venous blood.csv
- Data - Corrected/Sheep229_2_waveforms.edf
- Data - Corrected/Sheep230_1_Arterial blood.csv
- Data - Corrected/Sheep230_1_CO.csv
- Data - Corrected/Sheep230_1_rSO2.csv
- Data - Corrected/Sheep230_1_SpO2.csv
- Data - Corrected/Sheep230_1_Venous blood.csv
- Data - Corrected/Sheep230_1_waveforms.edf
- Data - Corrected/Sheep230_2_Arterial blood.csv
- Data - Corrected/Sheep230_2_CO.csv
- Data - Corrected/Sheep230_2_rSO2.csv
- Data - Corrected/Sheep230_2_SpO2.csv
- Data - Corrected/Sheep230_2_UO.csv
- Data - Corrected/Sheep230_2_Venous blood.csv
- Data - Corrected/Sheep230_2_waveforms.edf
- Data - Corrected/Sheep255_1_Arterial blood.csv
- Data - Corrected/Sheep255_1_CO.csv
- Data - Corrected/Sheep255_1_UO.csv
- Data - Corrected/Sheep255_1_Venous blood.csv
- Data - Corrected/Sheep255_1_waveforms.edf
- Data - Corrected/Sheep255_2_Arterial blood.csv
- Data - Corrected/Sheep255_2_CO.csv
- Data - Corrected/Sheep255_2_rSO2.csv
- Data - Corrected/Sheep255_2_UO.csv
- Data - Corrected/Sheep255_2_Venous blood.csv
- Data - Corrected/Sheep255_2_waveforms.edf
- Data - Corrected/Sheep262_1_CO.csv
- Data - Corrected/Sheep262_1_rSO2.csv
- Data - Corrected/Sheep262_1_UO.csv
- Data - Corrected/Sheep262_1_Venous blood.csv
- Data - Corrected/Sheep262_1_waveforms.edf
- Data - Corrected/Sheep262_2_Arterial blood.csv
- Data - Corrected/Sheep262_2_CO.csv
- Data - Corrected/Sheep262_2_rSO2.csv
- Data - Corrected/Sheep262_2_SpO2.csv
- Data - Corrected/Sheep262_2_UO.csv
- Data - Corrected/Sheep262_2_Venous blood.csv
- Data - Corrected/Sheep262_2_waveforms.edf
- Data - Corrected/Sheep267_1_Arterial blood.csv
- Data - Corrected/Sheep267_1_CO.csv
- Data - Corrected/Sheep267_1_rSO2.csv
- Data - Corrected/Sheep267_1_SpO2.csv
- Data - Corrected/Sheep267_1_UO.csv
- Data - Corrected/Sheep267_1_Venous blood.csv
- Data - Corrected/Sheep267_1_waveforms.edf
- Data - Corrected/Sheep267_2_Arterial blood.csv
- Data - Corrected/Sheep267_2_CO.csv
- Data - Corrected/Sheep267_2_rSO2.csv
- Data - Corrected/Sheep267_2_SpO2.csv
- Data - Corrected/Sheep267_2_UO.csv
- Data - Corrected/Sheep267_2_Venous blood.csv
- Data - Corrected/Sheep267_2_waveforms_part1.edf
- Data - Corrected/Sheep267_2_waveforms_part2.edf
- Data - Corrected/Sheep271_1_Arterial blood.csv
- Data - Corrected/Sheep271_1_CO.csv
- Data - Corrected/Sheep271_1_SpO2.csv
- Data - Corrected/Sheep271_1_UO.csv
- Data - Corrected/Sheep271_1_Venous blood.csv
- Data - Corrected/Sheep271_1_waveforms_part1.edf
- Data - Corrected/Sheep271_1_waveforms_part2.edf
- Data - Corrected/Sheep271_2_Arterial blood.csv
- Data - Corrected/Sheep271_2_CO.csv
- Data - Corrected/Sheep271_2_SpO2.csv
- Data - Corrected/Sheep271_2_UO.csv
- Data - Corrected/Sheep271_2_Venous blood.csv
- Data - Corrected/Sheep271_2_waveforms.edf
- Data - Corrected/Sheep276_1_Arterial blood.csv
- Data - Corrected/Sheep276_1_CO.csv
- Data - Corrected/Sheep276_1_rSO2.csv
- Data - Corrected/Sheep276_1_SpO2.csv
- Data - Corrected/Sheep276_1_UO.csv
- Data - Corrected/Sheep276_1_Venous blood.csv
- Data - Corrected/Sheep276_1_waveforms.edf
- Data - Corrected/Sheep276_2_Arterial blood.csv
- Data - Corrected/Sheep276_2_CO.csv
- Data - Corrected/Sheep276_2_rSO2.csv
- Data - Corrected/Sheep276_2_SpO2.csv
- Data - Corrected/Sheep276_2_UO.csv
- Data - Corrected/Sheep276_2_Venous blood.csv
- Data - Corrected/Sheep276_2_waveforms.edf
- Data - Corrected/Sheep40_1_Arterial blood.csv
- Data - Corrected/Sheep40_1_CO.csv
- Data - Corrected/Sheep40_1_rSO2.csv
- Data - Corrected/Sheep40_1_SpO2.csv
- Data - Corrected/Sheep40_1_UO.csv
- Data - Corrected/Sheep40_1_Venous blood.csv
- Data - Corrected/Sheep40_1_waveforms.edf
- Data - Corrected/Sheep40_2_Arterial blood.csv
- Data - Corrected/Sheep40_2_CO.csv
- Data - Corrected/Sheep40_2_rSO2.csv
- Data - Corrected/Sheep40_2_SpO2.csv
- Data - Corrected/Sheep40_2_UO.csv
- Data - Corrected/Sheep40_2_Venous blood.csv
- Data - Corrected/Sheep40_2_waveforms.edf
