# Supplementary material for: Multivariate physiological recordings in an experimental hemorrhage model
Source: Data Brief. 2018 Jan 31;17:544–50. doi: 10.1016/j.dib.2018.01.053 (PMC5988387; doi:10.1016/j.dib.2018.01.053)
Supplement: Supplementary file 1 — Supplementary material [file mmc1.zip › Data - Corrected/Info.csv]

Animal ID	Weight (Kg)	Hemorrhage rate (mL/kgBW/min	Baseline onset (Bo)	Hemorrhage onset (Ho)	Hemorrhage end (He)	Transfusion onset (He + ~30 min)	Transfusion end (Te)	End of study (Te + ~30 min)
Sheep40_1	40	0.25	11:15:00	12:15:00	13:26:17	13:56:00	14:01:47	14:33:00
Sheep229_2	33	0.25	10:00:00	11:00:00	12:54:10	13:24:21	13:29:32	14:00:00
Sheep230_2	33	0.25	10:20:00	11:19:59	12:10:00	12:41:51	12:48:49	13:19:00
Sheep255_1	39	0.25	12:30:01	13:30:00	14:55:44	15:25:02	15:45:37	16:09:59
Sheep262_2	38	0.25	10:50:00	11:50:03	12:22:26	12:55:37	13:12:27	13:42:17
Sheep267_1	40	0.25	11:46:03	12:39:59	13:44:21	14:29:00	14:32:53	15:02:58
Sheep271_1	37	0.25	10:45:02	11:44:59	13:13:19	13:45:22	14:15:05	14:45:10
Sheep276_2	39	0.25	10:49:58	11:49:59	13:12:54	13:42:58	13:48:44	14:18:48
Sheep40_2	40	1.25	12:06:47	12:59:59	13:07:26	13:37:45	13:39:38	14:10:00
Sheep229_1	33	1.25	11:00:00	12:00:02	12:16:08	12:46:45	12:55:00	13:25:00
Sheep230_1	33	1.25	11:00:00	12:00:02	12:14:08	12:59:45	13:03:34	13:33:00
Sheep255_2	39	1.25	10:29:58	11:29:59	11:42:24	12:12:17	12:14:51	12:45:00
Sheep262_1	38	1.25	12:10:00	13:10:00	13:17:57	13:49:56	13:52:52	14:22:00
Sheep267_2	40	1.25	16:49:59	17:50:01	18:04:26	18:34:51	18:39:55	19:09:59
Sheep271_2	37	1.25	9:40:00	10:40:31	10:55:34	11:27:48	11:47:55	12:18:00
Sheep276_1	39	1.25	12:00:00	13:01:58	13:21:42	13:52:33	14:03:01	14:33:06
