# Supplementary material for: Multivariate physiological recordings in an experimental hemorrhage model
Source: Data Brief. 2018 Jan 31;17:544–50. doi: 10.1016/j.dib.2018.01.053 (PMC5988387; doi:10.1016/j.dib.2018.01.053)
Supplement: Supplementary file 1 — Supplementary material [file mmc1.zip › Data - Corrected/MissingData.csv]

Animal ID	EKG	ABP	CVP	PAP	SpO2	rSO2_cerebral	rSO2_thigh1	rSO2_thigh2	UO	Arterial blood	Venous blood	CO
Sheep40_1	1	1	1	1	1	1	0	1	1	1	1	1
Sheep229_2	1	1	1	1	1	1	1	1	1	1	1	1
Sheep230_2	1	1	1	1	1	1	0	1	1	1	1	1
Sheep255_1	1	1	1	1	0	0	0	0	1	1	1	1
Sheep262_2	1	1	1	1	1	1	1	0	1	1	1	1
Sheep267_1	1	1	1	1	1	1	1	0	1	1	1	1
Sheep271_1	1	1	1	1	1	0	0	0	1	1	1	1
Sheep276_2	1	1	1	1	1	1	0	0	1	1	1	1
Sheep40_2	1	1	1	1	1	1	1	1	1	1	1	1
Sheep229_1	1	1	0	0	1	1	1	1	1	1	1	0
Sheep230_1	1	1	1	1	1	1	1	1	0	1	1	1
Sheep255_2	1	1	1	1	0	1	1	1	1	1	1	1
Sheep262_1	1	1	1	1	0	1	1	0	1	0	1	1
Sheep267_2	1	1	1	1	1	1	0	0	1	1	1	1
Sheep271_2	1	1	1	1	1	0	0	0	1	1	1	1
Sheep276_1	1	1	1	1	1	1	0	0	1	1	1	1
