# Supplementary material for: Multivariate physiological recordings in an experimental hemorrhage model
Source: Data Brief. 2018 Jan 31;17:544–50. doi: 10.1016/j.dib.2018.01.053 (PMC5988387; doi:10.1016/j.dib.2018.01.053)
Supplement: Supplementary file 1 — Supplementary material [file mmc1.zip › Data - Corrected/Sheep229_1_Arterial blood.csv]

Event	Time	pH	pCO2 (mmHg)	pO2 (mmHg)	HCO3 (mmol/L)	BE (mmol/L)	Hct (%)	tHb (g/dL)	sO2 (%)	FO2Hb (%)	FCOHb (%)	FmetHb (%)	FHHB (%)	Na (mmol/L)	K (mmol/L)	Ca (mmol/L)	Cl (mmol/L)	Glu (mg/dL)	Lac (mmol/L)
BL	11:00:00	7.58	26.8	96.7	24.4	3.1	30	10.3	97.5	95	1.4	1.2	2.4	145.2	3.33	1.25	108	81	2.17
BL+30	11:30:00	7.53	30.1	93.2	24.3	2	30	10.2	96.6	94.6	1.1	1	3.3	144	3.15	1.05	106	80	1.37
Ho	12:00:02	7.54	32.4	92.7	27.1	4.6	28	9.6	97.3	94.4	2	1	2.6	140.1	3.08	1.06	106	78	1.08
Ho+5	12:05:00	7.56	30.4	98.1	26.6	4.6	31	10.5	97.9	95.3	1.9	0.8	2	140.7	3.2	1.08	106	80	0.92
Ho+10	12:10:00	7.53	32.8	91.2	26.7	4.1	31	10.4	96.7	94.4	1.6	0.8	3.2	141.2	3.11	1.08	106	79	0.93
Ho+15	12:15:00	7.54	29.4	98.3	24.5	2.5	31	10.6	97.8	95.6	1.7	0.5	2.2	140.4	3.1	1.02	106	74	1.13
He	12:16:08	7.55	27.3	105.6	23.5	1.7	29	10	98.6	96.3	1.7	0.6	1.4	138.7	3.02	0.96	107	71	1.09
He+15	12:31:00	7.55	28.2	103.4	24.2	2.2	26	9	98.4	95.5	2.2	0.7	1.6	144.4	2.94	1.01	109	75	1.28
To	12:46:45	7.53	30.1	99.7	24.5	2.1	26	8.8	97.9	94.9	2.3	0.8	2	142.6	2.82	1.04	108	78	1.09
Te	12:55:00	7.54	27.1	118	22.8	0.5	22	7.5	99.1	96	2.2	0.9	0.9	141	2.77	0.82	109	90	1.04
Te+15	13:10:00	7.52	28.7	99.2	22.8	0.2	24	8.1	97.4	94.7	2.7	0.7	2.5	139.8	2.58	0.98	108	84	0.75
Te+30	13:25:00	7.53	31.1	101	25.3	2.6	23	7.8	97.9	95.3	2	0.7	2	140.9	2.48	0.94	110	77	0.69
