# Supplementary material for: Multivariate physiological recordings in an experimental hemorrhage model
Source: Data Brief. 2018 Jan 31;17:544–50. doi: 10.1016/j.dib.2018.01.053 (PMC5988387; doi:10.1016/j.dib.2018.01.053)
Supplement: Supplementary file 1 — Supplementary material [file mmc1.zip › Data - Corrected/Sheep229_1_rSO2.csv]

Time	rSO2_cerebral (%)	rSO2_thigh1 (%)	rSO2_thigh2 (%)
11:00:03	56	61	79
11:00:07	55	61	80
11:00:11	53	62	78
11:00:15	51	62	78
11:00:19	51	62	78
11:00:23	54	63	78
11:00:27	56	63	81
11:00:31	54	63	79
11:00:35	54	64	81
11:00:39	54	65	81
11:00:43	53	66	83
11:00:47	53	66	81
11:00:51	54	67	81
11:00:55	53	67	84
11:00:59	53	66	84
11:01:03	53	64	84
11:01:07	54	64	83
11:01:11	53	63	82
11:01:15	53	65	82
11:01:19	54	64	81
11:01:23	54	66	81
11:01:27	55	67	82
11:01:31	54	67	83
11:01:35	53	68	83
11:01:39	53	64	85
11:01:43	52	65	84
11:01:47	52	64	84
11:01:51	53	63	85
11:01:55	54	63	84
11:01:59	53	62	87
11:02:03	55	61	87
11:02:07	53	59	84
11:02:11	53	63	83
11:02:15	53	66	84
11:02:19	54	67	83
11:02:23	53	64	85
11:02:27	52	61	85
11:02:31	52	59	82
11:02:35	52	62	82
11:02:39	52	64	82
11:02:43	54	64	86
11:02:47	53	71	88
11:02:51	53	72	89
11:02:55	54	73	90
11:02:59	53	73	90
11:03:03	53	71	88
11:03:07	53	69	88
11:03:11	53	68	88
11:03:15	53	66	88
11:03:19	53	65	87
11:03:23	53	63	86
11:03:27	53	63	85
11:03:31	53	64	85
11:03:35	53	63	85
11:03:39	54	64	85
11:03:43	53	64	85
11:03:47	55	64	83
11:03:51	54	65	83
11:03:55	54	69	87
11:03:59	55	73	89
11:04:03	55	72	90
11:04:07	54	73	90
11:04:11	55	72	89
11:04:15	55	68	93
11:04:19	54	65	88
11:04:23	55	63	86
11:04:27	54	62	87
11:04:31	53	64	86
11:04:35	54	64	85
11:04:39	53	63	85
11:04:43	54	63	84
11:04:47	53	63	82
11:04:51	54	65	82
11:04:55	56	69	84
11:04:59	55	69	85
11:05:03	56	67	85
11:05:07	56	64	85
11:05:11	56	63	84
11:05:15	57	67	84
11:05:19	54	62	82
11:05:23	54	59	80
11:05:27	53	59	77
11:05:31	54	60	74
11:05:35	54	60	74
11:05:39	54	61	74
11:05:43	53	61	74
11:05:47	53	60	74
11:05:51	53	60	74
11:05:55	56	60	78
11:05:59	56	60	77
11:06:03	55	60	76
11:06:07	55	66	76
11:06:11	55	63	74
11:06:15	53	63	74
11:06:19	55	60	74
11:06:23	56	60	73
11:06:27	56	65	76
11:06:31	53	67	79
11:06:35	56	63	79
11:06:39	56	58	78
11:06:43	57	60	76
11:06:47	56	60	74
11:06:51	55	63	73
11:06:55	54	61	72
11:06:59	55	58	71
11:07:03	53	61	74
11:07:07	52	64	78
11:07:11	53	65	78
11:07:15	53	62	79
11:07:19	53	61	80
11:07:23	52	61	80
11:07:27	53	63	81
11:07:31	53	63	80
11:07:35	52	66	80
11:07:39	53	67	84
11:07:43	52	66	84
11:07:47	52	64	84
11:07:51	51	63	83
11:07:55	51	62	82
11:07:59	51	62	82
11:08:03	54	65	83
11:08:07	54	68	83
11:08:11	53	68	85
11:08:15	51	67	85
11:08:19	52	66	85
11:08:23	54	65	85
11:08:27	53	65	86
11:08:31	55	67	87
11:08:35	54	70	89
11:08:39	54	67	89
11:08:43	53	69	89
11:08:47	52	69	90
11:08:51	52	69	89
11:08:55	53	68	88
11:08:59	54	67	87
11:09:03	54	67	87
11:09:07	54	66	87
11:09:11	54	64	86
11:09:15	53	62	86
11:09:19	53	62	85
11:09:23	53	63	84
11:09:27	54	63	86
11:09:31	56	62	86
11:09:35	55	61	86
11:09:39	55	60	82
11:09:43	54	60	82
11:09:47	53	60	82
11:09:51	54	63	84
11:09:55	54	63	84
11:09:59	52	64	83
11:10:03	53	64	84
11:10:07	52	63	83
11:10:11	51	62	81
11:10:15	52	63	81
11:10:19	52	66	80
11:10:23	52	67	84
11:10:27	53	67	86
11:10:31	53	68	85
11:10:35	51	68	82
11:10:39	52	68	83
11:10:43	53	67	83
11:10:47	53	66	85
11:10:51	53	68	84
11:10:55	52	68	84
11:10:59	51	67	85
11:11:03	52	67	85
11:11:07	52	66	84
11:11:11	52	65	84
11:11:15	52	65	85
11:11:19	53	64	82
11:11:23	53	63	82
11:11:27	52	63	82
11:11:31	52	66	83
11:11:35	52	66	82
11:11:39	52	66	83
11:11:43	51	65	83
11:11:47	52	65	82
11:11:51	52	65	83
11:11:55	52	66	84
11:11:59	52	67	85
11:12:03	54	67	86
11:12:07	54	66	86
11:12:11	53	64	87
11:12:15	52	64	87
11:12:19	51	64	86
11:12:23	51	66	86
11:12:27	52	66	86
11:12:31	52	67	85
11:12:35	52	61	87
11:12:39	54	59	86
11:12:43	54	61	84
11:12:47	53	63	83
11:12:51	55	62	81
11:12:55	53	61	80
11:12:59	52	61	79
11:13:03	54	61	79
11:13:07	53	62	78
11:13:11	54	66	78
11:13:15	56	67	79
11:13:19	56	63	79
11:13:23	55	61	79
11:13:27	54	61	79
11:13:31	54	63	81
11:13:35	53	66	82
11:13:39	51	64	79
11:13:43	51	61	78
11:13:47	53	59	77
11:13:51	52	63	76
11:13:55	53	64	76
11:13:59	54	63	77
11:14:03	53	65	83
11:14:07	54	69	84
11:14:11	55	59	83
11:14:15	52	58	82
11:14:19	52	63	80
11:14:23	52	63	80
11:14:27	51	61	80
11:14:31	51	60	77
11:14:35	54	60	77
11:14:39	52	66	78
11:14:43	51	64	80
11:14:47	53	64	81
11:14:51	55	63	81
11:14:55	57	63	83
11:14:59	56	61	82
11:15:03	55	60	81
11:15:07	53	61	81
11:15:11	56	61	80
11:15:15	52	62	79
11:15:19	55	61	79
11:15:23	56	64	79
11:15:27	55	64	78
11:15:31	54	64	81
11:15:35	53	64	83
11:15:39	53	64	85
11:15:43	53	65	86
11:15:47	52	66	85
11:15:51	52	66	86
11:15:55	52	67	87
11:15:59	54	67	90
11:16:03	54	66	87
11:16:07	54	66	85
11:16:11	53	63	87
11:16:15	54	63	85
11:16:19	54	62	83
11:16:23	56	65	82
11:16:27	55	67	84
11:16:31	53	65	85
11:16:35	54	64	84
11:16:39	52	62	84
11:16:43	54	61	83
11:16:47	54	61	85
11:16:51	54	60	84
11:16:55	54	59	82
11:16:59	55	60	80
11:17:03	54	63	79
11:17:07	54	65	81
11:17:11	54	66	80
11:17:15	55	65	80
11:17:19	55	63	80
11:17:23	54	64	80
11:17:27	55	65	81
11:17:31	52	60	79
11:17:35	54	63	79
11:17:39	53	65	78
11:17:43	53	66	78
11:17:47	53	65	86
11:17:51	52	65	85
11:17:55	52	64	84
11:17:59	53	63	83
11:18:03	51	60	83
11:18:07	54	59	81
11:18:11	54	61	80
11:18:15	52	64	80
11:18:19	51	63	79
11:18:23	52	62	78
11:18:27	54	61	78
11:18:31	55	65	80
11:18:35	54	65	85
11:18:39	54	66	87
11:18:43	55	63	90
11:18:47	54	60	89
11:18:51	52	58	87
11:18:55	51	60	84
11:18:59	54	62	82
11:19:03	54	61	81
11:19:07	53	60	82
11:19:11	52	60	81
11:19:15	53	61	80
11:19:19	53	62	79
11:19:23	54	63	79
11:19:27	55	64	81
11:19:31	50	64	81
11:19:35	49	65	81
11:19:39	50	63	81
11:19:43	51	62	82
11:19:47	50	61	82
11:19:51	52	62	82
11:19:55	52	65	86
11:19:59	52	65	84
11:20:03	52	66	83
11:20:07	53	66	83
11:20:11	52	61	82
11:20:15	53	61	82
11:20:19	54	61	81
11:20:23	54	64	81
11:20:27	55	65	81
11:20:31	54	63	83
11:20:35	60	60	83
11:20:39	56	60	82
11:20:43	57	62	82
11:20:47	52	58	80
11:20:51	54	57	79
11:20:55	54	58	80
11:20:59	55	60	77
11:21:03	54	62	78
11:21:07	54	63	79
11:21:11	61	62	83
11:21:15	56	61	79
11:21:19	49	57	79
11:21:23	53	56	78
11:21:27	53	62	77
11:21:31	53	64	83
11:21:35	52	63	86
11:21:39	52	59	85
11:21:43	52	59	84
11:21:47	52	63	82
11:21:51	53	63	82
11:21:55	52	62	81
11:21:59	54	61	80
11:22:03	53	61	79
11:22:07	53	64	79
11:22:11	53	64	79
11:22:15	52	65	81
11:22:19	54	65	83
11:22:23	50	67	84
11:22:27	49	65	83
11:22:31	50	67	83
11:22:35	52	65	85
11:22:39	53	66	83
11:22:43	51	63	83
11:22:47	52	61	81
11:22:51	53	60	80
11:22:55	53	64	81
11:22:59	57	64	79
11:23:03	54	66	80
11:23:07	55	66	81
11:23:11	54	64	80
11:23:15	50	68	83
11:23:19	50	69	85
11:23:23	47	67	87
11:23:27	49	65	86
11:23:31	43	63	88
11:23:35	47	61	85
11:23:39	47	61	83
11:23:43	45	63	82
11:23:47	44	65	80
11:23:51	47	63	79
11:23:55	41	62	79
11:23:59	41	61	78
11:24:03	42	61	76
11:24:07	46	62	75
11:24:11	41	64	75
11:24:15	58	62	75
11:24:19	46	60	75
11:24:23	49	64	82
11:24:27	51	66	85
11:24:31	53	66	84
11:24:35	51	66	84
11:24:39	52	64	84
11:24:43	51	62	82
11:24:47	43	60	81
11:24:51	44	60	80
11:24:55	43	60	79
11:24:59	44	61	78
11:25:03	41	62	78
11:25:07	43	62	80
11:25:11	43	64	79
11:25:15	40	64	80
11:25:19	43	64	82
11:25:23	43	64	83
11:25:27	53	63	79
11:25:31	54	67	84
11:25:35	53	66	84
11:25:39	51	64	84
11:25:43	52	63	84
11:25:47	50	63	84
11:25:51	50	64	82
11:25:55	53	67	82
11:25:59	50	67	83
11:26:03	50	65	84
11:26:07	52	63	86
11:26:11	51	62	86
11:26:15	52	64	85
11:26:19	50	64	85
11:26:23	50	63	85
11:26:27	48	63	84
11:26:31	51	63	83
11:26:35	54	63	82
11:26:39	50	63	82
11:26:43	55	65	82
11:26:47	53	64	81
11:26:51	50	63	82
11:26:55	52	66	83
11:26:59	49	67	84
11:27:03	45	61	83
11:27:07	46	57	82
11:27:11	44	56	79
11:27:15	42	61	77
11:27:19	41	62	75
11:27:23	43	61	73
11:27:27	40	60	73
11:27:31	43	59	74
11:27:35	39	59	74
11:27:39	42	59	75
11:27:43	40	61	77
11:27:47	42	63	79
11:27:51	43	64	81
11:27:55	39	64	81
11:27:59	38	63	86
11:28:03	43	63	88
11:28:07	43	63	87
11:28:11	58	65	89
11:28:15	48	65	84
11:28:19	48	66	84
11:28:23	53	69	87
11:28:27	43	68	85
11:28:31	53	67	84
11:28:35	52	67	83
11:28:39	54	66	83
11:28:43	54	67	82
11:28:47	53	68	81
11:28:51	50	68	80
11:28:55	49	67	84
11:28:59	52	63	83
11:29:03	46	62	84
11:29:07	46	60	83
11:29:11	52	60	81
11:29:15	49	62	80
11:29:19	49	62	80
11:29:23	48	63	80
11:29:27	50	63	80
11:29:31	49	66	82
11:29:35	47	68	83
11:29:39	46	68	85
11:29:43	46	67	85
11:29:47	45	65	86
11:29:51	43	65	88
11:29:55	41	64	88
11:29:59	43	64	87
11:30:03	41	63	86
11:30:07	43	64	87
11:30:11	47	65	87
11:30:15	47	66	88
11:30:19	46	67	89
11:30:23	45	67	89
11:30:27	46	68	89
11:30:31	62	69	89
11:30:35	63	71	88
11:30:39	56	71	88
11:30:43	46	73	90
11:30:47	43	70	88
11:30:51	42	68	87
11:30:55	44	66	86
11:30:59	41	65	83
11:31:03	40	64	82
11:31:07	42	64	82
11:31:11	40	63	82
11:31:15	41	63	82
11:31:19	51	63	81
11:31:23	53	67	81
11:31:27	54	66	81
11:31:31	52	65	81
11:31:35	53	66	81
11:31:39	56	68	81
11:31:43	48	72	85
11:31:47	49	73	86
11:31:51	48	70	86
11:31:55	49	68	86
11:31:59	51	66	85
11:32:03	46	66	85
11:32:07	47	67	88
11:32:11	50	66	85
11:32:15	54	67	86
11:32:19	54	63	84
11:32:23	55	62	83
11:32:27	56	62	82
11:32:31	52	62	81
11:32:35	48	70	81
11:32:39	48	75	86
11:32:43	47	77	88
11:32:47	45	76	88
11:32:51	50	76	88
11:32:55	48	75	88
11:32:59	51	74	87
11:33:03	51	73	88
11:33:07	52	72	86
11:33:11	50	71	85
11:33:15	52	73	84
11:33:19	52	73	83
11:33:23	50	70	82
11:33:27	54	66	83
11:33:31	52	62	82
11:33:35	51	60	81
11:33:39	51	60	80
11:33:43	51	61	79
11:33:47	53	61	79
11:33:51	49	61	78
11:33:55	47	67	78
11:33:59	51	67	78
11:34:03	50	67	80
11:34:07	50	68	79
11:34:11	54	67	80
11:34:15	50	68	82
11:34:19	54	67	81
11:34:23	50	65	82
11:34:27	51	64	82
11:34:31	52	63	81
11:34:35	51	63	80
11:34:39	53	64	80
11:34:43	50	63	84
11:34:47	48	62	84
11:34:51	47	61	86
11:34:55	48	62	86
11:34:59	48	65	82
11:35:03	50	66	84
11:35:07	51	65	83
11:35:11	49	64	82
11:35:15	49	64	81
11:35:19	50	65	82
11:35:23	51	63	82
11:35:27	50	63	84
11:35:31	49	64	84
11:35:35	49	65	84
11:35:39	49	64	84
11:35:43	48	65	83
11:35:47	46	64	83
11:35:51	48	66	83
11:35:55	47	66	82
11:35:59	51	68	81
11:36:03	48	67	81
11:36:07	48	66	80
11:36:11	48	65	80
11:36:15	50	66	81
11:36:19	47	66	82
11:36:23	49	66	82
11:36:27	49	68	81
11:36:31	49	70	83
11:36:35	49	69	82
11:36:39	48	69	83
11:36:43	54	67	82
11:36:47	50	67	80
11:36:51	48	67	80
11:36:55	48	67	80
11:36:59	47	66	80
11:37:03	50	65	80
11:37:07	51	67	84
11:37:11	51	70	86
11:37:15	51	68	87
11:37:19	49	64	87
11:37:23	49	63	86
11:37:27	48	65	84
11:37:31	51	65	83
11:37:35	50	65	83
11:37:39	51	65	84
11:37:43	50	65	84
11:37:47	49	66	86
11:37:51	47	67	86
11:37:55	47	66	85
11:37:59	49	65	86
11:38:03	50	65	85
11:38:07	50	64	85
11:38:11	45	67	84
11:38:15	50	70	84
11:38:19	50	71	85
11:38:23	45	69	84
11:38:27	47	68	83
11:38:31	48	69	81
11:38:35	47	69	81
11:38:39	47	68	81
11:38:43	47	66	81
11:38:47	47	66	81
11:38:51	45	65	82
11:38:55	47	65	82
11:38:59	48	65	82
11:39:03	49	65	84
11:39:07	48	67	84
11:39:11	48	68	84
11:39:15	47	68	83
11:39:19	50	68	84
11:39:23	49	68	84
11:39:27	48	67	83
11:39:31	50	67	83
11:39:35	49	66	83
11:39:39	48	66	82
11:39:43	51	68	84
11:39:47	50	67	86
11:39:51	51	69	86
11:39:55	50	64	87
11:39:59	51	62	86
11:40:03	48	61	84
11:40:07	49	61	84
11:40:11	45	63	84
11:40:15	50	63	83
11:40:19	51	63	83
11:40:23	50	61	81
11:40:27	50	61	79
11:40:31	49	67	80
11:40:35	48	66	79
11:40:39	48	64	80
11:40:43	48	62	80
11:40:47	48	62	79
11:40:51	48	65	81
11:40:55	47	66	81
11:40:59	49	65	82
11:41:03	48	64	81
11:41:07	49	63	81
11:41:11	50	63	81
11:41:15	49	64	80
11:41:19	49	65	80
11:41:23	49	67	82
11:41:27	47	66	82
11:41:31	47	66	84
11:41:35	48	65	85
11:41:39	47	64	84
11:41:43	48	64	85
11:41:47	48	64	84
11:41:51	48	64	83
11:41:55	48	65	83
11:41:59	48	65	84
11:42:03	48	65	85
11:42:07	46	65	83
11:42:11	49	66	82
11:42:15	48	68	82
11:42:19	50	69	84
11:42:23	49	67	84
11:42:27	49	66	83
11:42:31	49	65	82
11:42:35	49	66	84
11:42:39	48	66	85
11:42:43	49	67	84
11:42:47	48	68	83
11:42:51	50	68	85
11:42:55	50	68	84
11:42:59	49	68	85
11:43:03	48	68	85
11:43:07	48	68	85
11:43:11	48	68	85
11:43:15	48	68	85
11:43:19	48	67	86
11:43:23	47	66	85
11:43:27	46	65	84
11:43:31	47	64	83
11:43:35	49	66	82
11:43:39	50	68	84
11:43:43	50	67	84
11:43:47	47	66	86
11:43:51	49	65	84
11:43:55	49	65	84
11:43:59	46	69	82
11:44:03	51	67	82
11:44:07	50	68	83
11:44:11	49	67	83
11:44:15	50	66	84
11:44:19	45	64	83
11:44:23	45	61	82
11:44:27	51	60	81
11:44:31	49	59	80
11:44:35	49	64	82
11:44:39	49	64	82
11:44:43	49	65	82
11:44:47	48	64	82
11:44:51	48	64	82
11:44:55	48	64	83
11:44:59	48	64	81
11:45:03	47	65	83
11:45:07	47	66	83
11:45:11	46	66	84
11:45:15	46	66	84
11:45:19	49	65	84
11:45:23	49	65	84
11:45:27	50	65	84
11:45:31	49	66	84
11:45:35	49	70	85
11:45:39	49	69	86
11:45:43	48	69	85
11:45:47	50	68	84
11:45:51	47	67	86
11:45:55	49	66	85
11:45:59	51	65	84
11:46:03	50	64	83
11:46:07	49	64	83
11:46:11	48	63	82
11:46:15	48	64	82
11:46:19	48	64	81
11:46:23	49	65	81
11:46:27	48	65	82
11:46:31	48	67	81
11:46:35	47	67	83
11:46:39	47	67	83
11:46:43	46	67	82
11:46:47	47	66	81
11:46:51	50	68	81
11:46:55	48	66	83
11:46:59	44	65	83
11:47:03	47	64	83
11:47:07	48	64	82
11:47:11	46	65	82
11:47:15	46	65	82
11:47:19	45	65	82
11:47:23	47	66	82
11:47:27	47	67	84
11:47:31	48	66	83
11:47:35	47	67	85
11:47:39	47	66	84
11:47:43	47	65	83
11:47:47	48	65	83
11:47:51	47	66	85
11:47:55	50	68	84
11:47:59	49	65	83
11:48:03	48	65	83
11:48:07	48	64	82
11:48:11	48	64	82
11:48:15	48	64	81
11:48:19	49	64	81
11:48:23	48	68	81
11:48:27	48	70	87
11:48:31	49	68	86
11:48:35	47	66	86
11:48:39	48	63	85
11:48:43	47	63	85
11:48:47	48	64	85
11:48:51	48	64	84
11:48:55	47	64	83
11:48:59	48	64	83
11:49:03	48	64	83
11:49:07	49	63	83
11:49:11	48	65	84
11:49:15	50	65	81
11:49:19	47	65	81
11:49:23	47	65	82
11:49:27	48	65	82
11:49:31	50	67	83
11:49:35	50	67	83
11:49:39	50	65	83
11:49:43	50	63	82
11:49:47	50	65	82
11:49:51	50	68	86
11:49:55	49	69	86
11:49:59	51	71	88
11:50:03	52	67	89
11:50:07	52	65	88
11:50:11	51	64	86
11:50:15	51	62	85
11:50:19	51	65	83
11:50:23	50	63	82
11:50:27	51	60	80
11:50:31	50	59	79
11:50:35	49	59	78
11:50:39	52	61	77
11:50:43	49	60	76
11:50:47	50	59	74
11:50:51	50	61	75
11:50:55	50	60	77
11:50:59	50	62	78
11:51:03	51	65	77
11:51:07	50	66	79
11:51:11	50	62	79
11:51:15	51	60	78
11:51:19	50	59	78
11:51:23	50	61	77
11:51:27	49	65	77
11:51:31	50	65	76
11:51:35	49	64	79
11:51:39	49	64	78
11:51:43	50	63	79
11:51:47	50	62	80
11:51:51	51	65	83
11:51:55	47	66	85
11:51:59	49	64	84
11:52:03	47	60	83
11:52:07	48	59	82
11:52:11	48	61	81
11:52:15	48	65	80
11:52:19	49	66	80
11:52:23	49	66	79
11:52:27	51	65	79
11:52:31	51	60	78
11:52:35	51	59	76
11:52:39	50	61	77
11:52:43	49	63	77
11:52:47	51	63	76
11:52:51	49	63	76
11:52:55	47	63	76
11:52:59	48	63	77
11:53:03	48	63	78
11:53:07	47	64	79
11:53:11	49	64	79
11:53:15	48	65	82
11:53:19	49	65	83
11:53:23	49	64	83
11:53:27	50	63	84
11:53:31	49	63	84
11:53:35	48	63	83
11:53:39	47	67	82
11:53:43	49	67	83
11:53:47	49	68	83
11:53:51	47	67	82
11:53:55	47	67	82
11:53:59	48	66	82
11:54:03	49	66	82
11:54:07	49	65	82
11:54:11	49	63	82
11:54:15	47	62	82
11:54:19	49	62	82
11:54:23	48	62	81
11:54:27	49	62	82
11:54:31	48	63	83
11:54:35	50	63	82
11:54:39	49	63	82
11:54:43	49	64	83
11:54:47	50	65	82
11:54:51	48	65	82
11:54:55	48	65	82
11:54:59	46	67	81
11:55:03	47	68	81
11:55:07	45	71	80
11:55:11	51	68	81
11:55:15	49	69	81
11:55:19	49	67	81
11:55:23	49	68	81
11:55:27	50	64	81
11:55:31	51	63	80
11:55:35	52	61	80
11:55:39	50	63	80
11:55:43	50	63	82
11:55:47	50	63	82
11:55:51	49	62	82
11:55:55	49	63	80
11:55:59	50	64	80
11:56:03	48	65	80
11:56:07	53	64	81
11:56:11	50	64	81
11:56:15	49	64	81
11:56:19	48	63	81
11:56:23	49	63	81
11:56:27	48	63	80
11:56:31	48	63	80
11:56:35	48	63	80
11:56:39	48	65	80
11:56:43	48	64	81
11:56:47	48	65	81
11:56:51	47	65	81
11:56:55	46	66	82
11:56:59	46	65	82
11:57:03	47	63	84
11:57:07	47	63	84
11:57:11	47	63	83
11:57:15	46	64	83
11:57:19	48	64	82
11:57:23	47	64	81
11:57:27	49	64	81
11:57:31	47	67	84
11:57:35	50	69	82
11:57:39	52	71	84
11:57:43	52	68	86
11:57:47	51	64	85
11:57:51	49	59	84
11:57:55	49	59	83
11:57:59	49	64	83
11:58:03	49	65	82
11:58:07	49	64	81
11:58:11	50	63	80
11:58:15	45	61	81
11:58:19	42	59	80
11:58:23	41	59	81
11:58:27	49	58	79
11:58:31	49	58	77
11:58:35	52	60	76
11:58:39	50	62	76
11:58:43	49	64	76
11:58:47	50	64	75
11:58:51	49	64	77
11:58:55	49	64	79
11:58:59	48	63	80
11:59:03	50	65	79
11:59:07	50	65	85
11:59:11	50	65	85
11:59:15	50	62	85
11:59:19	50	60	85
11:59:23	47	59	84
11:59:27	46	62	83
11:59:31	50	61	82
11:59:35	51	63	81
11:59:39	50	61	82
11:59:43	49	60	80
11:59:47	49	60	80
11:59:51	51	63	80
11:59:55	51	65	82
11:59:59	49	62	81
12:00:03	49	60	80
12:00:07	47	59	79
12:00:11	53	62	78
12:00:15	50	61	77
12:00:19	50	61	76
12:00:23	50	61	76
12:00:27	49	61	76
12:00:31	50	61	77
12:00:35	49	62	77
12:00:39	49	61	78
12:00:43	49	62	78
12:00:47	49	62	78
12:00:51	48	62	76
12:00:55	50	63	76
12:00:59	49	64	80
12:01:03	50	63	78
12:01:07	50	64	80
12:01:11	50	68	81
12:01:15	49	67	82
12:01:19	51	66	81
12:01:23	52	63	80
12:01:27	49	59	79
12:01:31	48	58	78
12:01:35	48	61	77
12:01:39	48	63	76
12:01:43	47	62	75
12:01:47	49	61	75
12:01:51	48	60	75
12:01:55	49	60	73
12:01:59	49	63	73
12:02:03	48	63	75
12:02:07	48	63	75
12:02:11	47	62	76
12:02:15	50	62	76
12:02:19	49	61	75
12:02:23	49	60	76
12:02:27	46	61	76
12:02:31	48	61	76
12:02:35	47	61	78
12:02:39	48	62	77
12:02:43	46	60	74
12:02:47	45	60	74
12:02:51	52	60	73
12:02:55	50	59	73
12:02:59	48	59	73
12:03:03	48	61	74
12:03:07	46	63	75
12:03:11	50	63	75
12:03:15	48	65	75
12:03:19	52	65	75
12:03:23	49	63	75
12:03:27	50	60	74
12:03:31	49	59	74
12:03:35	48	57	74
12:03:39	50	57	73
12:03:43	49	59	73
12:03:47	49	60	74
12:03:51	50	60	73
12:03:55	48	61	73
12:03:59	49	61	75
12:04:03	47	62	78
12:04:07	50	63	79
12:04:11	49	61	79
12:04:15	49	61	79
12:04:19	49	61	79
12:04:23	48	62	78
12:04:27	49	62	77
12:04:31	50	65	79
12:04:35	51	69	82
12:04:39	50	64	81
12:04:43	49	54	81
12:04:47	48	58	78
12:04:51	44	62	78
12:04:55	49	60	77
12:04:59	51	56	75
12:05:03	49	55	73
12:05:07	48	60	75
12:05:11	48	62	73
12:05:15	48	61	72
12:05:19	47	61	69
12:05:23	49	58	68
12:05:27	48	57	67
12:05:31	48	57	68
12:05:35	48	57	68
12:05:39	47	59	70
12:05:43	50	62	72
12:05:47	51	64	72
12:05:51	48	65	75
12:05:55	49	59	75
12:05:59	48	57	74
12:06:03	49	57	73
12:06:07	48	60	72
12:06:11	48	61	74
12:06:15	48	58	73
12:06:19	49	57	69
12:06:23	48	57	68
12:06:27	48	57	66
12:06:31	46	57	68
12:06:35	46	58	69
12:06:39	43	57	68
12:06:43	47	59	71
12:06:47	47	61	72
12:06:51	41	60	72
12:06:55	42	58	71
12:06:59	41	56	70
12:07:03	41	54	69
12:07:07	48	54	67
12:07:11	47	61	66
12:07:15	46	63	69
12:07:19	45	62	71
12:07:23	44	60	71
12:07:27	45	58	72
12:07:31	42	56	71
12:07:35	45	55	70
12:07:39	45	55	69
12:07:43	43	58	69
12:07:47	42	58	69
12:07:51	39	58	69
12:07:55	37	57	68
12:07:59	40	56	67
12:08:03	43	58	68
12:08:07	42	59	68
12:08:11	39	59	70
12:08:15	47	60	69
12:08:19	46	61	69
12:08:23	47	60	69
12:08:27	44	59	69
12:08:31	40	58	70
12:08:35	40	56	73
12:08:39	47	54	71
12:08:43	46	57	67
12:08:47	45	62	70
12:08:51	44	63	74
12:08:55	43	63	73
12:08:59	46	61	72
12:09:03	48	58	71
12:09:07	46	56	70
12:09:11	45	55	70
12:09:15	45	55	69
12:09:19	48	58	68
12:09:23	46	58	67
12:09:27	47	57	67
12:09:31	46	58	70
12:09:35	45	58	70
12:09:39	50	59	68
12:09:43	49	60	67
12:09:47	49	59	71
12:09:51	48	58	71
12:09:55	48	58	69
12:09:59	49	60	69
12:10:03	49	60	73
12:10:07	48	59	72
12:10:11	46	55	71
12:10:15	46	53	70
12:10:19	47	53	70
12:10:23	48	63	68
12:10:27	46	60	67
12:10:31	49	58	66
12:10:35	47	55	65
12:10:39	46	57	65
12:10:43	51	59	66
12:10:47	51	61	66
12:10:51	50	63	68
12:10:55	49	56	69
12:10:59	49	54	67
12:11:03	48	53	65
12:11:07	48	53	64
12:11:11	50	58	64
12:11:15	49	58	66
12:11:19	50	55	66
12:11:23	47	55	66
12:11:27	48	56	66
12:11:31	48	55	65
12:11:35	48	57	65
12:11:39	49	57	67
12:11:43	45	57	67
12:11:47	46	56	69
12:11:51	48	56	69
12:11:55	47	55	70
12:11:59	46	52	65
12:12:03	52	55	65
12:12:07	49	62	69
12:12:11	51	65	70
12:12:15	49	66	68
12:12:19	49	64	70
12:12:23	53	63	70
12:12:27	50	65	80
12:12:31	46	61	80
12:12:35	46	54	76
12:12:39	46	48	72
12:12:43	47	48	68
12:12:47	46	56	65
12:12:51	48	59	62
12:12:55	47	59	62
12:12:59	47	58	62
12:13:03	47	57	63
12:13:07	50	56	64
12:13:11	49	59	67
12:13:15	50	55	64
12:13:19	47	54	63
12:13:23	47	53	61
12:13:27	47	50	60
12:13:31	51	50	59
12:13:35	52	66	66
12:13:39	51	67	66
12:13:43	50	61	63
12:13:47	49	57	59
12:13:51	49	55	59
12:13:55	49	57	61
12:13:59	49	60	62
12:14:03	48	60	63
12:14:07	48	60	63
12:14:11	50	59	64
12:14:15	49	59	65
12:14:19	49	59	66
12:14:23	49	59	66
12:14:27	48	60	65
12:14:31	48	60	65
12:14:35	49	61	65
12:14:39	48	61	65
12:14:43	49	61	64
12:14:47	49	61	66
12:14:51	49	62	68
12:14:55	49	61	67
12:14:59	49	61	67
12:15:03	50	61	67
12:15:07	48	61	68
12:15:11	49	61	69
12:15:15	48	60	68
12:15:19	48	60	68
12:15:23	47	60	68
12:15:27	47	60	67
12:15:31	48	60	67
12:15:35	47	61	68
12:15:39	47	62	68
12:15:43	47	61	67
12:15:47	47	60	67
12:15:51	49	60	66
12:15:55	47	60	69
12:15:59	47	61	71
12:16:03	45	61	71
12:16:07	45	61	68
12:16:11	50	61	69
12:16:15	50	62	69
12:16:19	49	62	70
12:16:23	42	62	70
12:16:27	44	61	70
12:16:31	43	60	69
12:16:35	44	59	68
12:16:39	44	59	68
12:16:43	46	60	68
12:16:47	47	60	67
12:16:51	44	60	69
12:16:55	45	63	70
12:16:59	46	62	70
12:17:03	45	61	70
12:17:07	44	60	69
12:17:11	42	61	68
12:17:15	45	62	68
12:17:19	44	60	68
12:17:23	44	60	68
12:17:27	45	60	68
12:17:31	44	60	67
12:17:35	45	60	67
12:17:39	44	60	68
12:17:43	45	60	68
12:17:47	46	62	67
12:17:51	45	62	69
12:17:55	44	62	71
12:17:59	46	62	71
12:18:03	45	61	72
12:18:07	41	61	72
12:18:11	43	61	73
12:18:15	42	61	74
12:18:19	41	62	72
12:18:23	45	59	71
12:18:27	44	59	71
12:18:31	44	59	71
12:18:35	44	59	71
12:18:39	44	59	71
12:18:43	38	60	70
12:18:47	42	61	71
12:18:51	43	59	71
12:18:55	42	59	71
12:18:59	43	60	70
12:19:03	43	60	71
12:19:07	40	60	72
12:19:11	43	59	73
12:19:15	42	59	72
12:19:19	42	59	72
12:19:23	42	58	71
12:19:27	42	57	70
12:19:31	42	58	70
12:19:35	45	57	70
12:19:39	44	58	70
12:19:43	43	58	70
12:19:47	44	58	71
12:19:51	43	57	70
12:19:55	43	57	69
12:19:59	44	58	69
12:20:03	44	58	69
12:20:07	45	58	69
12:20:11	37	59	68
12:20:15	42	59	69
12:20:19	39	58	68
12:20:23	36	58	68
12:20:27	40	57	67
12:20:31	39	57	67
12:20:35	39	61	69
12:20:39	36	62	72
12:20:43	40	63	72
12:20:47	41	62	72
12:20:51	40	60	72
12:20:55	40	59	71
12:20:59	39	58	71
12:21:03	45	58	70
12:21:07	42	57	70
12:21:11	40	57	68
12:21:15	41	60	67
12:21:19	40	60	67
12:21:23	41	58	67
12:21:27	41	59	66
12:21:31	42	57	68
12:21:35	41	57	67
12:21:39	40	60	68
12:21:43	35	62	69
12:21:47	40	62	72
12:21:51	41	61	72
12:21:55	39	61	71
12:21:59	38	60	70
12:22:03	41	59	70
12:22:07	39	59	71
12:22:11	41	54	69
12:22:15	40	41	70
12:22:19	38	38	67
12:22:23	39	41	64
12:22:27	39	41	62
12:22:31	39	41	60
12:22:35	36	42	60
12:22:39	36	39	61
12:22:43	37	41	64
12:22:47	40	39	64
12:22:51	41	43	65
12:22:55	39	47	67
12:22:59	38	48	66
12:23:03	39	41	65
12:23:07	39	45	64
12:23:11	42	41	62
12:23:15	43	59	60
12:23:19	43	64	59
12:23:23	41	61	67
12:23:27	42	56	69
12:23:31	43	52	68
12:23:35	39	51	66
12:23:39	39	52	64
12:23:43	41	55	63
12:23:47	42	56	61
12:23:51	36	56	61
12:23:55	39	55	60
12:23:59	39	54	59
12:24:03	41	54	61
12:24:07	38	55	62
12:24:11	42	56	63
12:24:15	37	56	63
12:24:19	39	56	64
12:24:23	39	56	64
12:24:27	39	58	65
12:24:31	37	57	67
12:24:35	37	58	68
12:24:39	37	58	68
12:24:43	37	58	67
12:24:47	38	58	66
12:24:51	40	57	65
12:24:55	40	58	65
12:24:59	38	58	65
12:25:03	37	59	66
12:25:07	39	59	66
12:25:11	39	59	67
12:25:15	36	59	67
12:25:19	35	59	68
12:25:23	39	58	68
12:25:27	41	57	68
12:25:31	40	57	67
12:25:35	39	57	67
12:25:39	38	57	67
12:25:43	39	58	68
12:25:47	40	58	68
12:25:51	42	59	67
12:25:55	41	55	67
12:25:59	36	52	69
12:26:03	38	49	68
12:26:07	36	46	67
12:26:11	37	46	65
12:26:15	35	49	63
12:26:19	37	50	62
12:26:23	36	50	61
12:26:27	37	54	60
12:26:31	36	51	63
12:26:35	38	48	66
12:26:39	36	48	67
12:26:43	37	48	67
12:26:47	37	51	66
12:26:51	36	52	65
12:26:55	35	52	65
12:26:59	34	52	64
12:27:03	36	50	64
12:27:07	35	50	63
12:27:11	35	50	62
12:27:15	33	45	59
12:27:19	30	41	63
12:27:23	39	44	62
12:27:27	42	53	64
12:27:31	40	58	58
12:27:35	39	57	64
12:27:39	40	55	65
12:27:43	36	52	63
12:27:47	41	51	62
12:27:51	43	45	61
12:27:55	40	44	65
12:27:59	39	43	64
12:28:03	38	49	64
12:28:07	35	51	64
12:28:11	37	50	64
12:28:15	37	45	65
12:28:19	36	45	65
12:28:23	38	44	64
12:28:27	37	49	66
12:28:31	36	53	66
12:28:35	37	54	65
12:28:39	36	56	63
12:28:43	36	54	63
12:28:47	36	52	65
12:28:51	36	51	64
12:28:55	36	51	64
12:28:59	33	52	64
12:29:03	32	52	64
12:29:07	37	53	64
12:29:11	36	52	63
12:29:15	35	51	64
12:29:19	38	51	62
12:29:23	37	53	62
12:29:27	35	55	63
12:29:31	37	54	64
12:29:35	35	51	67
12:29:39	35	53	66
12:29:43	38	55	66
12:29:47	38	54	64
12:29:51	37	49	63
12:29:55	33	48	62
12:29:59	32	48	61
12:30:03	37	51	59
12:30:07	38	51	60
12:30:11	38	53	58
12:30:15	39	49	61
12:30:19	38	52	64
12:30:23	37	55	66
12:30:27	38	54	66
12:30:31	36	52	64
12:30:35	35	50	62
12:30:39	37	51	62
12:30:43	36	53	60
12:30:47	34	56	64
12:30:51	37	56	66
12:30:55	38	54	67
12:30:59	38	53	65
12:31:03	37	53	66
12:31:07	37	54	66
12:31:11	38	54	65
12:31:15	38	54	64
12:31:19	38	54	64
12:31:23	38	55	62
12:31:27	38	53	62
12:31:31	38	53	62
12:31:35	38	53	65
12:31:39	38	53	65
12:31:43	37	54	65
12:31:47	38	54	65
12:31:51	38	55	65
12:31:55	38	54	65
12:31:59	38	53	65
12:32:03	37	53	65
12:32:07	37	53	65
12:32:11	38	53	66
12:32:15	36	53	65
12:32:19	37	54	65
12:32:23	37	56	64
12:32:27	39	55	68
12:32:31	38	59	69
12:32:35	39	57	69
12:32:39	40	50	68
12:32:43	39	48	66
12:32:47	38	50	65
12:32:51	37	51	62
12:32:55	37	53	64
12:32:59	38	53	60
12:33:03	37	49	61
12:33:07	38	48	63
12:33:11	36	51	63
12:33:15	38	55	62
12:33:19	37	57	64
12:33:23	34	56	65
12:33:27	37	56	64
12:33:31	36	56	65
12:33:35	36	53	64
12:33:39	37	52	64
12:33:43	36	52	63
12:33:47	38	53	62
12:33:51	36	54	65
12:33:55	43	54	64
12:33:59	40	45	60
12:34:03	41	44	63
12:34:07	38	54	67
12:34:11	38	57	69
12:34:15	38	55	66
12:34:19	38	52	62
12:34:23	39	48	61
12:34:27	38	47	60
12:34:31	38	51	64
12:34:35	38	55	68
12:34:39	38	57	70
12:34:43	40	57	70
12:34:47	35	53	69
12:34:51	34	52	66
12:34:55	38	53	66
12:34:59	39	54	67
12:35:03	36	56	66
12:35:07	38	56	65
12:35:11	37	56	64
12:35:15	40	56	61
12:35:19	40	57	61
12:35:23	40	56	65
12:35:27	39	55	65
12:35:31	40	54	66
12:35:35	39	55	66
12:35:39	39	55	65
12:35:43	38	55	65
12:35:47	36	55	64
12:35:51	35	55	64
12:35:55	39	55	63
12:35:59	39	54	63
12:36:03	39	54	64
12:36:07	39	54	63
12:36:11	38	55	66
12:36:15	38	54	65
12:36:19	38	54	65
12:36:23	39	54	66
12:36:27	39	54	66
12:36:31	39	54	65
12:36:35	39	54	65
12:36:39	38	55	65
12:36:43	38	55	65
12:36:47	38	55	65
12:36:51	38	57	68
12:36:55	38	57	66
12:36:59	38	56	67
12:37:03	38	57	64
12:37:07	39	54	67
12:37:11	38	54	64
12:37:15	38	54	64
12:37:19	39	54	64
12:37:23	38	55	66
12:37:27	39	56	67
12:37:31	38	57	65
12:37:35	37	54	66
12:37:39	41	54	65
12:37:43	38	54	65
12:37:47	39	55	64
12:37:51	39	55	66
12:37:55	38	56	66
12:37:59	38	55	66
12:38:03	36	53	65
12:38:07	39	52	63
12:38:11	39	52	62
12:38:15	37	52	62
12:38:19	37	54	62
12:38:23	38	54	62
12:38:27	39	55	66
12:38:31	38	54	65
12:38:35	37	54	64
12:38:39	38	53	67
12:38:43	39	54	67
12:38:47	39	54	69
12:38:51	38	55	68
12:38:55	36	58	68
12:38:59	36	57	68
12:39:03	39	56	68
12:39:07	37	57	65
12:39:11	39	55	66
12:39:15	38	54	66
12:39:19	38	54	66
12:39:23	37	54	66
12:39:27	38	54	65
12:39:31	39	54	64
12:39:35	38	54	65
12:39:39	38	53	65
12:39:43	39	54	66
12:39:47	39	54	65
12:39:51	39	54	65
12:39:55	38	55	65
12:39:59	39	53	64
12:40:03	39	52	63
12:40:07	39	52	62
12:40:11	36	52	63
12:40:15	39	52	63
12:40:19	39	56	64
12:40:23	39	57	65
12:40:27	39	60	70
12:40:31	39	58	70
12:40:35	39	54	69
12:40:39	39	52	66
12:40:43	39	50	66
12:40:47	39	53	66
12:40:51	38	55	65
12:40:55	38	56	64
12:40:59	39	55	63
12:41:03	39	54	63
12:41:07	39	53	63
12:41:11	39	52	63
12:41:15	38	53	64
12:41:19	37	55	64
12:41:23	39	55	66
12:41:27	38	56	66
12:41:31	38	57	68
12:41:35	37	55	67
12:41:39	36	54	66
12:41:43	38	54	66
12:41:47	38	55	68
12:41:51	39	56	67
12:41:55	38	57	67
12:41:59	38	57	66
12:42:03	39	56	67
12:42:07	39	55	66
12:42:11	39	54	67
12:42:15	39	53	66
12:42:19	38	54	65
12:42:23	38	54	64
12:42:27	39	54	65
12:42:31	39	54	65
12:42:35	40	54	66
12:42:39	39	54	66
12:42:43	39	56	66
12:42:47	38	56	67
12:42:51	38	56	66
12:42:55	39	54	69
12:42:59	38	54	68
12:43:03	38	54	68
12:43:07	39	54	67
12:43:11	39	55	65
12:43:15	39	57	65
12:43:19	40	56	65
12:43:23	41	58	68
12:43:27	40	55	69
12:43:31	40	52	70
12:43:35	37	49	66
12:43:39	37	48	66
12:43:43	41	52	64
12:43:47	38	55	62
12:43:51	38	57	62
12:43:55	41	56	69
12:43:59	39	55	69
12:44:03	39	54	68
12:44:07	39	53	67
12:44:11	39	53	64
12:44:15	40	53	64
12:44:19	40	56	67
12:44:23	40	56	67
12:44:27	40	55	66
12:44:31	39	55	65
12:44:35	39	55	65
12:44:39	39	55	65
12:44:43	40	58	66
12:44:47	38	58	66
12:44:51	40	58	66
12:44:55	41	53	68
12:44:59	39	52	67
12:45:03	39	51	65
12:45:07	40	55	64
12:45:11	40	57	64
12:45:15	42	56	62
12:45:19	43	56	62
12:45:23	41	55	65
12:45:27	41	53	66
12:45:31	40	53	65
12:45:35	40	52	63
12:45:39	40	52	63
12:45:43	40	55	63
12:45:47	40	59	66
12:45:51	40	57	68
12:45:55	41	55	67
12:45:59	41	54	68
12:46:03	40	53	67
12:46:07	41	55	66
12:46:11	41	57	65
12:46:15	42	56	63
12:46:19	41	53	61
12:46:23	41	51	60
12:46:27	41	52	64
12:46:31	41	55	64
12:46:35	40	57	66
12:46:39	41	57	65
12:46:43	43	61	65
12:46:47	42	59	65
12:46:51	43	56	65
12:46:55	42	55	64
12:46:59	43	54	64
12:47:03	42	52	64
12:47:07	41	54	63
12:47:11	38	54	63
12:47:15	36	55	63
12:47:19	38	55	64
12:47:23	40	55	65
12:47:27	40	55	66
12:47:31	40	60	65
12:47:35	41	62	66
12:47:39	43	60	66
12:47:43	42	58	65
12:47:47	44	55	65
12:47:51	44	54	65
12:47:55	44	53	65
12:47:59	44	59	65
12:48:03	42	62	69
12:48:07	44	60	68
12:48:11	42	59	67
12:48:15	45	60	66
12:48:19	43	59	65
12:48:23	43	58	65
12:48:27	41	60	65
12:48:31	44	62	64
12:48:35	44	63	64
12:48:39	43	62	64
12:48:43	44	60	63
12:48:47	42	59	63
12:48:51	41	58	63
12:48:55	43	60	64
12:48:59	45	58	64
12:49:03	39	57	65
12:49:07	44	57	65
12:49:11	43	58	67
12:49:15	43	57	67
12:49:19	45	58	71
12:49:23	44	57	71
12:49:27	41	57	70
12:49:31	40	56	69
12:49:35	40	58	69
12:49:39	39	61	72
12:49:43	44	58	71
12:49:47	43	58	70
12:49:51	43	57	68
12:49:55	45	55	67
12:49:59	44	55	66
12:50:03	42	54	68
12:50:07	43	54	66
12:50:11	43	57	66
12:50:15	42	57	67
12:50:19	43	59	67
12:50:23	42	57	68
12:50:27	41	57	71
12:50:31	40	58	70
12:50:35	40	58	69
12:50:39	40	63	70
12:50:43	44	62	69
12:50:47	44	60	69
12:50:51	44	56	68
12:50:55	40	53	67
12:50:59	33	52	67
12:51:03	34	51	67
12:51:07	29	51	66
12:51:11	40	55	65
12:51:15	39	55	65
12:51:19	34	56	67
12:51:23	29	56	71
12:51:27	29	53	70
12:51:31	32	52	70
12:51:35	41	55	69
12:51:39	42	56	68
12:51:43	41	55	68
12:51:47	38	58	71
12:51:51	38	59	73
12:51:55	40	59	73
12:51:59	40	58	73
12:52:03	42	57	72
12:52:07	40	56	70
12:52:11	42	55	71
12:52:15	43	57	73
12:52:19	40	58	72
12:52:23	40	58	71
12:52:27	40	59	72
12:52:31	39	58	73
12:52:35	42	57	71
12:52:39	42	57	71
12:52:43	43	60	71
12:52:47	36	61	72
12:52:51	43	58	71
12:52:55	42	58	71
12:52:59	44	57	71
12:53:03	43	55	72
12:53:07	36	55	72
12:53:11	36	55	69
12:53:15	41	59	68
12:53:19	40	59	69
12:53:23	38	59	68
12:53:27	44	59	69
12:53:31	40	56	70
12:53:35	42	55	72
12:53:39	41	56	72
12:53:43	42	58	72
12:53:47	41	58	71
12:53:51	42	59	72
12:53:55	41	59	73
12:53:59	42	61	73
12:54:03	43	63	79
12:54:07	45	60	79
12:54:11	43	58	78
12:54:15	42	55	79
12:54:19	44	57	77
12:54:23	41	60	76
12:54:27	43	62	75
12:54:31	40	60	74
12:54:35	43	59	72
12:54:39	41	58	72
12:54:43	42	59	71
12:54:47	37	61	73
12:54:51	42	61	71
12:54:55	44	61	70
12:54:59	46	64	71
12:55:03	41	65	72
12:55:07	42	63	72
12:55:11	45	61	71
12:55:15	42	60	71
12:55:19	45	58	71
12:55:23	43	57	71
12:55:27	44	57	73
12:55:31	43	57	73
12:55:35	43	60	74
12:55:39	41	60	74
12:55:43	43	59	74
12:55:47	36	59	73
12:55:51	39	61	73
12:55:55	39	59	73
12:55:59	41	57	72
12:56:03	41	60	72
12:56:07	42	60	72
12:56:11	42	62	72
12:56:15	45	61	72
12:56:19	44	59	73
12:56:23	44	59	72
12:56:27	40	57	74
12:56:31	44	60	73
12:56:35	44	64	79
12:56:39	44	63	81
12:56:43	44	58	82
12:56:47	45	53	80
12:56:51	43	58	79
12:56:55	44	57	78
12:56:59	39	58	76
12:57:03	43	56	73
12:57:07	43	55	72
12:57:11	42	62	69
12:57:15	44	64	69
12:57:19	43	62	68
12:57:23	46	59	68
12:57:27	44	54	66
12:57:31	39	53	66
12:57:35	43	58	68
12:57:39	38	63	68
12:57:43	44	63	70
12:57:47	39	60	69
12:57:51	44	57	69
12:57:55	44	58	69
12:57:59	44	56	69
12:58:03	47	61	71
12:58:07	45	64	71
12:58:11	46	60	71
12:58:15	46	55	71
12:58:19	47	58	73
12:58:23	48	59	78
12:58:27	49	58	75
12:58:31	47	58	71
12:58:35	46	61	67
12:58:39	46	61	65
12:58:43	45	60	67
12:58:47	46	60	67
12:58:51	45	60	70
12:58:55	46	61	73
12:58:59	46	62	73
12:59:03	46	61	73
12:59:07	47	61	75
12:59:11	46	62	75
12:59:15	45	63	74
12:59:19	46	63	74
12:59:23	46	63	73
12:59:27	46	63	73
12:59:31	47	62	73
12:59:35	45	62	72
12:59:39	46	62	72
12:59:43	47	62	73
12:59:47	46	62	75
12:59:51	46	62	75
12:59:55	46	62	75
12:59:59	46	62	76
13:00:03	47	62	76
13:00:07	45	63	76
13:00:11	45	63	77
13:00:15	46	63	77
13:00:19	45	63	77
13:00:23	44	63	78
13:00:27	45	63	77
13:00:31	47	63	78
13:00:35	46	63	80
13:00:39	47	66	80
13:00:43	46	68	86
13:00:47	47	68	87
13:00:51	47	68	87
13:00:55	47	67	87
13:00:59	45	66	86
13:01:03	44	66	86
13:01:07	45	65	86
13:01:11	44	65	85
13:01:15	45	65	85
13:01:19	47	64	84
13:01:23	47	64	83
13:01:27	46	64	83
13:01:31	46	64	84
13:01:35	45	65	83
13:01:39	45	66	83
13:01:43	46	66	83
13:01:47	45	67	83
13:01:51	45	67	84
13:01:55	45	68	87
13:01:59	46	70	88
13:02:03	45	70	88
13:02:07	45	70	88
13:02:11	46	70	88
13:02:15	46	69	88
13:02:19	46	68	87
13:02:23	45	67	86
13:02:27	46	66	86
13:02:31	46	66	85
13:02:35	46	65	85
13:02:39	46	65	84
13:02:43	44	64	84
13:02:47	46	64	84
13:02:51	47	64	83
13:02:55	44	65	83
13:02:59	45	64	82
13:03:03	47	64	81
13:03:07	47	64	81
13:03:11	47	63	81
13:03:15	47	63	80
13:03:19	47	63	79
13:03:23	47	63	78
13:03:27	47	64	77
13:03:31	47	63	78
13:03:35	47	63	77
13:03:39	46	64	77
13:03:43	46	64	77
13:03:47	45	65	78
13:03:51	45	64	78
13:03:55	45	64	78
13:03:59	45	65	84
13:04:03	45	67	87
13:04:07	45	67	88
13:04:11	46	67	88
13:04:15	45	67	88
13:04:19	47	66	90
13:04:23	46	70	89
13:04:27	45	71	89
13:04:31	47	71	88
13:04:35	48	71	88
13:04:39	47	70	87
13:04:43	47	69	87
13:04:47	47	68	86
13:04:51	48	67	85
13:04:55	42	66	84
13:04:59	47	65	84
13:05:03	48	64	83
13:05:07	47	64	82
13:05:11	48	63	82
13:05:15	45	62	81
13:05:19	46	62	80
13:05:23	47	63	79
13:05:27	47	63	79
13:05:31	47	63	78
13:05:35	47	63	78
13:05:39	46	64	78
13:05:43	47	64	76
13:05:47	46	64	76
13:05:51	47	64	76
13:05:55	47	64	75
13:05:59	43	63	74
13:06:03	41	62	73
13:06:07	47	62	73
13:06:11	48	62	74
13:06:15	47	62	75
13:06:19	46	62	75
13:06:23	46	62	75
13:06:27	45	62	76
13:06:31	45	63	76
13:06:35	46	63	76
13:06:39	46	63	76
13:06:43	46	63	76
13:06:47	45	62	76
13:06:51	45	63	76
13:06:55	45	63	76
13:06:59	44	64	77
13:07:03	44	65	79
13:07:07	44	65	79
13:07:11	43	65	79
13:07:15	44	65	80
13:07:19	45	65	80
13:07:23	45	65	80
13:07:27	45	65	81
13:07:31	46	65	81
13:07:35	46	65	81
13:07:39	47	64	81
13:07:43	46	65	81
13:07:47	46	64	81
13:07:51	47	64	80
13:07:55	48	64	80
13:07:59	46	64	80
13:08:03	47	64	80
13:08:07	46	64	79
13:08:11	46	64	79
13:08:15	45	63	79
13:08:19	45	63	78
13:08:23	45	64	78
13:08:27	45	64	78
13:08:31	46	64	77
13:08:35	45	64	77
13:08:39	45	63	77
13:08:43	46	64	77
13:08:47	46	64	77
13:08:51	45	64	76
13:08:55	45	64	76
13:08:59	46	64	76
13:09:03	45	64	76
13:09:07	46	64	76
13:09:11	44	64	76
13:09:15	44	64	78
13:09:19	44	64	82
13:09:23	45	65	84
13:09:27	47	68	86
13:09:31	47	70	88
13:09:35	47	70	88
13:09:39	47	70	88
13:09:43	47	69	88
13:09:47	47	69	88
13:09:51	46	68	87
13:09:55	47	68	87
13:09:59	46	68	86
13:10:03	46	67	86
13:10:07	44	66	85
13:10:11	45	66	85
13:10:15	46	65	84
13:10:19	46	64	83
13:10:23	46	64	83
13:10:27	46	63	82
13:10:31	46	63	81
13:10:35	45	63	81
13:10:39	48	63	80
13:10:43	46	64	79
13:10:47	46	64	79
13:10:51	44	64	78
13:10:55	42	64	77
13:10:59	44	64	77
13:11:03	45	64	77
13:11:07	49	64	78
13:11:11	47	65	77
13:11:15	44	64	77
13:11:19	46	64	77
13:11:23	46	64	78
13:11:27	46	64	79
13:11:31	46	64	79
13:11:35	47	64	80
13:11:39	47	64	80
13:11:43	47	64	80
13:11:47	46	64	80
13:11:51	46	64	80
13:11:55	46	67	82
13:11:59	47	67	84
13:12:03	47	68	85
13:12:07	44	68	85
13:12:11	44	68	86
13:12:15	48	67	85
13:12:19	44	67	85
13:12:23	47	66	86
13:12:27	49	66	85
13:12:31	48	68	87
13:12:35	48	69	88
13:12:39	49	69	89
13:12:43	48	69	88
13:12:47	48	67	87
13:12:51	48	67	87
13:12:55	46	66	86
13:12:59	48	66	87
13:13:03	47	65	85
13:13:07	46	64	84
13:13:11	47	64	84
13:13:15	45	63	83
[truncated: 176 more rows]
