# Supplementary material for: Multivariate physiological recordings in an experimental hemorrhage model
Source: Data Brief. 2018 Jan 31;17:544–50. doi: 10.1016/j.dib.2018.01.053 (PMC5988387; doi:10.1016/j.dib.2018.01.053)
Supplement: Supplementary file 1 — Supplementary material [file mmc1.zip › Data - Corrected/Sheep229_1_SpO2.csv]

Time	SpO2 (%)
11:00:01	100
11:00:03	100
11:00:05	100
11:00:07	100
11:00:09	100
11:00:11	98
11:00:13	98
11:00:15	98
11:00:17	99
11:00:19	99
11:00:21	99
11:00:23	99
11:00:25	99
11:00:27	99
11:00:29	99
11:00:31	99
11:00:33	99
11:00:35	98
11:00:37	97
11:00:39	97
11:00:41	99
11:00:43	99
11:00:45	99
11:00:47	99
11:00:49	100
11:00:51	100
11:00:53	99
11:00:55	99
11:00:57	99
11:00:59	99
11:01:01	99
11:01:03	99
11:01:05	99
11:01:07	99
11:01:09	100
11:01:11	100
11:01:13	99
11:01:15	99
11:01:17	99
11:01:19	99
11:01:21	99
11:01:23	99
11:01:25	99
11:01:27	99
11:01:29	99
11:01:31	99
11:01:33	99
11:01:35	100
11:01:37	100
11:01:39	100
11:01:41	100
11:01:43	100
11:01:45	100
11:01:47	100
11:01:49	100
11:01:51	100
11:01:53	100
11:01:55	99
11:01:57	99
11:01:59	99
11:02:01	99
11:02:03	99
11:02:05	99
11:02:07	99
11:02:09	100
11:02:11	100
11:02:13	100
11:02:15	100
11:02:17	99
11:02:19	99
11:02:21	99
11:02:23	99
11:02:25	100
11:02:27	100
11:02:29	100
11:02:31	100
11:02:33	100
11:02:35	100
11:02:37	100
11:02:39	100
11:02:41	100
11:02:43	100
11:02:45	100
11:02:47	100
11:02:49	100
11:02:51	100
11:02:53	100
11:02:55	100
11:02:57	100
11:02:59	100
11:03:01	100
11:03:03	100
11:03:05	100
11:03:07	100
11:03:09	100
11:03:11	100
11:03:13	100
11:03:15	100
11:03:17	100
11:03:19	100
11:03:21	100
11:03:23	100
11:03:25	100
11:03:27	100
11:03:29	100
11:03:31	100
11:03:33	100
11:03:35	100
11:03:37	100
11:03:39	100
11:03:41	100
11:03:43	100
11:03:45	100
11:03:47	100
11:03:49	100
11:03:51	99
11:03:53	99
11:03:55	99
11:03:57	99
11:03:59	99
11:04:01	99
11:04:03	99
11:04:05	99
11:04:07	99
11:04:09	99
11:04:11	99
11:04:13	100
11:04:15	100
11:04:17	100
11:04:19	100
11:04:21	100
11:04:23	100
11:04:25	100
11:04:27	100
11:04:29	100
11:04:31	100
11:04:33	100
11:04:35	100
11:04:37	100
11:04:39	100
11:04:41	100
11:04:43	100
11:04:45	100
11:04:47	100
11:04:49	100
11:04:51	100
11:04:53	100
11:04:55	100
11:04:57	100
11:04:59	100
11:05:01	100
11:05:03	100
11:05:05	100
11:05:07	99
11:05:09	99
11:05:11	98
11:05:13	98
11:05:15	98
11:05:17	99
11:05:19	99
11:05:21	99
11:05:23	99
11:05:25	99
11:05:27	99
11:05:29	98
11:05:31	97
11:05:33	99
11:05:35	99
11:05:37	100
11:05:39	100
11:05:41	99
11:05:43	99
11:05:45	99
11:05:47	99
11:05:49	100
11:05:51	100
11:05:53	100
11:05:55	100
11:05:57	100
11:05:59	100
11:06:01	100
11:06:03	100
11:06:05	100
11:06:07	100
11:06:09	100
11:06:11	100
11:06:13	100
11:06:15	100
11:06:17	100
11:06:19	100
11:06:21	100
11:06:23	100
11:06:25	100
11:06:27	100
11:06:29	100
11:06:31	100
11:06:33	100
11:06:35	100
11:06:37	100
11:06:39	100
11:06:41	100
11:06:43	100
11:06:45	100
11:06:47	100
11:06:49	100
11:06:51	100
11:06:53	99
11:06:55	99
11:06:57	100
11:06:59	100
11:07:01	100
11:07:03	100
11:07:05	100
11:07:07	100
11:07:09	100
11:07:11	99
11:07:13	99
11:07:15	99
11:07:17	99
11:07:19	99
11:07:21	99
11:07:23	99
11:07:25	99
11:07:27	99
11:07:29	99
11:07:31	99
11:07:33	99
11:07:35	99
11:07:37	99
11:07:39	99
11:07:41	99
11:07:43	99
11:07:45	100
11:07:47	100
11:07:49	100
11:07:51	100
11:07:53	100
11:07:55	100
11:07:57	100
11:07:59	99
11:08:01	98
11:08:03	98
11:08:05	98
11:08:07	99
11:08:09	99
11:08:11	99
11:08:13	98
11:08:15	99
11:08:17	99
11:08:19	99
11:08:21	100
11:08:23	100
11:08:25	100
11:08:27	99
11:08:29	99
11:08:31	99
11:08:33	99
11:08:35	99
11:08:37	99
11:08:39	99
11:08:41	99
11:08:43	99
11:08:45	99
11:08:47	99
11:08:49	99
11:08:51	99
11:08:53	99
11:08:55	100
11:08:57	100
11:08:59	100
11:09:01	100
11:09:03	100
11:09:05	100
11:09:07	100
11:09:09	100
11:09:11	100
11:09:13	100
11:09:15	100
11:09:17	100
11:09:19	100
11:09:21	100
11:09:23	99
11:09:25	99
11:09:27	99
11:09:29	100
11:09:31	100
11:09:33	100
11:09:35	100
11:09:37	100
11:09:39	100
11:09:41	100
11:09:43	100
11:09:45	100
11:09:47	100
11:09:49	100
11:09:51	100
11:09:53	100
11:09:55	100
11:09:57	99
11:09:59	99
11:10:01	99
11:10:03	99
11:10:05	100
11:10:07	100
11:10:09	99
11:10:11	99
11:10:13	99
11:10:15	100
11:10:17	100
11:10:19	100
11:10:21	99
11:10:23	99
11:10:25	98
11:10:27	98
11:10:29	98
11:10:31	99
11:10:33	99
11:10:35	100
11:10:37	100
11:10:39	99
11:10:41	99
11:10:43	99
11:10:45	99
11:10:47	100
11:10:49	100
11:10:51	99
11:10:53	99
11:10:55	99
11:10:57	99
11:10:59	100
11:11:01	100
11:11:03	100
11:11:05	100
11:11:07	100
11:11:09	100
11:11:11	100
11:11:13	100
11:11:15	100
11:11:17	100
11:11:19	100
11:11:21	99
11:11:23	99
11:11:25	99
11:11:27	99
11:11:29	99
11:11:31	99
11:11:33	99
11:11:35	99
11:11:37	99
11:11:39	99
11:11:41	99
11:11:43	100
11:11:45	100
11:11:47	100
11:11:49	100
11:11:51	100
11:11:53	100
11:11:55	100
11:11:57	100
11:11:59	100
11:12:01	100
11:12:03	100
11:12:05	100
11:12:07	99
11:12:09	99
11:12:11	99
11:12:13	99
11:12:15	99
11:12:17	99
11:12:19	99
11:12:21	99
11:12:23	100
11:12:25	100
11:12:27	100
11:12:29	100
11:12:31	100
11:12:33	100
11:12:35	100
11:12:37	100
11:12:39	100
11:12:41	100
11:12:43	100
11:12:45	100
11:12:47	100
11:12:49	100
11:12:51	100
11:12:53	100
11:12:55	100
11:12:57	100
11:12:59	100
11:13:01	100
11:13:03	100
11:13:05	100
11:13:07	100
11:13:09	100
11:13:11	100
11:13:13	100
11:13:15	100
11:13:17	100
11:13:19	100
11:13:21	100
11:13:23	99
11:13:25	99
11:13:27	99
11:13:29	100
11:13:31	100
11:13:33	100
11:13:35	100
11:13:37	100
11:13:39	100
11:13:41	100
11:13:43	100
11:13:45	100
11:13:47	100
11:13:49	100
11:13:51	100
11:13:53	100
11:13:55	100
11:13:57	100
11:13:59	100
11:14:01	100
11:14:03	100
11:14:05	100
11:14:07	100
11:14:09	100
11:14:11	100
11:14:13	100
11:14:15	100
11:14:17	100
11:14:19	100
11:14:21	99
11:14:23	99
11:14:25	99
11:14:27	100
11:14:29	100
11:14:31	100
11:14:33	99
11:14:35	99
11:14:37	99
11:14:39	100
11:14:41	100
11:14:43	99
11:14:45	99
11:14:47	100
11:14:49	100
11:14:51	100
11:14:53	100
11:14:55	100
11:14:57	100
11:14:59	100
11:15:01	100
11:15:03	100
11:15:05	100
11:15:07	100
11:15:09	100
11:15:11	100
11:15:13	100
11:15:15	100
11:15:17	100
11:15:19	100
11:15:21	100
11:15:23	99
11:15:25	99
11:15:27	99
11:15:29	99
11:15:31	99
11:15:33	99
11:15:35	99
11:15:37	99
11:15:39	99
11:15:41	99
11:15:43	99
11:15:45	98
11:15:47	99
11:15:49	99
11:15:51	99
11:15:53	99
11:15:55	99
11:15:57	99
11:15:59	99
11:16:01	99
11:16:03	100
11:16:05	100
11:16:07	100
11:16:09	100
11:16:11	100
11:16:13	100
11:16:15	100
11:16:17	100
11:16:19	100
11:16:21	100
11:16:23	100
11:16:25	100
11:16:27	100
11:16:29	100
11:16:31	100
11:16:33	100
11:16:35	99
11:16:37	99
11:16:39	98
11:16:41	98
11:16:43	99
11:16:45	100
11:16:47	100
11:16:49	100
11:16:51	99
11:16:53	99
11:16:55	99
11:16:57	99
11:16:59	99
11:17:01	99
11:17:03	99
11:17:05	98
11:17:07	98
11:17:09	98
11:17:11	99
11:17:13	99
11:17:15	99
11:17:17	99
11:17:19	99
11:17:21	99
11:17:23	99
11:17:25	99
11:17:27	99
11:17:29	99
11:17:31	99
11:17:33	99
11:17:35	99
11:17:37	99
11:17:39	99
11:17:41	99
11:17:43	99
11:17:45	99
11:17:47	99
11:17:49	99
11:17:51	100
11:17:53	99
11:17:55	99
11:17:57	99
11:17:59	97
11:18:01	97
11:18:03	97
11:18:05	99
11:18:07	100
11:18:09	100
11:18:11	99
11:18:13	99
11:18:15	99
11:18:17	99
11:18:19	99
11:18:21	99
11:18:23	99
11:18:25	99
11:18:27	99
11:18:29	99
11:18:31	99
11:18:33	99
11:18:35	99
11:18:37	99
11:18:39	99
11:18:41	99
11:18:43	99
11:18:45	99
11:18:47	98
11:18:49	98
11:18:51	96
11:18:53	95
11:18:55	95
11:18:57	99
11:18:59	100
11:19:01	100
11:19:03	100
11:19:05	100
11:19:07	100
11:19:09	100
11:19:11	99
11:19:13	99
11:19:15	100
11:19:17	100
11:19:19	99
11:19:21	99
11:19:23	98
11:19:25	98
11:19:27	98
11:19:29	98
11:19:31	99
11:19:33	99
11:19:35	99
11:19:37	98
11:19:39	100
11:19:41	100
11:19:43	100
11:19:45	100
11:19:47	100
11:19:49	99
11:19:51	99
11:19:53	99
11:19:55	99
11:19:57	99
11:19:59	99
11:20:01	100
11:20:03	100
11:20:05	100
11:20:07	99
11:20:09	99
11:20:11	99
11:20:13	99
11:20:15	99
11:20:17	98
11:20:19	98
11:20:21	97
11:20:23	91
11:20:25	90
11:20:27	90
11:20:29	94
11:20:31	97
11:20:33	100
11:20:35	100
11:20:37	100
11:20:39	100
11:20:41	98
11:20:43	98
11:20:45	98
11:20:47	100
11:20:49	100
11:20:51	100
11:20:53	100
11:20:55	100
11:20:57	100
11:20:59	100
11:21:01	100
11:21:03	100
11:21:05	99
11:21:07	98
11:21:09	98
11:21:11	98
11:21:13	97
11:21:15	97
11:21:17	97
11:21:19	96
11:21:21	96
11:21:23	94
11:21:25	91
11:21:27	87
11:21:29	82
11:21:31	82
11:21:33	85
11:21:35	91
11:21:37	98
11:21:39	98
11:21:41	98
11:21:43	98
11:21:45	98
11:21:47	98
11:21:49	97
11:21:51	97
11:21:53	99
11:21:55	99
11:21:57	98
11:21:59	98
11:22:01	99
11:22:03	99
11:22:05	99
11:22:07	99
11:22:09	98
11:22:11	98
11:22:13	98
11:22:15	98
11:22:17	98
11:22:19	99
11:22:21	99
11:22:23	99
11:22:25	99
11:22:27	99
11:22:29	100
11:22:31	100
11:22:33	100
11:22:35	100
11:22:37	100
11:22:39	100
11:22:41	100
11:22:43	100
11:22:45	99
11:22:47	99
11:22:49	98
11:22:51	99
11:22:53	99
11:22:55	98
11:22:57	99
11:22:59	99
11:23:01	99
11:23:03	99
11:23:05	99
11:23:07	99
11:23:09	99
11:23:11	99
11:23:13	99
11:23:15	99
11:23:17	99
11:23:19	99
11:23:21	99
11:23:23	99
11:23:25	99
11:23:27	99
11:23:29	98
11:23:31	98
11:23:33	98
11:23:35	98
11:23:37	98
11:23:39	98
11:23:41	98
11:23:43	99
11:23:45	99
11:23:47	100
11:23:49	100
11:23:51	100
11:23:53	100
11:23:55	100
11:23:57	100
11:23:59	100
11:24:01	100
11:24:03	100
11:24:05	100
11:24:07	99
11:24:09	99
11:24:11	99
11:24:13	99
11:24:15	99
11:24:17	99
11:24:19	99
11:24:21	98
11:24:23	98
11:24:25	98
11:24:27	98
11:24:29	98
11:24:31	99
11:24:33	99
11:24:35	99
11:24:37	99
11:24:39	98
11:24:41	98
11:24:43	100
11:24:45	100
11:24:47	100
11:24:49	100
11:24:51	100
11:24:53	99
11:24:55	98
11:24:57	98
11:24:59	97
11:25:01	97
11:25:03	97
11:25:05	97
11:25:07	97
11:25:09	97
11:25:11	97
11:25:13	97
11:25:15	97
11:25:17	97
11:25:19	97
11:25:21	97
11:25:23	98
11:25:25	98
11:25:27	98
11:25:29	98
11:25:31	98
11:25:33	99
11:25:35	99
11:25:37	100
11:25:39	100
11:25:41	100
11:25:43	99
11:25:45	99
11:25:47	98
11:25:49	98
11:25:51	99
11:25:53	99
11:25:55	99
11:25:57	99
11:25:59	99
11:26:01	99
11:26:03	99
11:26:05	99
11:26:07	99
11:26:09	99
11:26:11	99
11:26:13	99
11:26:15	99
11:26:17	99
11:26:19	99
11:26:21	99
11:26:23	99
11:26:25	99
11:26:27	98
11:26:29	98
11:26:31	98
11:26:33	98
11:26:35	98
11:26:37	98
11:26:39	98
11:26:41	98
11:26:43	98
11:26:45	98
11:26:47	98
11:26:49	98
11:26:51	98
11:26:53	98
11:26:55	98
11:26:57	98
11:26:59	98
11:27:01	98
11:27:03	98
11:27:05	98
11:27:07	98
11:27:09	98
11:27:11	98
11:27:13	98
11:27:15	98
11:27:17	97
11:27:19	97
11:27:21	97
11:27:23	97
11:27:25	98
11:27:27	99
11:27:29	99
11:27:31	99
11:27:33	99
11:27:35	99
11:27:37	99
11:27:39	99
11:27:41	98
11:27:43	98
11:27:45	98
11:27:47	98
11:27:49	98
11:27:51	97
11:27:53	98
11:27:55	98
11:27:57	98
11:27:59	98
11:28:01	98
11:28:03	98
11:28:05	98
11:28:07	98
11:28:09	98
11:28:11	98
11:28:13	98
11:28:15	98
11:28:17	97
11:28:19	97
11:28:21	97
11:28:23	97
11:28:25	97
11:28:27	97
11:28:29	98
11:28:31	98
11:28:33	98
11:28:35	98
11:28:37	98
11:28:39	99
11:28:41	99
11:28:43	99
11:28:45	99
11:28:47	100
11:28:49	100
11:28:51	99
11:28:53	99
11:28:55	99
11:28:57	99
11:28:59	99
11:29:01	99
11:29:03	99
11:29:05	99
11:29:07	99
11:29:09	99
11:29:11	99
11:29:13	99
11:29:15	99
11:29:17	99
11:29:19	99
11:29:21	99
11:29:23	100
11:29:25	100
11:29:27	100
11:29:29	100
11:29:31	100
11:29:33	100
11:29:35	100
11:29:37	99
11:29:39	99
11:29:41	99
11:29:43	98
11:29:45	98
11:29:47	98
11:29:49	99
11:29:51	99
11:29:53	99
11:29:55	99
11:29:57	99
11:29:59	99
11:30:01	99
11:30:03	99
11:30:05	98
11:30:07	97
11:30:09	97
11:30:11	97
11:30:13	97
11:30:15	97
11:30:17	97
11:30:19	97
11:30:21	97
11:30:23	98
11:30:25	99
11:30:27	99
11:30:29	99
11:30:31	99
11:30:33	98
11:30:35	98
11:30:37	98
11:30:39	98
11:30:41	98
11:30:43	98
11:30:45	98
11:30:47	98
11:30:49	98
11:30:51	98
11:30:53	98
11:30:55	98
11:30:57	99
11:30:59	99
11:31:01	99
11:31:03	99
11:31:05	99
11:31:07	99
11:31:09	98
11:31:11	99
11:31:13	99
11:31:15	99
11:31:17	100
11:31:19	100
11:31:21	99
11:31:23	99
11:31:25	98
11:31:27	98
11:31:29	98
11:31:31	98
11:31:33	98
11:31:35	98
11:31:37	98
11:31:39	98
11:31:41	99
11:31:43	99
11:31:45	100
11:31:47	99
11:31:49	99
11:31:51	99
11:31:53	99
11:31:55	99
11:31:57	99
11:31:59	98
11:32:01	98
11:32:03	98
11:32:05	98
11:32:07	98
11:32:09	98
11:32:11	99
11:32:13	99
11:32:15	99
11:32:17	99
11:32:19	99
11:32:21	99
11:32:23	99
11:32:25	99
11:32:27	99
11:32:29	99
11:32:31	100
11:32:33	100
11:32:35	100
11:32:37	100
11:32:39	100
11:32:41	100
11:32:43	100
11:32:45	99
11:32:47	99
11:32:49	99
11:32:51	99
11:32:53	99
11:32:55	99
11:32:57	99
11:32:59	99
11:33:01	100
11:33:03	100
11:33:05	100
11:33:07	100
11:33:09	100
11:33:11	100
11:33:13	100
11:33:15	100
11:33:17	100
11:33:19	100
11:33:21	100
11:33:23	100
11:33:25	100
11:33:27	99
11:33:29	99
11:33:31	99
11:33:33	99
11:33:35	99
11:33:37	99
11:33:39	99
11:33:41	100
11:33:43	100
11:33:45	100
11:33:47	100
11:33:49	100
11:33:51	99
11:33:53	99
11:33:55	99
11:33:57	99
11:33:59	99
11:34:01	99
11:34:03	99
11:34:05	99
11:34:07	99
11:34:09	99
11:34:11	100
11:34:13	100
11:34:15	100
11:34:17	100
11:34:19	100
11:34:21	100
11:34:23	100
11:34:25	100
11:34:27	99
11:34:29	99
11:34:31	99
11:34:33	100
11:34:35	100
11:34:37	99
11:34:39	99
11:34:41	100
11:34:43	100
11:34:45	100
11:34:47	100
11:34:49	100
11:34:51	100
11:34:53	100
11:34:55	100
11:34:57	100
11:34:59	100
11:35:01	100
11:35:03	100
11:35:05	100
11:35:07	100
11:35:09	100
11:35:11	99
11:35:13	99
11:35:15	99
11:35:17	99
11:35:19	99
11:35:21	98
11:35:23	98
11:35:25	99
11:35:27	99
11:35:29	99
11:35:31	99
11:35:33	99
11:35:35	99
11:35:37	99
11:35:39	99
11:35:41	99
11:35:43	100
11:35:45	100
11:35:47	100
11:35:49	100
11:35:51	100
11:35:53	99
11:35:55	99
11:35:57	99
11:35:59	99
11:36:01	99
11:36:03	98
11:36:05	98
11:36:07	98
11:36:09	98
11:36:11	98
11:36:13	99
11:36:15	99
11:36:17	99
11:36:19	99
11:36:21	99
11:36:23	100
11:36:25	100
11:36:27	100
11:36:29	100
11:36:31	99
11:36:33	99
11:36:35	98
11:36:37	98
11:36:39	99
11:36:41	99
11:36:43	99
11:36:45	99
11:36:47	99
11:36:49	99
11:36:51	99
11:36:53	99
11:36:55	98
11:36:57	98
11:36:59	99
11:37:01	100
11:37:03	100
11:37:05	99
11:37:07	99
11:37:09	99
11:37:11	98
11:37:13	98
11:37:15	98
11:37:17	98
11:37:19	98
11:37:21	98
11:37:23	99
11:37:25	100
11:37:27	100
11:37:29	100
11:37:31	100
11:37:33	100
11:37:35	99
11:37:37	98
11:37:39	98
11:37:41	98
11:37:43	99
11:37:45	99
11:37:47	99
11:37:49	99
11:37:51	99
11:37:53	99
11:37:55	99
11:37:57	99
11:37:59	100
11:38:01	100
11:38:03	100
11:38:05	100
11:38:07	100
11:38:09	100
11:38:11	100
11:38:13	99
11:38:15	99
11:38:17	99
11:38:19	99
11:38:21	99
11:38:23	99
11:38:25	99
11:38:27	99
11:38:29	99
11:38:31	100
11:38:33	100
11:38:35	100
11:38:37	100
11:38:39	100
11:38:41	100
11:38:43	99
11:38:45	99
11:38:47	99
11:38:49	99
11:38:51	99
11:38:53	100
11:38:55	100
11:38:57	100
11:38:59	100
11:39:01	100
11:39:03	100
11:39:05	99
11:39:07	99
11:39:09	99
11:39:11	99
11:39:13	99
11:39:15	99
11:39:17	99
11:39:19	100
11:39:21	100
11:39:23	100
11:39:25	100
11:39:27	100
11:39:29	99
11:39:31	99
11:39:33	99
11:39:35	100
11:39:37	100
11:39:39	100
11:39:41	100
11:39:43	99
11:39:45	99
11:39:47	99
11:39:49	99
11:39:51	99
11:39:53	99
11:39:55	99
11:39:57	99
11:39:59	100
11:40:01	100
11:40:03	100
11:40:05	100
11:40:07	100
11:40:09	100
11:40:11	99
11:40:13	99
11:40:15	99
11:40:17	98
11:40:19	97
11:40:21	97
11:40:23	98
11:40:25	98
11:40:27	99
11:40:29	99
11:40:31	99
11:40:33	99
11:40:35	99
11:40:37	99
11:40:39	99
11:40:41	99
11:40:43	99
11:40:45	100
11:40:47	100
11:40:49	100
11:40:51	100
11:40:53	100
11:40:55	99
11:40:57	99
11:40:59	99
11:41:01	99
11:41:03	100
11:41:05	100
11:41:07	100
11:41:09	100
11:41:11	100
11:41:13	100
11:41:15	99
11:41:17	98
11:41:19	98
11:41:21	98
11:41:23	99
11:41:25	99
11:41:27	99
11:41:29	99
11:41:31	100
11:41:33	100
11:41:35	100
11:41:37	100
11:41:39	100
11:41:41	100
11:41:43	100
11:41:45	100
11:41:47	100
11:41:49	100
11:41:51	99
11:41:53	99
11:41:55	99
11:41:57	99
11:41:59	99
11:42:01	99
11:42:03	99
11:42:05	100
11:42:07	100
11:42:09	100
11:42:11	100
11:42:13	99
11:42:15	98
11:42:17	98
11:42:19	98
11:42:21	98
11:42:23	99
11:42:25	99
11:42:27	99
11:42:29	100
11:42:31	100
11:42:33	100
11:42:35	100
11:42:37	100
11:42:39	99
11:42:41	99
11:42:43	99
11:42:45	99
11:42:47	99
11:42:49	99
11:42:51	99
11:42:53	99
11:42:55	99
11:42:57	99
11:42:59	99
11:43:01	99
11:43:03	99
11:43:05	99
11:43:07	100
11:43:09	100
11:43:11	100
11:43:13	100
11:43:15	100
11:43:17	100
11:43:19	100
11:43:21	100
11:43:23	100
11:43:25	100
11:43:27	100
11:43:29	100
11:43:31	100
11:43:33	100
11:43:35	100
11:43:37	100
11:43:39	100
11:43:41	100
11:43:43	100
11:43:45	100
11:43:47	99
11:43:49	99
11:43:51	100
11:43:53	100
11:43:55	100
11:43:57	100
11:43:59	100
11:44:01	100
11:44:03	99
11:44:05	99
11:44:07	99
11:44:09	99
11:44:11	99
11:44:13	100
11:44:15	100
11:44:17	100
11:44:19	100
11:44:21	100
11:44:23	100
11:44:25	100
11:44:27	100
11:44:29	100
11:44:31	100
11:44:33	100
11:44:35	100
11:44:37	100
11:44:39	100
11:44:41	100
11:44:43	99
11:44:45	99
11:44:47	99
11:44:49	100
11:44:51	100
11:44:53	100
11:44:55	100
11:44:57	99
11:44:59	99
11:45:01	99
11:45:03	99
11:45:05	99
11:45:07	100
11:45:09	100
11:45:11	100
11:45:13	100
11:45:15	99
11:45:17	98
11:45:19	98
11:45:21	98
11:45:23	99
11:45:25	99
11:45:27	99
11:45:29	99
11:45:31	99
11:45:33	99
11:45:35	99
11:45:37	99
11:45:39	99
11:45:41	99
11:45:43	98
11:45:45	98
11:45:47	98
11:45:49	99
11:45:51	99
11:45:53	99
11:45:55	99
11:45:57	99
11:45:59	100
11:46:01	99
11:46:03	99
11:46:05	99
11:46:07	99
11:46:09	99
11:46:11	99
11:46:13	99
11:46:15	99
11:46:17	99
11:46:19	100
11:46:21	100
11:46:23	100
11:46:25	100
11:46:27	100
11:46:29	100
11:46:31	100
11:46:33	100
11:46:35	100
11:46:37	100
11:46:39	100
11:46:41	99
11:46:43	100
11:46:45	100
11:46:47	100
11:46:49	100
11:46:51	100
11:46:53	100
11:46:55	100
11:46:57	100
11:46:59	99
11:47:01	99
11:47:03	99
11:47:05	100
11:47:07	100
11:47:09	100
11:47:11	100
11:47:13	100
11:47:15	99
11:47:17	99
11:47:19	99
11:47:21	100
11:47:23	100
11:47:25	100
11:47:27	100
11:47:29	100
11:47:31	100
11:47:33	100
11:47:35	100
11:47:37	100
11:47:39	100
11:47:41	99
11:47:43	99
11:47:45	99
11:47:47	100
11:47:49	100
11:47:51	100
11:47:53	100
11:47:55	100
11:47:57	100
11:47:59	100
11:48:01	100
11:48:03	100
11:48:05	100
11:48:07	100
11:48:09	100
11:48:11	100
11:48:13	100
11:48:15	100
11:48:17	100
11:48:19	100
11:48:21	99
11:48:23	99
11:48:25	99
11:48:27	98
11:48:29	98
11:48:31	98
11:48:33	98
11:48:35	99
11:48:37	99
11:48:39	100
11:48:41	100
11:48:43	100
11:48:45	100
11:48:47	100
11:48:49	100
11:48:51	100
11:48:53	100
11:48:55	100
11:48:57	100
11:48:59	100
11:49:01	100
11:49:03	100
11:49:05	100
11:49:07	100
11:49:09	100
11:49:11	100
11:49:13	100
11:49:15	100
11:49:17	99
11:49:19	99
11:49:21	99
11:49:23	99
11:49:25	99
11:49:27	100
11:49:29	100
11:49:31	99
11:49:33	99
11:49:35	99
11:49:37	99
11:49:39	99
11:49:41	100
11:49:43	100
11:49:45	100
11:49:47	100
11:49:49	100
11:49:51	100
11:49:53	99
11:49:55	99
11:49:57	99
11:49:59	99
11:50:01	99
11:50:03	99
11:50:05	99
11:50:07	99
11:50:09	99
11:50:11	99
11:50:13	99
11:50:15	99
11:50:17	99
11:50:19	99
11:50:21	99
11:50:23	99
11:50:25	99
11:50:27	99
11:50:29	100
11:50:31	100
11:50:33	99
11:50:35	99
11:50:37	99
11:50:39	99
11:50:41	99
11:50:43	99
11:50:45	100
11:50:47	100
11:50:49	100
11:50:51	100
11:50:53	99
11:50:55	100
11:50:57	100
11:50:59	99
11:51:01	99
11:51:03	99
11:51:05	99
11:51:07	99
11:51:09	99
11:51:11	98
11:51:13	98
11:51:15	99
11:51:17	99
11:51:19	99
11:51:21	99
11:51:23	99
11:51:25	99
11:51:27	99
11:51:29	99
11:51:31	99
11:51:33	99
11:51:35	99
11:51:37	99
11:51:39	99
11:51:41	100
11:51:43	100
11:51:45	100
11:51:47	100
11:51:49	99
11:51:51	99
11:51:53	99
11:51:55	99
11:51:57	99
11:51:59	99
11:52:01	100
11:52:03	100
11:52:05	100
11:52:07	100
11:52:09	100
11:52:11	100
11:52:13	100
11:52:15	100
11:52:17	99
11:52:19	99
11:52:21	100
11:52:23	100
11:52:25	100
11:52:27	100
11:52:29	100
11:52:31	100
11:52:33	99
11:52:35	99
11:52:37	99
11:52:39	99
11:52:41	99
11:52:43	100
11:52:45	100
11:52:47	100
11:52:49	100
11:52:51	100
11:52:53	100
11:52:55	100
11:52:57	100
11:52:59	100
11:53:01	100
11:53:03	100
11:53:05	99
11:53:07	99
11:53:09	99
11:53:11	99
11:53:13	99
11:53:15	99
11:53:17	99
11:53:19	99
11:53:21	99
11:53:23	99
11:53:25	99
11:53:27	99
11:53:29	99
11:53:31	100
11:53:33	100
11:53:35	100
11:53:37	100
11:53:39	100
11:53:41	100
11:53:43	100
11:53:45	100
11:53:47	100
11:53:49	100
11:53:51	100
11:53:53	100
11:53:55	100
11:53:57	100
11:53:59	100
11:54:01	100
11:54:03	100
11:54:05	100
11:54:07	100
11:54:09	100
11:54:11	100
11:54:13	100
11:54:15	100
11:54:17	100
11:54:19	100
11:54:21	100
11:54:23	100
11:54:25	100
11:54:27	100
11:54:29	100
11:54:31	100
11:54:33	100
11:54:35	100
11:54:37	100
11:54:39	100
11:54:41	100
11:54:43	100
11:54:45	100
11:54:47	99
11:54:49	100
11:54:51	100
11:54:53	100
11:54:55	100
11:54:57	100
11:54:59	100
11:55:01	99
11:55:03	99
11:55:05	99
11:55:07	99
11:55:09	99
11:55:11	99
11:55:13	99
11:55:15	99
11:55:17	100
11:55:19	100
11:55:21	100
11:55:23	100
11:55:25	100
11:55:27	100
11:55:29	100
11:55:31	100
11:55:33	99
11:55:35	98
11:55:37	98
11:55:39	99
11:55:41	100
11:55:43	100
11:55:45	100
11:55:47	100
11:55:49	100
11:55:51	100
11:55:53	99
11:55:55	99
11:55:57	99
11:55:59	99
11:56:01	100
11:56:03	100
11:56:05	100
11:56:07	99
11:56:09	99
11:56:11	100
11:56:13	100
11:56:15	100
11:56:17	100
11:56:19	100
11:56:21	100
11:56:23	100
11:56:25	100
11:56:27	100
11:56:29	100
11:56:31	100
11:56:33	100
11:56:35	100
11:56:37	100
11:56:39	100
11:56:41	100
11:56:43	100
11:56:45	100
11:56:47	99
11:56:49	100
11:56:51	100
11:56:53	100
11:56:55	100
11:56:57	100
11:56:59	100
11:57:01	100
11:57:03	99
11:57:05	99
11:57:07	99
11:57:09	99
11:57:11	99
11:57:13	99
11:57:15	99
11:57:17	100
11:57:19	100
11:57:21	100
11:57:23	99
11:57:25	99
11:57:27	100
11:57:29	100
11:57:31	100
11:57:33	100
11:57:35	100
11:57:37	100
11:57:39	100
11:57:41	100
11:57:43	100
11:57:45	100
11:57:47	100
11:57:49	100
11:57:51	100
11:57:53	99
11:57:55	99
11:57:57	100
11:57:59	100
11:58:01	100
11:58:03	100
11:58:05	100
11:58:07	100
11:58:09	100
11:58:11	100
11:58:13	100
11:58:15	100
11:58:17	100
11:58:19	100
11:58:21	100
11:58:23	100
11:58:25	100
11:58:27	99
11:58:29	99
11:58:31	99
11:58:33	99
11:58:35	100
11:58:37	100
11:58:39	100
11:58:41	100
11:58:43	100
11:58:45	100
11:58:47	100
11:58:49	100
11:58:51	100
11:58:53	100
11:58:55	100
11:58:57	99
11:58:59	100
11:59:01	100
11:59:03	100
11:59:05	100
11:59:07	100
11:59:09	100
11:59:11	99
11:59:13	99
11:59:15	99
11:59:17	99
11:59:19	100
11:59:21	100
11:59:23	100
11:59:25	100
11:59:27	100
11:59:29	100
11:59:31	100
11:59:33	100
11:59:35	100
11:59:37	100
11:59:39	100
11:59:41	100
11:59:43	100
11:59:45	100
11:59:47	100
11:59:49	100
11:59:51	100
11:59:53	100
11:59:55	100
11:59:57	100
11:59:59	100
12:00:01	100
12:00:03	100
12:00:05	100
12:00:07	100
12:00:09	100
12:00:11	100
12:00:13	100
12:00:15	100
12:00:17	100
12:00:19	100
12:00:21	100
12:00:23	99
12:00:25	99
12:00:27	99
12:00:29	99
12:00:31	100
12:00:33	100
12:00:35	100
12:00:37	99
12:00:39	99
12:00:41	99
12:00:43	99
12:00:45	99
12:00:47	99
12:00:49	99
12:00:51	99
12:00:53	100
12:00:55	100
12:00:57	100
12:00:59	100
12:01:01	99
12:01:03	99
12:01:05	99
12:01:07	99
12:01:09	99
12:01:11	99
12:01:13	99
12:01:15	99
12:01:17	99
12:01:19	99
12:01:21	99
12:01:23	100
12:01:25	100
12:01:27	100
12:01:29	100
12:01:31	100
12:01:33	100
12:01:35	100
12:01:37	100
12:01:39	100
12:01:41	100
12:01:43	100
12:01:45	99
12:01:47	99
12:01:49	99
12:01:51	99
12:01:53	99
12:01:55	100
12:01:57	100
12:01:59	99
12:02:01	98
12:02:03	98
12:02:05	98
12:02:07	98
12:02:09	100
12:02:11	100
12:02:13	99
12:02:15	99
12:02:17	99
12:02:19	99
12:02:21	99
12:02:23	99
12:02:25	99
12:02:27	99
12:02:29	99
12:02:31	99
12:02:33	99
12:02:35	99
12:02:37	99
12:02:39	100
12:02:41	100
12:02:43	100
12:02:45	100
12:02:47	100
12:02:49	99
12:02:51	99
12:02:53	99
12:02:55	100
12:02:57	100
12:02:59	100
12:03:01	100
12:03:03	100
12:03:05	100
12:03:07	100
12:03:09	100
12:03:11	100
12:03:13	100
12:03:15	100
12:03:17	100
12:03:19	100
12:03:21	100
12:03:23	100
12:03:25	100
12:03:27	100
12:03:29	100
12:03:31	100
12:03:33	100
12:03:35	100
12:03:37	100
12:03:39	100
12:03:41	100
12:03:43	100
12:03:45	100
12:03:47	100
12:03:49	100
12:03:51	100
12:03:53	99
12:03:55	99
12:03:57	99
12:03:59	99
12:04:01	100
12:04:03	100
12:04:05	99
12:04:07	99
12:04:09	99
12:04:11	99
12:04:13	100
12:04:15	100
12:04:17	100
12:04:19	100
12:04:21	100
12:04:23	100
12:04:25	99
12:04:27	99
12:04:29	99
12:04:31	99
12:04:33	99
12:04:35	99
12:04:37	99
12:04:39	99
12:04:41	99
12:04:43	99
12:04:45	99
12:04:47	99
12:04:49	98
12:04:51	98
12:04:53	98
12:04:55	100
12:04:57	100
12:04:59	100
12:05:01	100
12:05:03	100
12:05:05	100
12:05:07	100
12:05:09	100
12:05:11	100
12:05:13	100
12:05:15	100
12:05:17	100
12:05:19	100
12:05:21	99
12:05:23	99
12:05:25	99
12:05:27	99
12:05:29	98
12:05:31	98
12:05:33	98
12:05:35	99
12:05:37	99
12:05:39	99
12:05:41	99
12:05:43	99
12:05:45	100
12:05:47	100
12:05:49	99
12:05:51	99
12:05:53	99
12:05:55	99
12:05:57	99
12:05:59	99
12:06:01	99
12:06:03	99
12:06:05	99
12:06:07	99
12:06:09	99
12:06:11	100
12:06:13	100
12:06:15	100
12:06:17	100
12:06:19	100
12:06:21	100
12:06:23	100
12:06:25	100
12:06:27	99
12:06:29	99
12:06:31	99
12:06:33	99
12:06:35	99
12:06:37	99
[truncated: 2,351 more rows]
