# Supplementary material for: Multivariate physiological recordings in an experimental hemorrhage model
Source: Data Brief. 2018 Jan 31;17:544–50. doi: 10.1016/j.dib.2018.01.053 (PMC5988387; doi:10.1016/j.dib.2018.01.053)
Supplement: Supplementary file 1 — Supplementary material [file mmc1.zip › Data - Corrected/Sheep229_1_UO.csv]

Time to baseline onset(s)	Urine flow rate (mL/min)
0	1
60	1
120	1
180	1
240	1
300	1
360	2
420	1
480	2
540	1
600	0
660	1
720	2
780	2
840	2
900	1
960	1
1020	2
1080	2
1140	2
1200	1
1260	2
1320	2
1380	2
1440	2
1500	2
1560	2
1620	3
1680	2
1740	2
1800	4
1860	4
1920	4
1980	4
2040	4
2100	4
2160	5
2220	5
2280	2
2340	4
2400	5
2460	7
2520	5
2580	5
2640	5
2700	4
2760	3
2820	4
2880	3
2940	3
3000	5
3060	3
3120	5
3180	5
3240	4
3300	4
3360	4
3420	5
3480	4
3540	4
3600	4
3660	5
3720	5
3780	5
3840	4
3900	4
3960	4
4020	25
4080	11
4140	9
4200	10
4260	10
4320	6
4380	5
4440	4
4500	1
4560	1
4620	0
4680	0
4740	0
4800	2
4860	1
4920	1
4980	3
5040	1
5100	1
5160	2
5220	2
5280	0
5340	1
5400	2
5460	1
5520	0
5580	1
5640	1
5700	0
5760	1
5820	0
5880	1
5940	1
6000	0
6060	0
6120	0
6180	1
6240	1
6300	0
6360	2
6420	2
6480	0
6540	1
6600	1
6660	0
6720	1
6780	2
6840	1
6900	2
6960	1
7020	2
7080	1
7140	5
7200	5
7260	6
7320	3
7380	6
7440	7
7500	1
7560	1
7620	2
7680	3
7740	1
7800	2
7860	4
7920	4
7980	3
8040	0
8100	5
8160	4
8220	2
8280	2
8340	2
8400	4
8460	1
8520	2
8580	1
8640	1
8700	0
