# Supplementary material for: Multivariate physiological recordings in an experimental hemorrhage model
Source: Data Brief. 2018 Jan 31;17:544–50. doi: 10.1016/j.dib.2018.01.053 (PMC5988387; doi:10.1016/j.dib.2018.01.053)
Supplement: Supplementary file 1 — Supplementary material [file mmc1.zip › Data - Corrected/Sheep229_1_Venous blood.csv]

Event	Time	pH	pCO2 (mmHg)	pO2 (mmHg)	HCO3 (mmol/L)	BE (mmol/L)	Hct (%)	tHb (g/dL)	sO2 (%)	FO2Hb (%)	FCOHb (%)	FmetHb (%)	FHHB (%)	Na (mmol/L)	K (mmol/L)	Ca (mmol/L)	Cl (mmol/L)	Glu (mg/dL)	Lac (mmol/L)
BL	11:00:00	NaN	NaN	47.5	NaN	NaN	30	10.3	79.6	77.2	1.6	1.4	19.8	NaN	NaN	NaN	NaN	NaN	NaN
BL+30	11:30:00	7.5	34.4	42.3	25.8	2.6	29	10	67.8	65.6	1.8	1.4	31.2	142.7	3.18	1.1	105	74	1.42
Ho	12:00:02	NaN	NaN	35.9	NaN	NaN	30	10.3	57.6	55.8	2	1.2	41	NaN	NaN	NaN	NaN	NaN	NaN
Ho+5	12:05:00	NaN	NaN	43.6	NaN	NaN	29	9.9	71.8	69.5	2.1	1.1	27.3	NaN	NaN	NaN	NaN	NaN	NaN
Ho+10	12:10:00	NaN	NaN	30.6	NaN	NaN	26	8.8	46.7	45.4	1.9	0.8	51.9	NaN	NaN	NaN	NaN	NaN	NaN
He	12:16:08	7.5	34.2	33.9	25.9	2.8	29	9.7	49.9	48.5	2.2	0.7	48.6	143.3	2.85	1.03	108	72	1.28
He+15	12:31:00	7.47	35.9	34.9	25.7	2.1	26	8.9	49.4	48.4	1.9	0.7	49.3	143.4	2.89	1.03	107	73	1.42
To	12:46:45	7.5	33.2	43.8	25	1.8	26	9	69.8	67.6	2.2	1	29.2	142.6	2.66	1.05	108	74	1.01
Te	12:55:00	7.48	34.4	50	25	1.6	24	8	76.8	74.3	2.3	1	22.4	142.9	2.46	0.8	109	101	1.08
Te+15	13:10:00	7.48	34.5	51.1	24.9	1.4	24	8.5	78.5	76.1	2.1	1	20.8	140	2.4	0.95	108	85	0.79
Te+30	13:25:00	7.51	32.8	47.7	25.5	2.5	25	8.4	75.9	73.3	2.5	0.9	23.3	142.7	2.66	1.09	107	77	0.7
