# Supplementary material for: Multivariate physiological recordings in an experimental hemorrhage model
Source: Data Brief. 2018 Jan 31;17:544–50. doi: 10.1016/j.dib.2018.01.053 (PMC5988387; doi:10.1016/j.dib.2018.01.053)
Supplement: Supplementary file 1 — Supplementary material [file mmc1.zip › Data - Corrected/Sheep229_2_Arterial blood.csv]

Event	Time	pH	pCO2 (mmHg)	pO2 (mmHg)	HCO3 (mmol/L)	BE (mmol/L)	Hct (%)	tHb (g/dL)	sO2 (%)	FO2Hb (%)	FCOHb (%)	FmetHb (%)	FHHB (%)	Na (mmol/L)	K (mmol/L)	Ca (mmol/L)	Cl (mmol/L)	Glu (mg/dL)	Lac (mmol/L)
BL	10:00:00	7.505	30.3	104.8	23.4	0.6	27	9.1	98.2	95.4	1.9	1	1.7	139.3	3.48	1.09	107	68	0.5
BL+20	10:20:00	7.48	28.5	98.8	20.8	-2	25	8.6	97.5	95.1	1.7	0.8	2.4	140.6	3.17	1.02	111	58	0.31
BL+30	10:30:00	7.56	24	115.9	21	-0.5	26	8.8	99.4	96.3	2.3	0.8	0.6	137.6	3.24	0.99	111	62	0.36
BL+55	10:55:00	7.47	31.1	144.4	22.3	-0.9	24	8.3	99.7	97	1.9	0.8	0.3	132.6	3.31	1.03	111	61	0.36
Ho+20	11:20:00	7.5	28.7	105	21.8	-1	24	8.2	98.5	96.2	2	0.3	1.5	135	3.33	1.01	112	59	0.31
Ho+40	11:40:00	7.47	31	96.6	22	-1.3	24	8.3	97.2	94.4	1.7	1.2	2.7	136.4	3.33	1.02	112	59	0.33
Ho+60	12:00:00	7.48	32.1	95.7	23.6	0.4	25	8.5	97.3	94.4	1.8	1.2	2.6	134.2	3.43	1	112	60	0.4
Ho+80	12:20:00	7.48	33.4	94.2	24.6	1.3	25	8.5	96.9	94.4	1.6	1	3	136.6	3.44	1.09	111	62	0.45
Ho+100	12:40:00	7.5	30.1	92.5	22.9	0	24	8.1	97	94.4	1.6	1.1	2.9	128.9	3.29	0.97	111	62	0.52
He	12:54:10	7.51	29.2	97.5	22.8	0	22	7.6	97.5	94.7	1.7	1.2	2.4	137.1	3.35	0.98	112	63	0.61
He+15	13:09:00	7.48	34.4	101	24.7	1	21	7.3	97.6	94.8	1.7	1.2	2.3	138	2.94	0.94	113	66	0.66
To	13:24:21	7.51	28.1	93.3	21.7	-1.1	21	7	97	94.1	1.8	1.2	2.9	133.8	2.88	0.92	111	64	0.49
Te	13:29:32	7.5	31.9	111.4	24	0.8	21	7	98.6	95.7	1.7	1.2	1.4	136.2	2.74	0.82	115	65	0.66
Te+15	13:44:00	7.52	29.7	108.9	23.4	0.5	18	6.1	98.4	95.1	2	1.4	1.5	131.8	3.04	0.94	109	64	0.51
