# Supplementary material for: Multivariate physiological recordings in an experimental hemorrhage model
Source: Data Brief. 2018 Jan 31;17:544–50. doi: 10.1016/j.dib.2018.01.053 (PMC5988387; doi:10.1016/j.dib.2018.01.053)
Supplement: Supplementary file 1 — Supplementary material [file mmc1.zip › Data - Corrected/Sheep229_2_CO.csv]

Event	Time	Cardiac Output (L/min)
BL	10:00	6.76
BL+20	10:20	6.57
BL+30	10:30	5.93
BL+55	10:55	6.32
Ho+10	11:10	5.16
Ho+20	11:22	5.19
Ho+30	11:30	5
Ho+40	11:40	4.86
Ho+50	11:50	4.68
Ho+60	12:00	4.95
Ho+70	12:10	4.81
Ho+80	12:20	4.55
Ho+90	12:30	4.18
Ho+100	12:40	3.31
Ho+110	12:50	3.41
He	12:55	3.21
He+15	13:09	3.91
To	13:24	4.46
Te	13:30	4.39
Te+15	13:45	4.33
Te+30	14:00	4.61
