# Supplementary material for: Multivariate physiological recordings in an experimental hemorrhage model
Source: Data Brief. 2018 Jan 31;17:544–50. doi: 10.1016/j.dib.2018.01.053 (PMC5988387; doi:10.1016/j.dib.2018.01.053)
Supplement: Supplementary file 1 — Supplementary material [file mmc1.zip › Data - Corrected/Sheep229_2_rSO2.csv]

Time	rSO2_cerebral (%)	rSO2_thigh1 (%)	rSO2_thigh2 (%)
10:00:04	71	77	66
10:00:08	71	78	66
10:00:12	70	77	67
10:00:16	70	76	67
10:00:20	71	75	67
10:00:24	70	75	67
10:00:28	70	74	66
10:00:32	70	72	67
10:00:36	70	71	66
10:00:40	72	71	67
10:00:44	71	71	67
10:00:48	71	72	67
10:00:52	70	74	66
10:00:56	70	75	66
10:01:00	70	75	66
10:01:04	71	75	66
10:01:08	72	75	66
10:01:12	71	78	67
10:01:16	70	79	68
10:01:20	70	81	67
10:01:24	71	78	66
10:01:28	71	77	66
10:01:32	70	77	67
10:01:36	71	77	67
10:01:40	70	77	67
10:01:44	70	75	67
10:01:48	70	74	66
10:01:52	71	73	66
10:01:56	71	73	66
10:02:00	71	74	66
10:02:04	70	74	66
10:02:08	70	74	66
10:02:12	70	73	67
10:02:16	70	73	66
10:02:20	69	72	66
10:02:24	69	73	67
10:02:28	69	74	66
10:02:32	70	78	66
10:02:36	70	78	67
10:02:40	69	78	66
10:02:44	70	79	67
10:02:48	70	77	66
10:02:52	69	76	67
10:02:56	71	75	66
10:03:00	71	75	66
10:03:04	70	76	67
10:03:08	70	76	67
10:03:12	70	80	67
10:03:16	69	77	67
10:03:20	72	75	65
10:03:24	71	74	66
10:03:28	71	74	66
10:03:32	71	75	66
10:03:36	71	78	66
10:03:40	71	76	67
10:03:44	70	76	67
10:03:48	70	76	67
10:03:52	70	76	67
10:03:56	70	77	68
10:04:00	70	79	67
10:04:04	70	79	66
10:04:08	70	78	66
10:04:12	71	77	67
10:04:16	70	79	67
10:04:20	70	77	68
10:04:24	70	80	68
10:04:28	71	77	66
10:04:32	70	76	66
10:04:36	69	76	67
10:04:40	70	76	67
10:04:44	69	77	67
10:04:48	72	75	67
10:04:52	71	76	66
10:04:56	72	74	66
10:05:00	71	74	66
10:05:04	70	73	67
10:05:08	69	73	67
10:05:12	71	73	67
10:05:16	70	72	66
10:05:20	70	76	66
10:05:24	70	76	67
10:05:28	70	77	66
10:05:32	71	74	66
10:05:36	70	76	67
10:05:40	71	76	67
10:05:44	69	78	67
10:05:48	69	75	67
10:05:52	69	75	67
10:05:56	68	75	67
10:06:00	73	74	65
10:06:04	72	72	64
10:06:08	71	71	66
10:06:12	71	70	66
10:06:16	70	70	66
10:06:20	70	70	66
10:06:24	69	71	66
10:06:28	70	72	66
10:06:32	70	77	67
10:06:36	70	79	67
10:06:40	70	80	67
10:06:44	69	78	68
10:06:48	69	78	67
10:06:52	69	79	67
10:06:56	69	78	68
10:07:00	70	79	67
10:07:04	70	79	67
10:07:08	69	78	68
10:07:12	69	79	67
10:07:16	69	77	66
10:07:20	70	77	67
10:07:24	70	77	67
10:07:28	70	77	66
10:07:32	70	76	67
10:07:36	69	79	67
10:07:40	68	79	67
10:07:44	68	77	66
10:07:48	68	80	68
10:07:52	67	78	68
10:07:56	70	77	67
10:08:00	69	76	66
10:08:04	69	73	66
10:08:08	68	73	66
10:08:12	70	73	67
10:08:16	69	72	66
10:08:20	68	75	66
10:08:24	72	74	66
10:08:28	72	74	65
10:08:32	72	75	65
10:08:36	71	76	66
10:08:40	71	77	67
10:08:44	70	75	68
10:08:48	70	74	68
10:08:52	71	77	67
10:08:56	71	77	67
10:09:00	71	77	67
10:09:04	70	77	66
10:09:08	69	76	67
10:09:12	70	76	68
10:09:16	69	77	67
10:09:20	70	79	68
10:09:24	71	75	66
10:09:28	72	75	66
10:09:32	70	74	66
10:09:36	70	73	67
10:09:40	70	73	66
10:09:44	71	75	67
10:09:48	69	75	68
10:09:52	72	75	67
10:09:56	71	75	67
10:10:00	70	77	67
10:10:04	70	78	67
10:10:08	71	77	67
10:10:12	70	78	67
10:10:16	71	76	67
10:10:20	70	77	68
10:10:24	70	79	67
10:10:28	70	81	67
10:10:32	71	81	68
10:10:36	70	79	68
10:10:40	70	83	67
10:10:44	70	82	67
10:10:48	70	81	67
10:10:52	70	79	67
10:10:56	69	76	67
10:11:00	70	75	66
10:11:04	71	75	67
10:11:08	70	75	67
10:11:12	70	71	67
10:11:16	71	71	67
10:11:20	71	72	68
10:11:24	70	75	69
10:11:28	70	75	69
10:11:32	71	77	69
10:11:36	71	76	68
10:11:40	70	76	67
10:11:44	70	77	67
10:11:48	70	75	67
10:11:52	71	75	67
10:11:56	73	75	67
10:12:00	71	74	67
10:12:04	71	74	68
10:12:08	71	75	68
10:12:12	69	74	68
10:12:16	71	74	67
10:12:20	72	76	67
10:12:24	70	76	67
10:12:28	70	76	68
10:12:32	71	75	68
10:12:36	70	75	67
10:12:40	71	75	67
10:12:44	70	74	67
10:12:48	69	76	68
10:12:52	69	74	67
10:12:56	72	75	67
10:13:00	71	72	67
10:13:04	70	72	67
10:13:08	70	73	68
10:13:12	69	73	68
10:13:16	69	84	70
10:13:20	71	86	71
10:13:24	71	83	70
10:13:28	72	86	69
10:13:32	71	85	68
10:13:36	70	84	68
10:13:40	70	83	67
10:13:44	70	82	68
10:13:48	70	80	68
10:13:52	70	79	68
10:13:56	70	80	68
10:14:00	69	79	67
10:14:04	70	76	68
10:14:08	70	75	68
10:14:12	69	75	67
10:14:16	71	74	68
10:14:20	70	74	67
10:14:24	70	74	67
10:14:28	70	77	67
10:14:32	70	78	68
10:14:36	71	79	67
10:14:40	71	78	67
10:14:44	71	76	67
10:14:48	70	77	67
10:14:52	71	76	67
10:14:56	70	75	67
10:15:00	70	74	66
10:15:04	70	74	67
10:15:08	71	75	68
10:15:12	70	75	68
10:15:16	70	75	67
10:15:20	71	77	67
10:15:24	70	77	67
10:15:28	70	78	67
10:15:32	70	77	67
10:15:36	70	79	67
10:15:40	71	78	68
10:15:44	70	77	67
10:15:48	70	76	68
10:15:52	71	74	67
10:15:56	70	75	68
10:16:00	70	78	68
10:16:04	70	78	68
10:16:08	69	77	67
10:16:12	70	77	67
10:16:16	71	77	67
10:16:20	71	75	67
10:16:24	70	76	67
10:16:28	70	75	67
10:16:32	70	76	67
10:16:36	72	75	68
10:16:40	72	77	68
10:16:44	72	77	68
10:16:48	71	78	68
10:16:52	70	77	68
10:16:56	72	77	67
10:17:00	72	77	68
10:17:04	71	77	67
10:17:08	71	78	68
10:17:12	73	77	67
10:17:16	70	78	67
10:17:20	73	75	65
10:17:24	72	74	66
10:17:28	70	73	67
10:17:32	72	72	66
10:17:36	72	70	66
10:17:40	73	69	66
10:17:44	70	71	66
10:17:48	72	71	66
10:17:52	72	70	67
10:17:56	71	69	66
10:18:00	71	70	66
10:18:04	72	71	67
10:18:08	71	74	66
10:18:12	71	75	67
10:18:16	72	76	67
10:18:20	70	74	67
10:18:24	70	74	67
10:18:28	71	72	66
10:18:32	72	72	66
10:18:36	71	70	66
10:18:40	73	69	66
10:18:44	71	69	66
10:18:48	71	72	67
10:18:52	71	71	68
10:18:56	71	74	66
10:19:00	71	76	66
10:19:04	72	75	66
10:19:08	72	79	66
10:19:12	71	79	66
10:19:16	72	78	66
10:19:20	71	77	67
10:19:24	70	78	67
10:19:28	70	80	69
10:19:32	70	80	69
10:19:36	70	83	68
10:19:40	71	80	67
10:19:44	69	81	68
10:19:48	72	76	68
10:19:52	71	76	68
10:19:56	72	74	67
10:20:00	71	75	68
10:20:04	71	72	68
10:20:08	72	75	67
10:20:12	70	78	69
10:20:16	70	77	68
10:20:20	70	77	67
10:20:24	70	78	67
10:20:28	70	75	67
10:20:32	71	76	67
10:20:36	70	76	67
10:20:40	70	73	67
10:20:44	69	74	67
10:20:48	69	72	66
10:20:52	70	73	66
10:20:56	70	71	66
10:21:00	70	70	66
10:21:04	70	70	66
10:21:08	70	70	66
10:21:12	70	72	67
10:21:16	69	73	68
10:21:20	70	73	67
10:21:24	70	75	68
10:21:28	70	74	67
10:21:32	70	78	67
10:21:36	70	79	66
10:21:40	70	78	67
10:21:44	69	76	67
10:21:48	71	75	67
10:21:52	70	74	67
10:21:56	70	73	67
10:22:00	70	72	67
10:22:04	70	71	67
10:22:08	71	71	66
10:22:12	70	72	67
10:22:16	70	73	68
10:22:20	71	72	67
10:22:24	70	76	64
10:22:28	70	86	69
10:22:32	69	87	70
10:22:36	70	85	69
10:22:40	70	82	68
10:22:44	71	80	68
10:22:48	69	77	67
10:22:52	70	74	67
10:22:56	71	72	67
10:23:00	70	72	67
10:23:04	71	72	67
10:23:08	70	73	69
10:23:12	70	78	71
10:23:16	69	79	71
10:23:20	69	79	71
10:23:24	70	80	71
10:23:28	70	80	71
10:23:32	72	82	71
10:23:36	70	83	71
10:23:40	69	83	71
10:23:44	69	83	71
10:23:48	69	83	71
10:23:52	69	82	70
10:23:56	69	82	71
10:24:00	69	82	70
10:24:04	69	82	71
10:24:08	70	84	71
10:24:12	69	88	72
10:24:16	69	89	72
10:24:20	69	90	73
10:24:24	69	90	72
10:24:28	69	90	72
10:24:32	70	90	72
10:24:36	71	90	72
10:24:40	71	89	73
10:24:44	72	89	73
10:24:48	70	88	72
10:24:52	72	88	72
10:24:56	71	87	72
10:25:00	70	87	72
10:25:04	70	87	71
10:25:08	69	86	71
10:25:12	68	87	71
10:25:16	68	87	72
10:25:20	70	87	72
10:25:24	69	86	73
10:25:28	71	87	73
10:25:32	71	86	73
10:25:36	70	85	72
10:25:40	69	85	72
10:25:44	69	84	72
10:25:48	69	84	71
10:25:52	70	84	71
10:25:56	69	83	71
10:26:00	69	83	70
10:26:04	69	82	70
10:26:08	69	82	71
10:26:12	69	81	70
10:26:16	69	81	70
10:26:20	68	81	71
10:26:24	68	84	71
10:26:28	68	84	71
10:26:32	67	89	73
10:26:36	68	89	73
10:26:40	68	89	73
10:26:44	69	89	73
10:26:48	69	88	73
10:26:52	69	88	72
10:26:56	69	88	72
10:27:00	69	87	73
10:27:04	69	86	72
10:27:08	70	86	72
10:27:12	69	86	71
10:27:16	69	85	71
10:27:20	70	85	71
10:27:24	69	84	70
10:27:28	67	85	70
10:27:32	72	84	70
10:27:36	70	83	71
10:27:40	70	83	70
10:27:44	69	83	70
10:27:48	69	82	70
10:27:52	69	82	70
10:27:56	68	82	70
10:28:00	68	81	70
10:28:04	68	81	70
10:28:08	68	81	70
10:28:12	68	81	70
10:28:16	68	81	70
10:28:20	68	81	70
10:28:24	68	81	70
10:28:28	68	81	70
10:28:32	69	81	70
10:28:36	68	80	70
10:28:40	68	85	71
10:28:44	68	87	72
10:28:48	69	88	73
10:28:52	68	87	74
10:28:56	68	88	73
10:29:00	69	87	72
10:29:04	69	87	71
10:29:08	70	87	72
10:29:12	70	86	71
10:29:16	70	85	71
10:29:20	69	85	70
10:29:24	69	84	70
10:29:28	69	84	69
10:29:32	69	83	69
10:29:36	69	83	69
10:29:40	70	82	69
10:29:44	69	81	69
10:29:48	69	81	69
10:29:52	69	81	69
10:29:56	69	80	69
10:30:00	69	79	69
10:30:04	68	78	69
10:30:08	68	77	69
10:30:12	70	77	70
10:30:16	70	83	74
10:30:20	71	86	74
10:30:24	71	86	74
10:30:28	70	87	74
10:30:32	70	87	74
10:30:36	70	87	74
10:30:40	69	87	73
10:30:44	68	86	73
10:30:48	68	86	72
10:30:52	69	85	72
10:30:56	68	85	71
10:31:00	68	84	71
10:31:04	69	84	71
10:31:08	68	84	70
10:31:12	69	83	70
10:31:16	69	83	70
10:31:20	69	83	70
10:31:24	68	82	70
10:31:28	68	81	70
10:31:32	68	81	70
10:31:36	67	81	71
10:31:40	68	84	71
10:31:44	68	85	72
10:31:48	68	85	72
10:31:52	68	86	73
10:31:56	69	88	71
10:32:00	70	85	70
10:32:04	70	82	68
10:32:08	69	79	67
10:32:12	68	76	67
10:32:16	68	75	69
10:32:20	68	76	70
10:32:24	68	74	70
10:32:28	68	74	69
10:32:32	68	73	69
10:32:36	68	73	69
10:32:40	68	72	68
10:32:44	67	72	68
10:32:48	67	73	68
10:32:52	68	74	68
10:32:56	71	73	68
10:33:00	71	73	68
10:33:04	72	72	68
10:33:08	72	72	68
10:33:12	72	72	68
10:33:16	72	71	67
10:33:20	72	71	67
10:33:24	73	71	68
10:33:28	72	73	68
10:33:32	72	72	68
10:33:36	73	70	69
10:33:40	71	74	69
10:33:44	70	74	70
10:33:48	70	75	69
10:33:52	69	75	69
10:33:56	69	80	70
10:34:00	68	82	71
10:34:04	69	83	71
10:34:08	71	83	71
10:34:12	71	85	71
10:34:16	71	84	71
10:34:20	70	84	71
10:34:24	70	84	71
10:34:28	68	83	71
10:34:32	68	83	71
10:34:36	68	83	71
10:34:40	68	84	71
10:34:44	70	83	71
10:34:48	69	83	71
10:34:52	69	82	70
10:34:56	70	81	70
10:35:00	68	81	70
10:35:04	68	80	71
10:35:08	69	80	70
10:35:12	69	80	70
10:35:16	68	80	70
10:35:20	70	80	70
10:35:24	71	80	70
10:35:28	69	79	70
10:35:32	69	79	70
10:35:36	68	79	70
10:35:40	68	79	70
10:35:44	68	80	70
10:35:48	69	80	70
10:35:52	69	79	71
10:35:56	71	79	72
10:36:00	70	91	72
10:36:04	69	92	72
10:36:08	70	89	72
10:36:12	71	88	72
10:36:16	69	88	71
10:36:20	69	86	70
10:36:24	70	83	68
10:36:28	70	80	67
10:36:32	70	79	67
10:36:36	70	77	66
10:36:40	71	74	65
10:36:44	71	71	66
10:36:48	71	70	66
10:36:52	71	71	65
10:36:56	71	72	66
10:37:00	70	74	66
10:37:04	71	73	66
10:37:08	71	75	65
10:37:12	70	73	65
10:37:16	71	73	66
10:37:20	71	72	66
10:37:24	71	71	66
10:37:28	71	74	66
10:37:32	71	74	66
10:37:36	71	75	66
10:37:40	71	75	65
10:37:44	70	75	66
10:37:48	70	75	67
10:37:52	69	76	68
10:37:56	70	76	67
10:38:00	70	77	67
10:38:04	70	78	67
10:38:08	71	77	69
10:38:12	70	77	68
10:38:16	69	77	68
10:38:20	69	76	69
10:38:24	71	75	67
10:38:28	69	74	67
10:38:32	69	75	67
10:38:36	70	75	67
10:38:40	70	76	66
10:38:44	72	76	66
10:38:48	71	75	66
10:38:52	71	75	67
10:38:56	71	75	67
10:39:00	72	76	68
10:39:04	72	77	68
10:39:08	71	77	67
10:39:12	70	78	67
10:39:16	71	76	67
10:39:20	70	77	67
10:39:24	70	76	67
10:39:28	70	76	67
10:39:32	70	76	67
10:39:36	71	78	67
10:39:40	70	75	68
10:39:44	71	78	67
10:39:48	70	78	68
10:39:52	72	76	68
10:39:56	70	77	68
10:40:00	71	76	67
10:40:04	70	78	67
10:40:08	70	77	68
10:40:12	70	78	68
10:40:16	70	77	64
10:40:20	69	83	69
10:40:24	70	84	68
10:40:28	69	81	68
10:40:32	69	80	68
10:40:36	69	79	70
10:40:40	68	77	70
10:40:44	69	75	70
10:40:48	68	74	69
10:40:52	68	73	69
10:40:56	69	74	69
10:41:00	69	75	69
10:41:04	68	76	70
10:41:08	68	76	69
10:41:12	68	76	69
10:41:16	68	76	69
10:41:20	68	76	69
10:41:24	68	77	69
10:41:28	68	77	69
10:41:32	68	76	69
10:41:36	69	76	69
10:41:40	69	76	69
10:41:44	68	77	69
10:41:48	71	77	70
10:41:52	72	76	70
10:41:56	71	76	70
10:42:00	71	75	70
10:42:04	73	77	70
10:42:08	72	77	70
10:42:12	72	76	69
10:42:16	71	74	69
10:42:20	71	73	69
10:42:24	71	75	69
10:42:28	69	74	69
10:42:32	71	77	69
10:42:36	73	78	68
10:42:40	71	75	68
10:42:44	70	75	69
10:42:48	70	74	68
10:42:52	70	75	68
10:42:56	73	77	69
10:43:00	72	78	68
10:43:04	71	76	69
10:43:08	71	76	69
10:43:12	73	78	68
10:43:16	73	77	68
10:43:20	71	75	68
10:43:24	70	75	68
10:43:28	70	75	69
10:43:32	69	75	69
10:43:36	68	78	71
10:43:40	71	77	71
10:43:44	70	76	71
10:43:48	71	76	71
10:43:52	73	78	71
10:43:56	74	79	71
10:44:00	73	77	70
10:44:04	72	77	70
10:44:08	72	76	69
10:44:12	71	83	71
10:44:16	70	88	74
10:44:20	71	89	74
10:44:24	71	89	74
10:44:28	71	90	74
10:44:32	70	89	74
10:44:36	71	90	74
10:44:40	70	89	74
10:44:44	69	89	73
10:44:48	69	88	73
10:44:52	69	87	74
10:44:56	69	86	74
10:45:00	71	86	74
10:45:04	71	85	73
10:45:08	71	84	73
10:45:12	71	84	72
10:45:16	70	83	72
10:45:20	69	83	71
10:45:24	70	82	71
10:45:28	70	82	71
10:45:32	70	82	71
10:45:36	70	87	72
10:45:40	71	88	72
10:45:44	70	87	72
10:45:48	70	87	71
10:45:52	71	86	70
10:45:56	71	84	68
10:46:00	72	82	67
10:46:04	70	81	66
10:46:08	70	79	66
10:46:12	70	78	66
10:46:16	70	77	67
10:46:20	71	76	68
10:46:24	72	73	67
10:46:28	71	72	66
10:46:32	70	71	67
10:46:36	70	71	67
10:46:40	71	73	67
10:46:44	70	75	67
10:46:48	70	75	67
10:46:52	71	74	66
10:46:56	71	76	67
10:47:00	70	75	67
10:47:04	70	74	67
10:47:08	70	73	67
10:47:12	70	73	67
10:47:16	71	72	67
10:47:20	70	76	63
10:47:24	70	75	66
10:47:28	70	77	66
10:47:32	71	74	64
10:47:36	70	71	66
10:47:40	69	69	66
10:47:44	69	67	65
10:47:48	70	65	63
10:47:52	72	65	63
10:47:56	72	71	63
10:48:00	72	70	63
10:48:04	71	73	65
10:48:08	70	73	65
10:48:12	69	73	66
10:48:16	69	74	66
10:48:20	69	74	67
10:48:24	69	73	66
10:48:28	70	73	66
10:48:32	69	73	66
10:48:36	71	74	66
10:48:40	71	73	66
10:48:44	71	76	67
10:48:48	70	76	68
10:48:52	70	76	68
10:48:56	69	76	68
10:49:00	69	76	68
10:49:04	69	76	68
10:49:08	69	76	68
10:49:12	69	80	69
10:49:16	71	80	70
10:49:20	69	82	70
10:49:24	70	82	70
10:49:28	69	82	70
10:49:32	69	81	70
10:49:36	69	81	70
10:49:40	68	85	71
10:49:44	68	87	73
10:49:48	69	88	74
10:49:52	68	88	74
10:49:56	69	87	73
10:50:00	69	87	73
10:50:04	70	86	73
10:50:08	69	86	72
10:50:12	70	85	72
10:50:16	69	85	72
10:50:20	69	84	71
10:50:24	70	84	71
10:50:28	69	83	71
10:50:32	69	82	70
10:50:36	68	82	70
10:50:40	69	81	70
10:50:44	70	81	69
10:50:48	70	80	70
10:50:52	69	79	69
10:50:56	69	79	69
10:51:00	70	78	68
10:51:04	69	77	69
10:51:08	69	77	68
10:51:12	68	76	68
10:51:16	68	76	68
10:51:20	70	75	68
10:51:24	70	77	69
10:51:28	70	76	70
10:51:32	70	76	70
10:51:36	69	76	70
10:51:40	71	75	70
10:51:44	70	77	70
10:51:48	69	77	70
10:51:52	71	78	70
10:51:56	71	78	69
10:52:00	71	78	69
10:52:04	72	77	69
10:52:08	70	80	69
10:52:12	69	80	70
10:52:16	69	80	69
10:52:20	69	80	69
10:52:24	71	80	68
10:52:28	70	79	68
10:52:32	69	78	68
10:52:36	69	78	68
10:52:40	69	78	68
10:52:44	68	77	68
10:52:48	69	77	68
10:52:52	68	78	69
10:52:56	70	76	69
10:53:00	70	75	69
10:53:04	71	76	69
10:53:08	73	77	69
10:53:12	73	74	68
10:53:16	72	73	68
10:53:20	73	76	67
10:53:24	73	74	67
10:53:28	74	72	66
10:53:32	73	71	65
10:53:36	73	70	64
10:53:40	72	72	66
10:53:44	72	71	64
10:53:48	72	71	64
10:53:52	70	74	66
10:53:56	71	76	66
10:54:00	70	77	67
10:54:04	70	78	67
10:54:08	69	78	68
10:54:12	69	77	67
10:54:16	71	78	67
10:54:20	70	77	68
10:54:24	70	77	68
10:54:28	70	77	68
10:54:32	70	77	67
10:54:36	72	77	67
10:54:40	70	77	68
10:54:44	69	80	69
10:54:48	69	86	71
10:54:52	70	89	72
10:54:56	72	89	72
10:55:00	71	88	73
10:55:04	71	91	73
10:55:08	72	89	73
10:55:12	71	86	72
10:55:16	72	82	70
10:55:20	70	77	69
10:55:24	70	73	68
10:55:28	70	71	67
10:55:32	70	69	66
10:55:36	70	69	66
10:55:40	69	70	66
10:55:44	69	72	67
10:55:48	70	73	67
10:55:52	71	72	66
10:55:56	70	73	66
10:56:00	69	73	67
10:56:04	70	72	67
10:56:08	70	72	67
10:56:12	70	72	66
10:56:16	71	74	66
10:56:20	70	74	67
10:56:24	69	73	67
10:56:28	70	73	67
10:56:32	70	73	68
10:56:36	70	72	68
10:56:40	71	77	67
10:56:44	70	80	67
10:56:48	70	80	67
10:56:52	70	78	67
10:56:56	69	77	67
10:57:00	69	78	67
10:57:04	70	73	67
10:57:08	70	73	66
10:57:12	70	73	66
10:57:16	70	75	67
10:57:20	70	73	68
10:57:24	70	73	68
10:57:28	69	73	67
10:57:32	71	73	66
10:57:36	70	74	66
10:57:40	70	74	66
10:57:44	69	74	67
10:57:48	70	75	67
10:57:52	70	74	67
10:57:56	69	74	68
10:58:00	69	75	67
10:58:04	70	75	67
10:58:08	69	75	67
10:58:12	70	77	67
10:58:16	71	77	67
10:58:20	70	77	67
10:58:24	70	77	67
10:58:28	71	76	68
10:58:32	70	76	67
10:58:36	71	75	67
10:58:40	71	75	67
10:58:44	70	75	67
10:58:48	70	76	68
10:58:52	71	73	68
10:58:56	72	77	68
10:59:00	72	75	67
10:59:04	72	74	67
10:59:08	71	73	66
10:59:12	71	72	67
10:59:16	70	72	68
10:59:20	70	73	68
10:59:24	72	73	68
10:59:28	71	72	67
10:59:32	72	71	67
10:59:36	72	73	68
10:59:40	73	72	67
10:59:44	71	72	66
10:59:48	71	72	66
10:59:52	70	71	69
10:59:56	70	77	68
11:00:00	69	76	67
11:00:04	71	75	66
11:00:08	69	74	66
11:00:12	71	73	66
11:00:16	69	75	67
11:00:20	69	76	67
11:00:24	70	77	67
11:00:28	70	74	66
11:00:32	69	76	66
11:00:36	69	76	66
11:00:40	69	76	68
11:00:44	68	74	68
11:00:48	71	75	67
11:00:52	69	74	66
11:00:56	69	70	65
11:01:00	72	70	66
11:01:04	73	67	65
11:01:08	72	71	65
11:01:12	72	73	68
11:01:16	71	74	67
11:01:20	71	75	67
11:01:24	71	75	67
11:01:28	69	74	68
11:01:32	69	75	68
11:01:36	70	74	66
11:01:40	71	72	66
11:01:44	71	71	66
11:01:48	70	71	67
11:01:52	71	71	67
11:01:56	70	72	67
11:02:00	70	72	66
11:02:04	70	72	67
11:02:08	70	73	67
11:02:12	70	74	67
11:02:16	70	74	67
11:02:20	70	73	67
11:02:24	70	74	67
11:02:28	70	74	65
11:02:32	70	82	68
11:02:36	70	84	67
11:02:40	69	82	67
11:02:44	69	79	67
11:02:48	69	76	67
11:02:52	69	73	67
11:02:56	69	71	66
11:03:00	70	68	66
11:03:04	70	67	66
11:03:08	70	69	66
11:03:12	70	71	67
11:03:16	70	73	68
11:03:20	70	75	68
11:03:24	70	75	68
11:03:28	70	76	69
11:03:32	70	74	68
11:03:36	70	74	68
11:03:40	70	74	68
11:03:44	70	74	68
11:03:48	69	74	68
11:03:52	69	73	68
11:03:56	71	73	68
11:04:00	70	73	68
11:04:04	70	73	68
11:04:08	69	73	68
11:04:12	70	73	68
11:04:16	69	73	68
11:04:20	69	73	68
11:04:24	70	75	68
11:04:28	71	75	68
11:04:32	73	74	68
11:04:36	72	74	68
11:04:40	71	76	68
11:04:44	71	75	68
11:04:48	70	74	67
11:04:52	70	75	67
11:04:56	69	74	67
11:05:00	68	80	69
11:05:04	68	82	70
11:05:08	69	83	70
11:05:12	70	83	70
11:05:16	70	82	70
11:05:20	70	83	70
11:05:24	71	81	70
11:05:28	72	80	69
11:05:32	71	80	69
11:05:36	69	79	69
11:05:40	70	79	69
11:05:44	69	78	68
11:05:48	69	78	68
11:05:52	69	77	68
11:05:56	69	76	68
11:06:00	70	76	68
11:06:04	70	77	68
11:06:08	70	76	68
11:06:12	70	75	68
11:06:16	69	75	68
11:06:20	69	75	68
11:06:24	69	76	69
11:06:28	69	78	69
11:06:32	69	78	69
11:06:36	69	78	69
11:06:40	69	84	71
11:06:44	70	88	73
11:06:48	70	88	73
11:06:52	70	87	72
11:06:56	71	86	72
11:07:00	71	85	70
11:07:04	70	84	69
11:07:08	70	82	68
11:07:12	70	81	67
11:07:16	71	82	66
11:07:20	70	78	65
11:07:24	70	77	66
11:07:28	70	75	66
11:07:32	70	74	66
11:07:36	70	73	66
11:07:40	70	70	66
11:07:44	70	69	66
11:07:48	70	73	66
11:07:52	70	73	66
11:07:56	69	75	67
11:08:00	71	72	67
11:08:04	71	73	66
11:08:08	71	75	66
11:08:12	69	72	66
11:08:16	69	72	66
11:08:20	69	72	67
11:08:24	70	72	67
11:08:28	71	74	66
11:08:32	69	74	66
11:08:36	69	72	66
11:08:40	69	71	66
11:08:44	70	72	67
11:08:48	69	72	67
11:08:52	71	71	66
11:08:56	70	70	66
11:09:00	70	71	66
11:09:04	71	72	66
11:09:08	71	74	66
11:09:12	69	74	67
11:09:16	69	72	67
11:09:20	70	71	61
11:09:24	69	75	61
11:09:28	70	71	66
11:09:32	69	62	65
11:09:36	69	61	65
11:09:40	69	67	66
11:09:44	68	69	66
11:09:48	69	72	66
11:09:52	68	71	65
11:09:56	68	69	65
11:10:00	68	67	66
11:10:04	68	66	66
11:10:08	68	66	66
11:10:12	69	66	66
11:10:16	68	67	67
11:10:20	68	68	67
11:10:24	68	68	66
11:10:28	69	68	67
11:10:32	69	68	67
11:10:36	69	68	67
11:10:40	68	69	66
11:10:44	70	74	68
11:10:48	69	80	69
11:10:52	69	81	70
11:10:56	70	80	69
11:11:00	71	79	68
11:11:04	71	77	66
11:11:08	72	75	65
11:11:12	70	72	65
11:11:16	70	69	65
11:11:20	70	67	66
11:11:24	70	66	66
11:11:28	70	65	65
11:11:32	70	68	65
11:11:36	70	70	66
11:11:40	70	70	66
11:11:44	70	72	67
11:11:48	71	72	65
11:11:52	70	70	65
11:11:56	71	70	65
11:12:00	70	69	65
11:12:04	69	69	66
11:12:08	70	70	66
11:12:12	70	69	65
11:12:16	71	69	65
11:12:20	71	73	65
11:12:24	71	73	65
11:12:28	71	73	66
11:12:32	72	72	65
11:12:36	71	71	65
11:12:40	71	70	65
11:12:44	73	68	66
11:12:48	71	68	66
11:12:52	71	71	66
11:12:56	71	71	66
11:13:00	71	70	66
11:13:04	72	70	67
11:13:08	71	69	66
11:13:12	70	68	66
11:13:16	72	68	66
11:13:20	74	68	66
11:13:24	72	68	66
11:13:28	72	68	66
11:13:32	71	69	66
11:13:36	70	69	67
11:13:40	70	71	68
11:13:44	70	71	68
11:13:48	71	71	66
11:13:52	70	74	67
11:13:56	69	73	66
11:14:00	70	72	66
11:14:04	69	71	66
11:14:08	70	68	66
11:14:12	71	68	66
11:14:16	69	71	65
11:14:20	70	70	66
11:14:24	69	73	67
11:14:28	69	75	67
11:14:32	70	75	66
11:14:36	69	73	67
11:14:40	72	74	66
11:14:44	72	71	66
11:14:48	69	72	66
11:14:52	69	71	66
11:14:56	70	72	67
11:15:00	70	72	66
11:15:04	70	71	66
11:15:08	72	70	65
11:15:12	70	70	65
11:15:16	70	70	65
11:15:20	70	72	67
11:15:24	70	73	67
11:15:28	69	72	66
11:15:32	69	70	65
11:15:36	70	69	65
11:15:40	71	69	65
11:15:44	72	70	65
11:15:48	71	70	66
11:15:52	71	72	68
11:15:56	70	73	68
11:16:00	71	71	67
11:16:04	70	71	66
11:16:08	69	70	66
11:16:12	70	70	66
11:16:16	71	74	66
11:16:20	71	75	67
11:16:24	70	72	66
11:16:28	70	72	65
11:16:32	70	71	65
11:16:36	70	70	66
11:16:40	69	71	66
11:16:44	71	70	67
11:16:48	70	69	66
11:16:52	70	67	66
11:16:56	70	70	66
11:17:00	70	74	66
11:17:04	69	74	66
11:17:08	70	70	67
11:17:12	70	69	66
11:17:16	70	70	66
11:17:20	69	69	66
11:17:24	70	69	65
11:17:28	69	68	66
11:17:32	70	69	66
11:17:36	70	72	66
11:17:40	71	71	65
11:17:44	70	72	65
11:17:48	70	71	65
11:17:52	71	70	65
11:17:56	70	70	66
11:18:00	71	69	64
11:18:04	70	69	60
11:18:08	70	72	65
11:18:12	70	71	65
11:18:16	70	69	65
11:18:20	70	67	65
11:18:24	70	65	65
11:18:28	69	64	65
11:18:32	69	64	65
11:18:36	69	64	65
11:18:40	69	67	65
11:18:44	69	69	65
11:18:48	69	69	65
11:18:52	69	67	65
11:18:56	70	70	65
11:19:00	69	70	66
11:19:04	69	69	66
11:19:08	70	70	66
11:19:12	69	70	65
11:19:16	68	69	65
11:19:20	68	69	65
11:19:24	70	68	65
11:19:28	72	68	64
11:19:32	72	67	64
11:19:36	72	69	64
11:19:40	71	70	65
11:19:44	71	72	66
11:19:48	70	72	66
11:19:52	70	72	66
11:19:56	71	72	66
11:20:00	70	73	66
11:20:04	69	73	67
11:20:08	70	73	67
11:20:12	70	73	67
11:20:16	70	72	66
11:20:20	70	72	66
11:20:24	69	72	66
11:20:28	69	73	66
11:20:32	69	74	67
11:20:36	70	75	67
11:20:40	69	75	67
11:20:44	70	74	67
11:20:48	69	74	67
11:20:52	69	74	67
11:20:56	69	74	67
11:21:00	69	74	67
11:21:04	70	74	67
11:21:08	69	74	67
11:21:12	69	74	67
11:21:16	70	73	66
11:21:20	69	73	66
11:21:24	69	72	66
11:21:28	69	71	65
11:21:32	72	71	65
11:21:36	71	72	65
11:21:40	71	72	65
11:21:44	70	72	65
11:21:48	70	72	65
11:21:52	69	71	65
11:21:56	68	74	66
11:22:00	69	79	68
11:22:04	69	82	70
11:22:08	69	83	71
11:22:12	70	84	71
11:22:16	70	83	71
11:22:20	70	82	70
11:22:24	70	82	70
11:22:28	69	81	69
11:22:32	69	80	69
11:22:36	69	80	68
11:22:40	69	79	68
11:22:44	69	78	68
11:22:48	69	78	67
11:22:52	70	77	67
11:22:56	69	74	67
11:23:00	70	74	67
11:23:04	68	80	71
11:23:08	69	83	72
11:23:12	71	82	72
11:23:16	71	84	72
11:23:20	70	84	72
11:23:24	69	83	72
11:23:28	69	83	71
11:23:32	68	82	70
11:23:36	69	81	70
11:23:40	69	81	69
11:23:44	69	80	68
11:23:48	69	79	68
11:23:52	70	79	66
11:23:56	69	79	66
11:24:00	69	78	66
11:24:04	68	77	66
11:24:08	69	76	67
11:24:12	69	75	66
11:24:16	69	74	66
11:24:20	69	73	66
11:24:24	68	72	67
11:24:28	69	72	67
11:24:32	69	73	66
11:24:36	69	73	66
11:24:40	71	72	65
11:24:44	71	71	65
11:24:48	70	71	65
11:24:52	70	71	66
11:24:56	70	72	66
11:25:00	70	74	66
11:25:04	69	74	66
11:25:08	69	74	67
11:25:12	69	74	66
11:25:16	70	75	66
11:25:20	70	75	66
11:25:24	70	75	66
11:25:28	70	75	67
11:25:32	70	74	67
11:25:36	69	74	67
11:25:40	69	74	67
11:25:44	69	74	66
11:25:48	69	74	66
11:25:52	69	73	66
11:25:56	69	74	67
11:26:00	69	74	66
11:26:04	70	75	66
11:26:08	69	75	66
11:26:12	70	73	67
11:26:16	69	73	67
11:26:20	69	73	67
11:26:24	69	73	66
11:26:28	71	73	65
11:26:32	70	73	67
11:26:36	70	72	67
11:26:40	71	72	67
11:26:44	70	72	67
11:26:48	69	71	67
11:26:52	68	72	66
11:26:56	68	73	66
11:27:00	69	73	66
11:27:04	69	72	66
11:27:08	70	72	67
11:27:12	69	73	67
11:27:16	70	73	67
11:27:20	69	73	67
11:27:24	69	73	66
11:27:28	71	72	65
11:27:32	71	74	66
11:27:36	71	70	64
11:27:40	72	69	63
11:27:44	72	71	64
11:27:48	71	69	63
11:27:52	71	71	63
11:27:56	70	70	65
11:28:00	69	70	65
11:28:04	69	70	64
11:28:08	69	72	63
11:28:12	70	72	66
11:28:16	71	68	66
11:28:20	70	68	64
11:28:24	69	69	64
11:28:28	69	69	64
11:28:32	69	71	66
11:28:36	70	71	67
11:28:40	69	72	66
11:28:44	69	72	66
11:28:48	69	72	65
11:28:52	71	72	65
11:28:56	70	72	65
11:29:00	71	69	65
11:29:04	70	69	65
11:29:08	69	68	65
11:29:12	69	69	66
11:29:16	69	70	66
11:29:20	68	70	65
11:29:24	68	71	65
11:29:28	69	70	65
11:29:32	69	71	65
11:29:36	69	73	66
11:29:40	69	72	65
11:29:44	69	74	66
11:29:48	68	79	67
11:29:52	68	82	68
11:29:56	68	83	68
11:30:00	68	83	68
11:30:04	68	84	67
11:30:08	68	83	67
11:30:12	68	83	67
11:30:16	68	82	67
11:30:20	68	81	67
11:30:24	68	81	67
11:30:28	68	80	67
11:30:32	68	79	68
11:30:36	68	79	68
11:30:40	68	79	67
11:30:44	68	78	67
11:30:48	68	77	66
11:30:52	68	75	66
11:30:56	68	74	66
11:31:00	67	73	67
11:31:04	68	73	67
11:31:08	68	73	67
11:31:12	68	73	66
11:31:16	69	73	66
11:31:20	68	72	66
11:31:24	68	71	66
11:31:28	68	71	66
11:31:32	68	72	66
11:31:36	69	72	66
11:31:40	69	72	66
11:31:44	69	72	66
11:31:48	69	73	66
11:31:52	69	73	66
11:31:56	69	72	66
11:32:00	68	71	66
11:32:04	68	72	65
11:32:08	68	72	66
11:32:12	68	71	66
11:32:16	69	71	66
11:32:20	69	72	65
11:32:24	69	72	65
11:32:28	69	72	66
11:32:32	68	71	66
11:32:36	68	72	66
11:32:40	68	73	67
11:32:44	70	76	67
11:32:48	70	74	67
11:32:52	70	73	67
11:32:56	69	73	67
11:33:00	68	72	66
11:33:04	68	71	66
11:33:08	69	71	66
11:33:12	68	71	65
11:33:16	68	70	64
11:33:20	68	70	65
11:33:24	69	72	65
11:33:28	69	72	65
11:33:32	69	71	66
11:33:36	69	72	66
11:33:40	68	72	66
11:33:44	68	72	67
11:33:48	68	73	66
11:33:52	68	74	66
11:33:56	69	73	65
11:34:00	69	72	66
11:34:04	69	72	65
11:34:08	69	72	65
11:34:12	68	71	65
11:34:16	68	71	65
11:34:20	69	72	65
11:34:24	71	72	64
11:34:28	70	72	65
11:34:32	70	72	64
11:34:36	72	72	64
11:34:40	71	70	65
11:34:44	70	70	65
11:34:48	68	70	66
11:34:52	68	73	66
11:34:56	69	74	67
11:35:00	68	74	67
11:35:04	68	74	66
11:35:08	69	72	66
11:35:12	69	73	65
11:35:16	69	72	65
11:35:20	68	71	65
11:35:24	69	71	65
11:35:28	69	68	64
11:35:32	70	67	64
11:35:36	70	70	65
11:35:40	69	69	66
11:35:44	69	69	66
11:35:48	69	69	66
11:35:52	68	71	66
11:35:56	68	71	66
11:36:00	69	71	65
11:36:04	68	71	65
11:36:08	68	71	65
11:36:12	68	72	65
11:36:16	71	69	65
11:36:20	70	71	65
11:36:24	70	71	65
11:36:28	70	70	66
11:36:32	69	70	66
11:36:36	68	70	66
11:36:40	69	70	66
11:36:44	68	70	66
11:36:48	68	71	66
11:36:52	68	72	66
11:36:56	68	71	66
11:37:00	67	72	66
11:37:04	68	78	66
11:37:08	69	80	68
11:37:12	69	80	68
11:37:16	68	80	68
11:37:20	67	80	68
11:37:24	67	79	68
11:37:28	68	80	68
11:37:32	68	79	68
11:37:36	68	79	68
11:37:40	68	78	67
11:37:44	68	77	67
11:37:48	69	77	67
11:37:52	69	76	67
11:37:56	69	75	66
11:38:00	68	74	66
11:38:04	68	73	66
11:38:08	67	73	66
11:38:12	65	73	66
11:38:16	68	73	65
11:38:20	69	72	65
11:38:24	69	72	65
11:38:28	69	72	66
11:38:32	68	72	66
11:38:36	68	72	66
11:38:40	68	72	66
11:38:44	67	72	66
11:38:48	67	72	66
11:38:52	67	72	66
11:38:56	67	72	66
11:39:00	68	70	66
11:39:04	68	71	66
11:39:08	67	71	66
11:39:12	67	71	66
11:39:16	67	71	66
11:39:20	67	73	66
11:39:24	68	72	67
11:39:28	69	72	67
11:39:32	69	72	66
11:39:36	68	72	66
11:39:40	68	72	67
11:39:44	67	73	67
11:39:48	67	74	67
11:39:52	68	73	67
11:39:56	67	72	67
11:40:00	67	72	67
11:40:04	67	73	67
11:40:08	67	73	66
11:40:12	67	73	66
11:40:16	67	72	66
11:40:20	67	72	65
11:40:24	67	71	65
11:40:28	69	71	64
11:40:32	69	69	65
11:40:36	68	69	65
11:40:40	68	69	66
11:40:44	67	72	66
11:40:48	67	72	66
11:40:52	67	73	66
11:40:56	69	75	66
11:41:00	69	73	66
11:41:04	68	73	65
11:41:08	68	72	64
11:41:12	69	72	65
11:41:16	69	71	64
11:41:20	68	71	64
11:41:24	68	71	64
11:41:28	68	73	65
11:41:32	68	71	66
11:41:36	69	71	66
11:41:40	68	71	66
11:41:44	68	71	66
11:41:48	67	71	65
11:41:52	67	70	65
11:41:56	68	72	64
11:42:00	68	72	64
11:42:04	68	71	65
11:42:08	69	71	64
11:42:12	70	71	64
11:42:16	68	71	65
11:42:20	68	70	65
11:42:24	68	70	65
11:42:28	67	71	65
11:42:32	68	71	65
11:42:36	68	70	65
11:42:40	68	69	64
11:42:44	68	70	66
11:42:48	68	71	66
11:42:52	68	71	67
11:42:56	67	71	67
11:43:00	67	71	67
11:43:04	67	71	66
11:43:08	67	71	66
11:43:12	68	70	66
11:43:16	67	70	66
11:43:20	67	69	65
11:43:24	67	69	65
11:43:28	70	70	64
11:43:32	71	69	64
11:43:36	69	68	65
11:43:40	68	68	65
11:43:44	68	68	65
11:43:48	68	69	64
11:43:52	69	71	64
11:43:56	70	71	64
11:44:00	69	71	64
11:44:04	69	71	64
11:44:08	69	69	64
11:44:12	68	69	65
11:44:16	68	70	65
11:44:20	67	72	65
11:44:24	66	71	65
11:44:28	64	71	65
11:44:32	63	70	65
11:44:36	63	70	65
11:44:40	68	71	65
11:44:44	66	70	65
11:44:48	68	71	65
11:44:52	71	71	65
11:44:56	69	71	65
11:45:00	69	70	64
11:45:04	70	70	64
11:45:08	69	69	64
11:45:12	70	69	64
11:45:16	69	69	64
11:45:20	69	69	64
11:45:24	70	69	64
11:45:28	70	69	64
11:45:32	69	69	64
11:45:36	70	71	64
11:45:40	69	71	65
11:45:44	69	72	65
11:45:48	69	72	65
11:45:52	69	72	65
11:45:56	68	71	65
11:46:00	73	71	65
11:46:04	71	71	64
11:46:08	67	70	64
11:46:12	70	69	65
11:46:16	68	72	66
11:46:20	70	72	66
11:46:24	68	72	66
11:46:28	67	72	66
11:46:32	68	72	65
11:46:36	69	73	66
11:46:40	72	73	65
11:46:44	68	73	65
11:46:48	69	73	65
11:46:52	70	72	65
11:46:56	69	71	64
11:47:00	68	70	64
11:47:04	69	70	64
11:47:08	68	69	64
11:47:12	68	69	64
11:47:16	69	69	64
11:47:20	70	69	64
11:47:24	71	74	65
11:47:28	70	77	68
11:47:32	70	81	70
11:47:36	70	82	71
11:47:40	70	82	71
11:47:44	72	82	71
11:47:48	69	82	71
11:47:52	70	81	70
11:47:56	69	81	70
11:48:00	70	80	69
11:48:04	70	79	69
11:48:08	70	78	68
11:48:12	69	77	68
11:48:16	68	76	67
11:48:20	70	75	67
11:48:24	70	74	66
11:48:28	68	73	66
11:48:32	72	73	65
11:48:36	71	71	65
11:48:40	71	70	65
11:48:44	70	70	65
11:48:48	68	70	65
11:48:52	70	69	65
11:48:56	70	69	65
11:49:00	70	74	65
11:49:04	70	74	66
11:49:08	69	74	66
11:49:12	69	75	65
11:49:16	69	74	65
11:49:20	69	74	65
11:49:24	69	73	65
11:49:28	69	72	64
11:49:32	68	71	64
11:49:36	70	68	64
11:49:40	66	68	65
11:49:44	66	68	65
11:49:48	68	67	65
11:49:52	66	70	68
11:49:56	66	72	69
11:50:00	67	72	69
11:50:04	68	74	69
11:50:08	69	73	69
11:50:12	67	72	69
11:50:16	66	72	68
11:50:20	66	71	68
11:50:24	66	71	67
11:50:28	66	72	66
11:50:32	68	72	66
11:50:36	69	73	65
11:50:40	68	72	65
11:50:44	67	71	66
11:50:48	68	71	65
11:50:52	67	71	64
11:50:56	66	71	65
11:51:00	67	72	66
11:51:04	67	74	66
11:51:08	67	74	66
11:51:12	67	73	66
11:51:16	67	71	65
11:51:20	68	70	64
11:51:24	67	68	64
11:51:28	67	68	65
11:51:32	67	69	66
11:51:36	67	68	66
11:51:40	66	68	66
11:51:44	67	69	66
11:51:48	67	69	65
11:51:52	67	69	65
11:51:56	66	69	65
11:52:00	66	70	65
11:52:04	67	67	64
11:52:08	69	67	63
11:52:12	68	67	65
11:52:16	68	69	65
11:52:20	68	73	66
11:52:24	69	72	65
11:52:28	68	71	66
11:52:32	68	71	66
11:52:36	68	70	63
11:52:40	69	72	65
11:52:44	68	75	63
11:52:48	68	75	63
11:52:52	68	74	63
11:52:56	68	72	62
11:53:00	70	69	62
11:53:04	69	68	62
11:53:08	68	66	62
11:53:12	71	65	64
11:53:16	69	65	63
11:53:20	71	65	63
11:53:24	69	65	62
11:53:28	69	68	63
11:53:32	69	70	63
11:53:36	69	68	62
11:53:40	71	68	62
11:53:44	69	70	63
11:53:48	69	68	63
11:53:52	69	67	62
11:53:56	68	65	62
11:54:00	67	65	63
11:54:04	68	64	63
11:54:08	69	64	63
11:54:12	69	65	62
11:54:16	69	68	62
11:54:20	69	68	61
11:54:24	69	69	61
11:54:28	70	68	62
11:54:32	68	68	63
11:54:36	69	68	64
11:54:40	69	70	64
11:54:44	70	68	63
11:54:48	70	68	62
11:54:52	70	67	62
11:54:56	69	66	63
11:55:00	68	65	63
11:55:04	68	67	63
11:55:08	68	69	64
11:55:12	69	69	63
11:55:16	68	70	58
11:55:20	70	68	63
11:55:24	68	66	64
11:55:28	68	64	64
11:55:32	67	63	64
11:55:36	69	62	63
11:55:40	69	62	63
11:55:44	69	66	63
11:55:48	69	68	64
11:55:52	70	68	63
11:55:56	69	68	63
11:56:00	69	67	63
11:56:04	69	66	63
11:56:08	71	65	63
11:56:12	69	65	63
11:56:16	70	64	63
11:56:20	69	64	63
11:56:24	69	64	64
11:56:28	68	64	64
11:56:32	72	65	64
11:56:36	70	65	64
11:56:40	69	65	64
11:56:44	68	67	64
11:56:48	69	67	64
11:56:52	70	67	64
11:56:56	70	67	64
11:57:00	70	67	64
11:57:04	70	66	64
11:57:08	69	66	64
11:57:12	71	66	64
11:57:16	70	67	64
11:57:20	70	67	64
11:57:24	69	66	64
11:57:28	70	66	64
11:57:32	69	65	64
11:57:36	71	65	64
11:57:40	71	65	64
11:57:44	70	66	64
11:57:48	71	66	64
11:57:52	71	67	64
11:57:56	70	67	64
11:58:00	70	67	64
11:58:04	70	67	64
11:58:08	69	67	64
11:58:12	71	67	64
11:58:16	70	67	64
11:58:20	70	66	64
11:58:24	70	67	64
11:58:28	70	67	64
11:58:32	70	67	64
11:58:36	69	67	65
11:58:40	70	67	64
11:58:44	70	67	64
11:58:48	69	68	64
11:58:52	70	68	65
11:58:56	69	67	64
11:59:00	69	67	64
11:59:04	71	67	64
11:59:08	69	67	64
11:59:12	70	67	64
11:59:16	70	67	64
11:59:20	69	67	65
11:59:24	70	67	65
11:59:28	69	70	65
11:59:32	72	72	66
11:59:36	70	74	66
11:59:40	70	75	67
11:59:44	69	74	67
11:59:48	69	74	67
11:59:52	69	73	67
11:59:56	68	72	66
12:00:00	68	71	66
12:00:04	68	71	66
12:00:08	69	70	65
12:00:12	69	71	65
12:00:16	69	70	65
12:00:20	69	70	65
12:00:24	71	71	65
12:00:28	70	72	66
12:00:32	70	72	66
12:00:36	70	71	66
12:00:40	69	70	66
12:00:44	68	69	65
12:00:48	68	69	65
12:00:52	69	68	65
12:00:56	71	67	65
12:01:00	70	66	65
12:01:04	69	66	65
12:01:08	69	65	65
12:01:12	70	65	65
12:01:16	69	65	65
12:01:20	69	64	65
12:01:24	69	65	64
12:01:28	69	65	64
12:01:32	68	65	64
12:01:36	70	68	65
12:01:40	71	68	65
12:01:44	70	69	65
12:01:48	70	68	65
12:01:52	70	67	65
12:01:56	69	66	64
12:02:00	68	66	64
12:02:04	69	66	64
12:02:08	69	65	64
12:02:12	69	65	65
12:02:16	69	64	64
12:02:20	69	66	65
12:02:24	71	66	65
12:02:28	70	66	66
12:02:32	72	66	66
12:02:36	69	67	65
12:02:40	71	67	65
12:02:44	71	67	64
12:02:48	72	66	64
12:02:52	72	67	64
12:02:56	72	67	64
12:03:00	71	67	65
12:03:04	71	68	65
12:03:08	70	69	65
12:03:12	70	70	66
12:03:16	70	69	65
12:03:20	69	69	65
12:03:24	70	69	65
12:03:28	70	70	65
12:03:32	70	71	66
12:03:36	73	71	66
12:03:40	69	70	66
12:03:44	69	69	66
12:03:48	69	70	66
12:03:52	68	69	65
12:03:56	68	67	65
12:04:00	67	66	65
12:04:04	67	69	66
12:04:08	67	72	66
12:04:12	67	74	67
12:04:16	67	74	66
12:04:20	71	74	66
12:04:24	68	74	66
12:04:28	68	73	66
12:04:32	69	77	65
12:04:36	68	78	64
12:04:40	68	76	63
12:04:44	70	75	62
12:04:48	70	73	61
12:04:52	69	71	60
12:04:56	69	69	60
12:05:00	68	68	61
12:05:04	68	66	62
12:05:08	69	65	63
12:05:12	68	65	63
12:05:16	68	65	63
12:05:20	70	66	63
12:05:24	68	67	63
12:05:28	70	67	63
12:05:32	68	67	62
12:05:36	69	67	63
12:05:40	69	69	63
12:05:44	68	67	64
12:05:48	68	66	63
12:05:52	69	66	62
12:05:56	69	65	62
12:06:00	68	65	63
12:06:04	68	67	63
12:06:08	70	67	63
12:06:12	68	68	63
12:06:16	69	70	63
12:06:20	69	70	63
12:06:24	69	66	62
12:06:28	69	65	61
12:06:32	70	64	62
12:06:36	69	63	62
12:06:40	68	63	63
12:06:44	69	64	63
12:06:48	67	69	63
12:06:52	68	69	62
12:06:56	70	71	62
12:07:00	69	70	63
12:07:04	69	69	63
12:07:08	70	68	63
12:07:12	69	67	64
12:07:16	68	67	63
12:07:20	68	67	63
12:07:24	67	67	63
12:07:28	68	65	63
12:07:32	67	66	63
12:07:36	68	66	63
12:07:40	69	65	64
12:07:44	68	66	64
12:07:48	69	66	64
12:07:52	69	66	63
12:07:56	69	66	63
12:08:00	69	65	63
12:08:04	68	65	64
12:08:08	68	66	64
12:08:12	68	66	63
12:08:16	69	68	63
12:08:20	70	69	63
12:08:24	68	69	63
12:08:28	70	68	63
12:08:32	68	65	63
12:08:36	68	65	62
12:08:40	69	65	62
12:08:44	69	65	62
12:08:48	68	65	62
12:08:52	68	66	63
12:08:56	68	66	63
12:09:00	70	70	64
12:09:04	69	68	64
12:09:08	70	67	64
12:09:12	68	66	63
12:09:16	68	66	63
12:09:20	68	65	63
12:09:24	69	66	63
12:09:28	69	65	62
12:09:32	68	67	62
12:09:36	67	66	63
12:09:40	70	64	62
12:09:44	68	62	61
12:09:48	68	62	63
12:09:52	68	63	63
12:09:56	70	65	63
12:10:00	69	66	62
12:10:04	70	67	63
12:10:08	70	66	62
12:10:12	71	67	62
12:10:16	70	66	61
12:10:20	70	66	61
12:10:24	71	65	62
12:10:28	69	65	63
12:10:32	72	65	62
12:10:36	71	65	62
12:10:40	70	65	62
12:10:44	70	65	62
12:10:48	70	66	64
12:10:52	70	68	63
12:10:56	69	66	63
12:11:00	69	65	62
12:11:04	68	64	62
12:11:08	70	65	63
12:11:12	69	64	64
12:11:16	68	68	63
12:11:20	69	65	62
12:11:24	70	65	62
12:11:28	71	64	62
12:11:32	70	65	63
12:11:36	69	65	62
12:11:40	70	65	63
12:11:44	68	68	60
12:11:48	67	71	63
12:11:52	69	71	64
12:11:56	68	69	63
12:12:00	70	67	62
12:12:04	69	63	61
12:12:08	68	61	60
12:12:12	69	60	59
12:12:16	69	60	59
12:12:20	69	62	62
12:12:24	69	62	63
12:12:28	70	65	63
12:12:32	69	65	63
12:12:36	68	65	63
12:12:40	71	66	62
12:12:44	67	66	62
12:12:48	68	65	62
12:12:52	66	65	62
12:12:56	69	65	63
12:13:00	69	65	63
12:13:04	69	64	63
12:13:08	70	63	63
12:13:12	68	63	63
12:13:16	71	63	63
[truncated: 1,601 more rows]
