# Supplementary material for: Multivariate physiological recordings in an experimental hemorrhage model
Source: Data Brief. 2018 Jan 31;17:544–50. doi: 10.1016/j.dib.2018.01.053 (PMC5988387; doi:10.1016/j.dib.2018.01.053)
Supplement: Supplementary file 1 — Supplementary material [file mmc1.zip › Data - Corrected/Sheep229_2_SpO2.csv]

Time	SpO2 (%)
10:00:01	100
10:00:03	100
10:00:05	100
10:00:07	100
10:00:09	100
10:00:11	100
10:00:13	100
10:00:15	100
10:00:17	100
10:00:19	100
10:00:21	100
10:00:23	100
10:00:25	100
10:00:27	99
10:00:29	99
10:00:31	99
10:00:33	99
10:00:35	99
10:00:37	99
10:00:39	99
10:00:41	99
10:00:43	99
10:00:45	100
10:00:47	100
10:00:49	100
10:00:51	99
10:00:53	99
10:00:55	100
10:00:57	100
10:00:59	100
10:01:01	100
10:01:03	100
10:01:05	100
10:01:07	99
10:01:09	99
10:01:11	99
10:01:13	100
10:01:15	100
10:01:17	100
10:01:19	100
10:01:21	100
10:01:23	100
10:01:25	100
10:01:27	100
10:01:29	100
10:01:31	100
10:01:33	100
10:01:35	100
10:01:37	100
10:01:39	100
10:01:41	100
10:01:43	100
10:01:45	100
10:01:47	100
10:01:49	99
10:01:51	99
10:01:53	99
10:01:55	98
10:01:57	99
10:01:59	99
10:02:01	99
10:02:03	99
10:02:05	100
10:02:07	100
10:02:09	100
10:02:11	100
10:02:13	99
10:02:15	99
10:02:17	99
10:02:19	99
10:02:21	100
10:02:23	100
10:02:25	100
10:02:27	100
10:02:29	100
10:02:31	100
10:02:33	100
10:02:35	100
10:02:37	100
10:02:39	99
10:02:41	99
10:02:43	99
10:02:45	99
10:02:47	99
10:02:49	99
10:02:51	100
10:02:53	100
10:02:55	100
10:02:57	100
10:02:59	100
10:03:01	99
10:03:03	99
10:03:05	99
10:03:07	99
10:03:09	99
10:03:11	100
10:03:13	100
10:03:15	100
10:03:17	100
10:03:19	100
10:03:21	100
10:03:23	100
10:03:25	100
10:03:27	100
10:03:29	100
10:03:31	100
10:03:33	100
10:03:35	100
10:03:37	100
10:03:39	100
10:03:41	100
10:03:43	100
10:03:45	99
10:03:47	99
10:03:49	98
10:03:51	98
10:03:53	98
10:03:55	98
10:03:57	99
10:03:59	100
10:04:01	100
10:04:03	100
10:04:05	100
10:04:07	100
10:04:09	100
10:04:11	100
10:04:13	100
10:04:15	99
10:04:17	99
10:04:19	99
10:04:21	100
10:04:23	100
10:04:25	100
10:04:27	99
10:04:29	100
10:04:31	100
10:04:33	100
10:04:35	100
10:04:37	100
10:04:39	100
10:04:41	100
10:04:43	100
10:04:45	99
10:04:47	99
10:04:49	99
10:04:51	100
10:04:53	100
10:04:55	100
10:04:57	99
10:04:59	99
10:05:01	99
10:05:03	100
10:05:05	100
10:05:07	100
10:05:09	100
10:05:11	99
10:05:13	99
10:05:15	100
10:05:17	100
10:05:19	100
10:05:21	100
10:05:23	100
10:05:25	99
10:05:27	99
10:05:29	98
10:05:31	98
10:05:33	99
10:05:35	99
10:05:37	100
10:05:39	100
10:05:41	99
10:05:43	99
10:05:45	99
10:05:47	99
10:05:49	99
10:05:51	100
10:05:53	100
10:05:55	100
10:05:57	100
10:05:59	100
10:06:01	100
10:06:03	100
10:06:05	100
10:06:07	100
10:06:09	100
10:06:11	100
10:06:13	99
10:06:15	99
10:06:17	99
10:06:19	99
10:06:21	100
10:06:23	100
10:06:25	99
10:06:27	99
10:06:29	99
10:06:31	99
10:06:33	100
10:06:35	100
10:06:37	100
10:06:39	100
10:06:41	100
10:06:43	100
10:06:45	100
10:06:47	100
10:06:49	100
10:06:51	99
10:06:53	99
10:06:55	99
10:06:57	100
10:06:59	100
10:07:01	100
10:07:03	100
10:07:05	100
10:07:07	99
10:07:09	99
10:07:11	99
10:07:13	100
10:07:15	100
10:07:17	100
10:07:19	100
10:07:21	100
10:07:23	100
10:07:25	100
10:07:27	100
10:07:29	100
10:07:31	100
10:07:33	100
10:07:35	99
10:07:37	99
10:07:39	99
10:07:41	100
10:07:43	100
10:07:45	100
10:07:47	100
10:07:49	99
10:07:51	100
10:07:53	100
10:07:55	100
10:07:57	100
10:07:59	100
10:08:01	100
10:08:03	100
10:08:05	100
10:08:07	100
10:08:09	100
10:08:11	100
10:08:13	99
10:08:15	99
10:08:17	99
10:08:19	99
10:08:21	98
10:08:23	98
10:08:25	99
10:08:27	100
10:08:29	100
10:08:31	100
10:08:33	100
10:08:35	100
10:08:37	100
10:08:39	100
10:08:41	100
10:08:43	100
10:08:45	99
10:08:47	99
10:08:49	99
10:08:51	100
10:08:53	100
10:08:55	100
10:08:57	100
10:08:59	100
10:09:01	100
10:09:03	99
10:09:05	99
10:09:07	100
10:09:09	100
10:09:11	100
10:09:13	100
10:09:15	100
10:09:17	100
10:09:19	100
10:09:21	100
10:09:23	100
10:09:25	100
10:09:27	100
10:09:29	100
10:09:31	100
10:09:33	100
10:09:35	100
10:09:37	100
10:09:39	100
10:09:41	100
10:09:43	100
10:09:45	100
10:09:47	100
10:09:49	100
10:09:51	100
10:09:53	100
10:09:55	100
10:09:57	99
10:09:59	99
10:10:01	99
10:10:03	98
10:10:05	98
10:10:07	99
10:10:09	99
10:10:11	99
10:10:13	99
10:10:15	99
10:10:17	99
10:10:19	99
10:10:21	99
10:10:23	99
10:10:25	100
10:10:27	100
10:10:29	100
10:10:31	100
10:10:33	100
10:10:35	100
10:10:37	100
10:10:39	100
10:10:41	100
10:10:43	100
10:10:45	100
10:10:47	100
10:10:49	100
10:10:51	100
10:10:53	100
10:10:55	99
10:10:57	98
10:10:59	98
10:11:01	99
10:11:03	99
10:11:05	99
10:11:07	99
10:11:09	99
10:11:11	99
10:11:13	99
10:11:15	99
10:11:17	99
10:11:19	99
10:11:21	100
10:11:23	100
10:11:25	100
10:11:27	100
10:11:29	100
10:11:31	100
10:11:33	100
10:11:35	100
10:11:37	100
10:11:39	100
10:11:41	100
10:11:43	100
10:11:45	100
10:11:47	100
10:11:49	100
10:11:51	100
10:11:53	100
10:11:55	100
10:11:57	100
10:11:59	100
10:12:01	100
10:12:03	100
10:12:05	100
10:12:07	99
10:12:09	99
10:12:11	99
10:12:13	99
10:12:15	99
10:12:17	99
10:12:19	100
10:12:21	100
10:12:23	100
10:12:25	100
10:12:27	100
10:12:29	98
10:12:31	98
10:12:33	100
10:12:35	100
10:12:37	100
10:12:39	100
10:12:41	100
10:12:43	100
10:12:45	100
10:12:47	100
10:12:49	99
10:12:51	99
10:12:53	99
10:12:55	99
10:12:57	100
10:12:59	100
10:13:01	100
10:13:03	100
10:13:05	100
10:13:07	100
10:13:09	99
10:13:11	99
10:13:13	99
10:13:15	98
10:13:17	98
10:13:19	98
10:13:21	99
10:13:23	99
10:13:25	100
10:13:27	100
10:13:29	100
10:13:31	100
10:13:33	100
10:13:35	100
10:13:37	100
10:13:39	100
10:13:41	100
10:13:43	100
10:13:45	100
10:13:47	100
10:13:49	100
10:13:51	100
10:13:53	100
10:13:55	100
10:13:57	100
10:13:59	100
10:14:01	100
10:14:03	100
10:14:05	100
10:14:07	100
10:14:09	100
10:14:11	100
10:14:13	100
10:14:15	100
10:14:17	100
10:14:19	100
10:14:21	100
10:14:23	100
10:14:25	100
10:14:27	100
10:14:29	100
10:14:31	100
10:14:33	100
10:14:35	100
10:14:37	100
10:14:39	100
10:14:41	100
10:14:43	100
10:14:45	100
10:14:47	100
10:14:49	99
10:14:51	99
10:14:53	99
10:14:55	99
10:14:57	100
10:14:59	100
10:15:01	100
10:15:03	100
10:15:05	100
10:15:07	100
10:15:09	100
10:15:11	100
10:15:13	99
10:15:15	99
10:15:17	99
10:15:19	99
10:15:21	99
10:15:23	99
10:15:25	99
10:15:27	99
10:15:29	99
10:15:31	99
10:15:33	99
10:15:35	99
10:15:37	100
10:15:39	100
10:15:41	100
10:15:43	100
10:15:45	99
10:15:47	99
10:15:49	99
10:15:51	99
10:15:53	99
10:15:55	99
10:15:57	100
10:15:59	100
10:16:01	100
10:16:03	100
10:16:05	100
10:16:07	100
10:16:09	99
10:16:11	99
10:16:13	99
10:16:15	99
10:16:17	99
10:16:19	100
10:16:21	100
10:16:23	100
10:16:25	100
10:16:27	100
10:16:29	100
10:16:31	100
10:16:33	99
10:16:35	99
10:16:37	100
10:16:39	100
10:16:41	100
10:16:43	100
10:16:45	100
10:16:47	100
10:16:49	100
10:16:51	99
10:16:53	99
10:16:55	99
10:16:57	99
10:16:59	99
10:17:01	99
10:17:03	99
10:17:05	99
10:17:07	99
10:17:09	100
10:17:11	100
10:17:13	100
10:17:15	100
10:17:17	99
10:17:19	99
10:17:21	98
10:17:23	98
10:17:25	99
10:17:27	99
10:17:29	99
10:17:31	99
10:17:33	98
10:17:35	98
10:17:37	98
10:17:39	98
10:17:41	99
10:17:43	99
10:17:45	98
10:17:47	98
10:17:49	98
10:17:51	98
10:17:53	97
10:17:55	97
10:17:57	98
10:17:59	99
10:18:01	99
10:18:03	99
10:18:05	99
10:18:07	100
10:18:09	100
10:18:11	100
10:18:13	100
10:18:15	99
10:18:17	99
10:18:19	99
10:18:21	100
10:18:23	100
10:18:25	100
10:18:27	100
10:18:29	99
10:18:31	99
10:18:33	99
10:18:35	99
10:18:37	99
10:18:39	100
10:18:41	100
10:18:43	100
10:18:45	100
10:18:47	100
10:18:49	100
10:18:51	100
10:18:53	100
10:18:55	100
10:18:57	100
10:18:59	100
10:19:01	100
10:19:03	100
10:19:05	100
10:19:07	100
10:19:09	100
10:19:11	100
10:19:13	100
10:19:15	100
10:19:17	100
10:19:19	100
10:19:21	100
10:19:23	100
10:19:25	100
10:19:27	100
10:19:29	100
10:19:31	100
10:19:33	100
10:19:35	100
10:19:37	100
10:19:39	100
10:19:41	100
10:19:43	100
10:19:45	100
10:19:47	100
10:19:49	100
10:19:51	100
10:19:53	100
10:19:55	100
10:19:57	100
10:19:59	100
10:20:01	99
10:20:03	99
10:20:05	100
10:20:07	100
10:20:09	100
10:20:11	100
10:20:13	100
10:20:15	100
10:20:17	100
10:20:19	100
10:20:21	100
10:20:23	100
10:20:25	100
10:20:27	100
10:20:29	100
10:20:31	100
10:20:33	100
10:20:35	100
10:20:37	100
10:20:39	100
10:20:41	100
10:20:43	100
10:20:45	100
10:20:47	99
10:20:49	99
10:20:51	99
10:20:53	99
10:20:55	99
10:20:57	98
10:20:59	98
10:21:01	98
10:21:03	97
10:21:05	97
10:21:07	97
10:21:09	98
10:21:11	98
10:21:13	99
10:21:15	99
10:21:17	99
10:21:19	99
10:21:21	100
10:21:23	99
10:21:25	99
10:21:27	99
10:21:29	99
10:21:31	99
10:21:33	99
10:21:35	99
10:21:37	99
10:21:39	99
10:21:41	99
10:21:43	99
10:21:45	99
10:21:47	99
10:21:49	100
10:21:51	100
10:21:53	100
10:21:55	99
10:21:57	99
10:21:59	99
10:22:01	99
10:22:03	99
10:22:05	100
10:22:07	100
10:22:09	100
10:22:11	100
10:22:13	99
10:22:15	99
10:22:17	98
10:22:19	99
10:22:21	99
10:22:23	99
10:22:25	100
10:22:27	100
10:22:29	100
10:22:31	100
10:22:33	100
10:22:35	100
10:22:37	100
10:22:39	100
10:22:41	100
10:22:43	100
10:22:45	98
10:22:47	98
10:22:49	97
10:22:51	98
10:22:53	98
10:22:55	99
10:22:57	99
10:22:59	100
10:23:01	100
10:23:03	100
10:23:05	100
10:23:07	100
10:23:09	100
10:23:11	100
10:23:13	100
10:23:15	100
10:23:17	100
10:23:19	100
10:23:21	100
10:23:23	100
10:23:25	100
10:23:27	100
10:23:29	100
10:23:31	100
10:23:33	100
10:23:35	100
10:23:37	100
10:23:39	100
10:23:41	100
10:23:43	100
10:23:45	100
10:23:47	100
10:23:49	100
10:23:51	100
10:23:53	100
10:23:55	100
10:23:57	100
10:23:59	100
10:24:01	100
10:24:03	100
10:24:05	100
10:24:07	100
10:24:09	100
10:24:11	100
10:24:13	100
10:24:15	100
10:24:17	100
10:24:19	100
10:24:21	100
10:24:23	100
10:24:25	100
10:24:27	100
10:24:29	100
10:24:31	100
10:24:33	100
10:24:35	100
10:24:37	100
10:24:39	100
10:24:41	100
10:24:43	100
10:24:45	100
10:24:47	100
10:24:49	100
10:24:51	100
10:24:53	100
10:24:55	100
10:24:57	100
10:24:59	100
10:25:01	100
10:25:03	100
10:25:05	100
10:25:07	100
10:25:09	100
10:25:11	100
10:25:13	100
10:25:15	100
10:25:17	100
10:25:19	100
10:25:21	100
10:25:23	100
10:25:25	100
10:25:27	100
10:25:29	100
10:25:31	100
10:25:33	100
10:25:35	100
10:25:37	100
10:25:39	100
10:25:41	100
10:25:43	100
10:25:45	100
10:25:47	100
10:25:49	100
10:25:51	100
10:25:53	100
10:25:55	100
10:25:57	100
10:25:59	100
10:26:01	100
10:26:03	100
10:26:05	100
10:26:07	100
10:26:09	100
10:26:11	100
10:26:13	100
10:26:15	100
10:26:17	100
10:26:19	100
10:26:21	100
10:26:23	100
10:26:25	100
10:26:27	100
10:26:29	100
10:26:31	100
10:26:33	100
10:26:35	100
10:26:37	100
10:26:39	100
10:26:41	100
10:26:43	100
10:26:45	100
10:26:47	100
10:26:49	100
10:26:51	100
10:26:53	100
10:26:55	100
10:26:57	100
10:26:59	100
10:27:01	100
10:27:03	100
10:27:05	100
10:27:07	100
10:27:09	100
10:27:11	100
10:27:13	100
10:27:15	100
10:27:17	100
10:27:19	100
10:27:21	100
10:27:23	100
10:27:25	100
10:27:27	100
10:27:29	100
10:27:31	100
10:27:33	100
10:27:35	100
10:27:37	100
10:27:39	100
10:27:41	100
10:27:43	100
10:27:45	100
10:27:47	100
10:27:49	100
10:27:51	100
10:27:53	100
10:27:55	100
10:27:57	100
10:27:59	100
10:28:01	100
10:28:03	100
10:28:05	100
10:28:07	100
10:28:09	100
10:28:11	100
10:28:13	100
10:28:15	100
10:28:17	100
10:28:19	100
10:28:21	100
10:28:23	100
10:28:25	100
10:28:27	100
10:28:29	100
10:28:31	100
10:28:33	100
10:28:35	100
10:28:37	100
10:28:39	100
10:28:41	100
10:28:43	100
10:28:45	100
10:28:47	100
10:28:49	100
10:28:51	100
10:28:53	100
10:28:55	100
10:28:57	100
10:28:59	100
10:29:01	100
10:29:03	100
10:29:05	100
10:29:07	100
10:29:09	100
10:29:11	100
10:29:13	100
10:29:15	100
10:29:17	100
10:29:19	100
10:29:21	100
10:29:23	100
10:29:25	100
10:29:27	100
10:29:29	100
10:29:31	100
10:29:33	100
10:29:35	100
10:29:37	100
10:29:39	100
10:29:41	100
10:29:43	100
10:29:45	100
10:29:47	100
10:29:49	100
10:29:51	100
10:29:53	100
10:29:55	100
10:29:57	100
10:29:59	100
10:30:01	100
10:30:03	100
10:30:05	100
10:30:07	100
10:30:09	100
10:30:11	100
10:30:13	100
10:30:15	100
10:30:17	100
10:30:19	100
10:30:21	100
10:30:23	100
10:30:25	100
10:30:27	100
10:30:29	100
10:30:31	100
10:30:33	100
10:30:35	100
10:30:37	100
10:30:39	100
10:30:41	100
10:30:43	100
10:30:45	100
10:30:47	100
10:30:49	100
10:30:51	100
10:30:53	100
10:30:55	100
10:30:57	100
10:30:59	100
10:31:01	100
10:31:03	100
10:31:05	100
10:31:07	100
10:31:09	100
10:31:11	100
10:31:13	100
10:31:15	100
10:31:17	100
10:31:19	100
10:31:21	100
10:31:23	100
10:31:25	100
10:31:27	100
10:31:29	100
10:31:31	99
10:31:33	100
10:31:35	100
10:31:37	100
10:31:39	100
10:31:41	100
10:31:43	100
10:31:45	100
10:31:47	100
10:31:49	100
10:31:51	100
10:31:53	100
10:31:55	100
10:31:57	100
10:31:59	100
10:32:01	100
10:32:03	100
10:32:05	100
10:32:07	100
10:32:09	100
10:32:11	100
10:32:13	100
10:32:15	100
10:32:17	100
10:32:19	100
10:32:21	100
10:32:23	100
10:32:25	100
10:32:27	100
10:32:29	100
10:32:31	100
10:32:33	100
10:32:35	100
10:32:37	100
10:32:39	100
10:32:41	100
10:32:43	100
10:32:45	100
10:32:47	100
10:32:49	100
10:32:51	100
10:32:53	100
10:32:55	100
10:32:57	100
10:32:59	100
10:33:01	100
10:33:03	100
10:33:05	100
10:33:07	99
10:33:09	99
10:33:11	100
10:33:13	100
10:33:15	100
10:33:17	100
10:33:19	100
10:33:21	100
10:33:23	100
10:33:25	100
10:33:27	100
10:33:29	100
10:33:31	100
10:33:33	100
10:33:35	100
10:33:37	100
10:33:39	100
10:33:41	100
10:33:43	100
10:33:45	100
10:33:47	100
10:33:49	100
10:33:51	100
10:33:53	100
10:33:55	100
10:33:57	100
10:33:59	100
10:34:01	100
10:34:03	100
10:34:05	100
10:34:07	100
10:34:09	100
10:34:11	100
10:34:13	100
10:34:15	100
10:34:17	100
10:34:19	100
10:34:21	100
10:34:23	100
10:34:25	100
10:34:27	100
10:34:29	100
10:34:31	100
10:34:33	100
10:34:35	100
10:34:37	100
10:34:39	100
10:34:41	100
10:34:43	100
10:34:45	100
10:34:47	100
10:34:49	100
10:34:51	100
10:34:53	100
10:34:55	100
10:34:57	100
10:34:59	100
10:35:01	100
10:35:03	100
10:35:05	100
10:35:07	100
10:35:09	100
10:35:11	100
10:35:13	100
10:35:15	100
10:35:17	100
10:35:19	100
10:35:21	100
10:35:23	100
10:35:25	100
10:35:27	100
10:35:29	100
10:35:31	100
10:35:33	100
10:35:35	100
10:35:37	100
10:35:39	100
10:35:41	100
10:35:43	100
10:35:45	100
10:35:47	100
10:35:49	100
10:35:51	100
10:35:53	100
10:35:55	100
10:35:57	100
10:35:59	100
10:36:01	100
10:36:03	100
10:36:05	100
10:36:07	100
10:36:09	100
10:36:11	100
10:36:13	100
10:36:15	100
10:36:17	100
10:36:19	100
10:36:21	100
10:36:23	100
10:36:25	100
10:36:27	100
10:36:29	100
10:36:31	100
10:36:33	100
10:36:35	100
10:36:37	100
10:36:39	100
10:36:41	100
10:36:43	100
10:36:45	100
10:36:47	100
10:36:49	100
10:36:51	100
10:36:53	100
10:36:55	100
10:36:57	100
10:36:59	100
10:37:01	100
10:37:03	100
10:37:05	100
10:37:07	100
10:37:09	100
10:37:11	100
10:37:13	100
10:37:15	100
10:37:17	100
10:37:19	100
10:37:21	100
10:37:23	100
10:37:25	100
10:37:27	100
10:37:29	100
10:37:31	100
10:37:33	100
10:37:35	100
10:37:37	100
10:37:39	100
10:37:41	100
10:37:43	100
10:37:45	100
10:37:47	100
10:37:49	100
10:37:51	100
10:37:53	100
10:37:55	100
10:37:57	100
10:37:59	100
10:38:01	100
10:38:03	100
10:38:05	100
10:38:07	100
10:38:09	100
10:38:11	100
10:38:13	100
10:38:15	100
10:38:17	100
10:38:19	100
10:38:21	100
10:38:23	100
10:38:25	100
10:38:27	100
10:38:29	100
10:38:31	100
10:38:33	100
10:38:35	100
10:38:37	100
10:38:39	99
10:38:41	99
10:38:43	99
10:38:45	99
10:38:47	99
10:38:49	100
10:38:51	100
10:38:53	100
10:38:55	100
10:38:57	100
10:38:59	100
10:39:01	100
10:39:03	100
10:39:05	100
10:39:07	100
10:39:09	100
10:39:11	100
10:39:13	100
10:39:15	100
10:39:17	100
10:39:19	100
10:39:21	100
10:39:23	100
10:39:25	100
10:39:27	100
10:39:29	100
10:39:31	100
10:39:33	100
10:39:35	100
10:39:37	100
10:39:39	100
10:39:41	100
10:39:43	100
10:39:45	100
10:39:47	100
10:39:49	100
10:39:51	100
10:39:53	100
10:39:55	99
10:39:57	100
10:39:59	100
10:40:01	100
10:40:03	100
10:40:05	100
10:40:07	100
10:40:09	100
10:40:11	100
10:40:13	99
10:40:15	99
10:40:17	100
10:40:19	100
10:40:21	100
10:40:23	100
10:40:25	100
10:40:27	100
10:40:29	100
10:40:31	100
10:40:33	100
10:40:35	100
10:40:37	99
10:40:39	99
10:40:41	99
10:40:43	100
10:40:45	100
10:40:47	100
10:40:49	100
10:40:51	100
10:40:53	100
10:40:55	100
10:40:57	100
10:40:59	100
10:41:01	100
10:41:03	100
10:41:05	100
10:41:07	100
10:41:09	100
10:41:11	100
10:41:13	100
10:41:15	100
10:41:17	100
10:41:19	100
10:41:21	100
10:41:23	100
10:41:25	100
10:41:27	100
10:41:29	100
10:41:31	100
10:41:33	100
10:41:35	100
10:41:37	100
10:41:39	100
10:41:41	100
10:41:43	100
10:41:45	100
10:41:47	100
10:41:49	100
10:41:51	100
10:41:53	100
10:41:55	100
10:41:57	100
10:41:59	100
10:42:01	100
10:42:03	100
10:42:05	100
10:42:07	100
10:42:09	99
10:42:11	99
10:42:13	99
10:42:15	99
10:42:17	99
10:42:19	99
10:42:21	99
10:42:23	99
10:42:25	99
10:42:27	99
10:42:29	99
10:42:31	99
10:42:33	99
10:42:35	99
10:42:37	100
10:42:39	100
10:42:41	100
10:42:43	100
10:42:45	100
10:42:47	100
10:42:49	100
10:42:51	100
10:42:53	100
10:42:55	99
10:42:57	99
10:42:59	100
10:43:01	100
10:43:03	100
10:43:05	100
10:43:07	100
10:43:09	100
10:43:11	100
10:43:13	100
10:43:15	100
10:43:17	99
10:43:19	99
10:43:21	100
10:43:23	100
10:43:25	100
10:43:27	100
10:43:29	100
10:43:31	100
10:43:33	100
10:43:35	100
10:43:37	100
10:43:39	100
10:43:41	99
10:43:43	99
10:43:45	99
10:43:47	100
10:43:49	100
10:43:51	100
10:43:53	100
10:43:55	100
10:43:57	100
10:43:59	100
10:44:01	100
10:44:03	100
10:44:05	100
10:44:07	100
10:44:09	100
10:44:11	100
10:44:13	100
10:44:15	100
10:44:17	100
10:44:19	100
10:44:21	100
10:44:23	100
10:44:25	100
10:44:27	100
10:44:29	100
10:44:31	100
10:44:33	100
10:44:35	100
10:44:37	100
10:44:39	100
10:44:41	100
10:44:43	100
10:44:45	100
10:44:47	100
10:44:49	100
10:44:51	100
10:44:53	100
10:44:55	100
10:44:57	100
10:44:59	100
10:45:01	100
10:45:03	100
10:45:05	100
10:45:07	100
10:45:09	100
10:45:11	100
10:45:13	100
10:45:15	100
10:45:17	100
10:45:19	100
10:45:21	100
10:45:23	100
10:45:25	100
10:45:27	100
10:45:29	100
10:45:31	100
10:45:33	100
10:45:35	100
10:45:37	100
10:45:39	100
10:45:41	100
10:45:43	100
10:45:45	100
10:45:47	100
10:45:49	100
10:45:51	100
10:45:53	100
10:45:55	100
10:45:57	100
10:45:59	100
10:46:01	100
10:46:03	100
10:46:05	100
10:46:07	100
10:46:09	100
10:46:11	100
10:46:13	99
10:46:15	100
10:46:17	100
10:46:19	99
10:46:21	98
10:46:23	98
10:46:25	98
10:46:27	100
10:46:29	99
10:46:31	99
10:46:33	100
10:46:35	100
10:46:37	100
10:46:39	100
10:46:41	100
10:46:43	99
10:46:45	99
10:46:47	99
10:46:49	99
10:46:51	99
10:46:53	99
10:46:55	99
10:46:57	99
10:46:59	99
10:47:01	99
10:47:03	99
10:47:05	99
10:47:07	99
10:47:09	100
10:47:11	100
10:47:13	100
10:47:15	100
10:47:17	99
10:47:19	99
10:47:21	99
10:47:23	99
10:47:25	99
10:47:27	99
10:47:29	100
10:47:31	100
10:47:33	99
10:47:35	99
10:47:37	98
10:47:39	98
10:47:41	97
10:47:43	97
10:47:45	98
10:47:47	98
10:47:49	98
10:47:51	99
10:47:53	99
10:47:55	99
10:47:57	99
10:47:59	99
10:48:01	99
10:48:03	100
10:48:05	100
10:48:07	100
10:48:09	100
10:48:11	100
10:48:13	99
10:48:15	99
10:48:17	99
10:48:19	99
10:48:21	100
10:48:23	100
10:48:25	100
10:48:27	100
10:48:29	100
10:48:31	100
10:48:33	100
10:48:35	100
10:48:37	100
10:48:39	100
10:48:41	100
10:48:43	100
10:48:45	100
10:48:47	100
10:48:49	100
10:48:51	100
10:48:53	100
10:48:55	100
10:48:57	100
10:48:59	100
10:49:01	100
10:49:03	100
10:49:05	100
10:49:07	100
10:49:09	100
10:49:11	100
10:49:13	100
10:49:15	100
10:49:17	100
10:49:19	100
10:49:21	100
10:49:23	100
10:49:25	100
10:49:27	100
10:49:29	100
10:49:31	100
10:49:33	100
10:49:35	100
10:49:37	100
10:49:39	100
10:49:41	100
10:49:43	100
10:49:45	100
10:49:47	100
10:49:49	100
10:49:51	100
10:49:53	100
10:49:55	100
10:49:57	100
10:49:59	100
10:50:01	100
10:50:03	100
10:50:05	100
10:50:07	100
10:50:09	100
10:50:11	100
10:50:13	100
10:50:15	100
10:50:17	100
10:50:19	100
10:50:21	100
10:50:23	100
10:50:25	100
10:50:27	100
10:50:29	100
10:50:31	100
10:50:33	100
10:50:35	100
10:50:37	100
10:50:39	100
10:50:41	100
10:50:43	100
10:50:45	100
10:50:47	100
10:50:49	100
10:50:51	100
10:50:53	100
10:50:55	100
10:50:57	100
10:50:59	100
10:51:01	100
10:51:03	100
10:51:05	100
10:51:07	100
10:51:09	99
10:51:11	99
10:51:13	99
10:51:15	99
10:51:17	99
10:51:19	99
10:51:21	100
10:51:23	100
10:51:25	100
10:51:27	100
10:51:29	100
10:51:31	100
10:51:33	100
10:51:35	100
10:51:37	100
10:51:39	100
10:51:41	100
10:51:43	100
10:51:45	100
10:51:47	100
10:51:49	100
10:51:51	100
10:51:53	100
10:51:55	100
10:51:57	100
10:51:59	100
10:52:01	100
10:52:03	100
10:52:05	100
10:52:07	99
10:52:09	100
10:52:11	100
10:52:13	100
10:52:15	100
10:52:17	100
10:52:19	99
10:52:21	99
10:52:23	99
10:52:25	99
10:52:27	99
10:52:29	99
10:52:31	99
10:52:33	99
10:52:35	99
10:52:37	99
10:52:39	100
10:52:41	100
10:52:43	100
10:52:45	100
10:52:47	100
10:52:49	100
10:52:51	100
10:52:53	100
10:52:55	100
10:52:57	100
10:52:59	100
10:53:01	100
10:53:03	100
10:53:05	100
10:53:07	100
10:53:09	100
10:53:11	99
10:53:13	99
10:53:15	99
10:53:17	99
10:53:19	99
10:53:21	99
10:53:23	99
10:53:25	99
10:53:27	100
10:53:29	100
10:53:31	99
10:53:33	99
10:53:35	99
10:53:37	99
10:53:39	99
10:53:41	99
10:53:43	99
10:53:45	99
10:53:47	99
10:53:49	99
10:53:51	100
10:53:53	100
10:53:55	100
10:53:57	100
10:53:59	100
10:54:01	100
10:54:03	100
10:54:05	100
10:54:07	100
10:54:09	100
10:54:11	100
10:54:13	100
10:54:15	100
10:54:17	100
10:54:19	100
10:54:21	100
10:54:23	100
10:54:25	100
10:54:27	100
10:54:29	100
10:54:31	100
10:54:33	100
10:54:35	100
10:54:37	100
10:54:39	100
10:54:41	99
10:54:43	99
10:54:45	100
10:54:47	100
10:54:49	100
10:54:51	100
10:54:53	100
10:54:55	100
10:54:57	100
10:54:59	100
10:55:01	100
10:55:03	100
10:55:05	100
10:55:07	100
10:55:09	100
10:55:11	100
10:55:13	100
10:55:15	100
10:55:17	100
10:55:19	100
10:55:21	100
10:55:23	100
10:55:25	100
10:55:27	100
10:55:29	100
10:55:31	100
10:55:33	100
10:55:35	100
10:55:37	100
10:55:39	100
10:55:41	100
10:55:43	100
10:55:45	100
10:55:47	100
10:55:49	100
10:55:51	100
10:55:53	100
10:55:55	100
10:55:57	100
10:55:59	100
10:56:01	100
10:56:03	100
10:56:05	100
10:56:07	99
10:56:09	99
10:56:11	100
10:56:13	100
10:56:15	100
10:56:17	100
10:56:19	100
10:56:21	100
10:56:23	100
10:56:25	100
10:56:27	100
10:56:29	100
10:56:31	100
10:56:33	100
10:56:35	100
10:56:37	100
10:56:39	100
10:56:41	100
10:56:43	100
10:56:45	100
10:56:47	100
10:56:49	100
10:56:51	100
10:56:53	99
10:56:55	99
10:56:57	100
10:56:59	100
10:57:01	99
10:57:03	98
10:57:05	98
10:57:07	99
10:57:09	99
10:57:11	99
10:57:13	100
10:57:15	100
10:57:17	100
10:57:19	100
10:57:21	100
10:57:23	100
10:57:25	100
10:57:27	100
10:57:29	100
10:57:31	100
10:57:33	99
10:57:35	99
10:57:37	99
10:57:39	100
10:57:41	100
10:57:43	100
10:57:45	100
10:57:47	100
10:57:49	100
10:57:51	100
10:57:53	100
10:57:55	100
10:57:57	100
10:57:59	100
10:58:01	100
10:58:03	100
10:58:05	100
10:58:07	99
10:58:09	99
10:58:11	99
10:58:13	100
10:58:15	100
10:58:17	99
10:58:19	99
10:58:21	99
10:58:23	99
10:58:25	100
10:58:27	100
10:58:29	100
10:58:31	100
10:58:33	99
10:58:35	99
10:58:37	99
10:58:39	100
10:58:41	100
10:58:43	100
10:58:45	100
10:58:47	100
10:58:49	100
10:58:51	100
10:58:53	100
10:58:55	100
10:58:57	100
10:58:59	100
10:59:01	99
10:59:03	99
10:59:05	100
10:59:07	100
10:59:09	100
10:59:11	100
10:59:13	99
10:59:15	99
10:59:17	99
10:59:19	99
10:59:21	100
10:59:23	100
10:59:25	100
10:59:27	100
10:59:29	100
10:59:31	100
10:59:33	100
10:59:35	100
10:59:37	99
10:59:39	99
10:59:41	99
10:59:43	99
10:59:45	99
10:59:47	99
10:59:49	100
10:59:51	100
10:59:53	100
10:59:55	100
10:59:57	100
10:59:59	100
11:00:01	100
11:00:03	100
11:00:05	100
11:00:07	100
11:00:09	100
11:00:11	100
11:00:13	100
11:00:15	100
11:00:17	100
11:00:19	100
11:00:21	100
11:00:23	100
11:00:25	100
11:00:27	99
11:00:29	99
11:00:31	99
11:00:33	99
11:00:35	99
11:00:37	99
11:00:39	100
11:00:41	100
11:00:43	100
11:00:45	100
11:00:47	100
11:00:49	100
11:00:51	99
11:00:53	99
11:00:55	99
11:00:57	99
11:00:59	100
11:01:01	100
11:01:03	100
11:01:05	100
11:01:07	100
11:01:09	100
11:01:11	100
11:01:13	100
11:01:15	100
11:01:17	100
11:01:19	100
11:01:21	100
11:01:23	100
11:01:25	100
11:01:27	100
11:01:29	100
11:01:31	100
11:01:33	100
11:01:35	100
11:01:37	100
11:01:39	100
11:01:41	100
11:01:43	100
11:01:45	100
11:01:47	100
11:01:49	100
11:01:51	100
11:01:53	100
11:01:55	100
11:01:57	100
11:01:59	100
11:02:01	100
11:02:03	100
11:02:05	100
11:02:07	100
11:02:09	100
11:02:11	100
11:02:13	100
11:02:15	100
11:02:17	100
11:02:19	100
11:02:21	99
11:02:23	99
11:02:25	99
11:02:27	99
11:02:29	100
11:02:31	100
11:02:33	100
11:02:35	100
11:02:37	100
11:02:39	100
11:02:41	100
11:02:43	100
11:02:45	100
11:02:47	100
11:02:49	100
11:02:51	100
11:02:53	99
11:02:55	99
11:02:57	99
11:02:59	99
11:03:01	100
11:03:03	100
11:03:05	100
11:03:07	100
11:03:09	100
11:03:11	100
11:03:13	100
11:03:15	100
11:03:17	100
11:03:19	100
11:03:21	100
11:03:23	100
11:03:25	100
11:03:27	100
11:03:29	100
11:03:31	100
11:03:33	100
11:03:35	100
11:03:37	100
11:03:39	100
11:03:41	100
11:03:43	100
11:03:45	100
11:03:47	100
11:03:49	100
11:03:51	100
11:03:53	100
11:03:55	100
11:03:57	100
11:03:59	100
11:04:01	100
11:04:03	100
11:04:05	100
11:04:07	100
11:04:09	100
11:04:11	100
11:04:13	100
11:04:15	100
11:04:17	100
11:04:19	100
11:04:21	100
11:04:23	100
11:04:25	100
11:04:27	100
11:04:29	100
11:04:31	100
11:04:33	100
11:04:35	100
11:04:37	100
11:04:39	100
11:04:41	100
11:04:43	100
11:04:45	100
11:04:47	100
11:04:49	100
11:04:51	100
11:04:53	100
11:04:55	100
11:04:57	100
11:04:59	100
11:05:01	100
11:05:03	100
11:05:05	100
11:05:07	100
11:05:09	100
11:05:11	100
11:05:13	100
11:05:15	100
11:05:17	100
11:05:19	100
11:05:21	100
11:05:23	100
11:05:25	100
11:05:27	100
11:05:29	100
11:05:31	100
11:05:33	100
11:05:35	100
11:05:37	100
11:05:39	100
11:05:41	100
11:05:43	100
11:05:45	100
11:05:47	100
11:05:49	100
11:05:51	100
11:05:53	100
11:05:55	100
11:05:57	100
11:05:59	100
11:06:01	100
11:06:03	100
11:06:05	100
11:06:07	100
11:06:09	100
11:06:11	100
11:06:13	100
11:06:15	100
11:06:17	100
11:06:19	100
11:06:21	100
11:06:23	100
11:06:25	100
11:06:27	100
11:06:29	100
11:06:31	100
11:06:33	100
11:06:35	100
11:06:37	100
[truncated: 5,201 more rows]
