# Supplementary material for: Multivariate physiological recordings in an experimental hemorrhage model
Source: Data Brief. 2018 Jan 31;17:544–50. doi: 10.1016/j.dib.2018.01.053 (PMC5988387; doi:10.1016/j.dib.2018.01.053)
Supplement: Supplementary file 1 — Supplementary material [file mmc1.zip › Data - Corrected/Sheep229_2_UO.csv]

Time to baseline onset(s)	Urine flow rate (mL/min)
240	0
300	0
360	0
420	0
480	0
540	0
600	0
660	0
720	0
780	0
840	0
900	0
960	0
1020	0
1080	0
1140	0
1200	0
1260	0
1320	5.4167
1380	5.4167
1440	5.4167
1500	5.4167
1560	5.4167
1620	5.4167
1680	5.4167
1740	5.4167
1800	5.4167
1860	5.4167
1920	5.4167
1980	5.4167
2040	6
2100	10
2160	10
2220	10
2280	0
2340	0
2400	0
2460	19
2520	20
2580	0
2640	0
2700	1
2760	4
2820	1
2880	41
2940	1
3000	0
3060	0
3120	6
3180	8
3240	9
3300	9
3360	0
3420	0
3480	2
3540	3
3600	3
3660	2
3720	4
3780	13
3840	13
3900	10
3960	7
4020	6
4080	2
4140	3
4200	6
4260	8
4320	4
4380	2
4440	2
4500	2
4560	4
4620	4
4680	4
4740	7
4800	4
4860	3
4920	4
4980	2
5040	3
5100	3
5160	3
5220	5
5280	6
5340	1
5400	0
5460	0
5520	1
5580	0
5640	0
5700	2
5760	3
5820	1
5880	5
5940	1
6000	2
6060	3
6120	2
6180	2
6240	1
6300	0
6360	0
6420	1
6480	0
6540	0
6600	1
6660	3
6720	1.7
6780	1.7
6840	1.7
6900	1.7
6960	1.7
7020	1.7
7080	1.7
7140	1.7
7200	1.7
7260	1.7
7320	0
7380	1
7440	6
7500	1
7560	0
7620	0
7680	0
7740	0
7800	0
7860	0
7920	14
7980	0
8040	0
8100	0
8160	0
8220	1
8280	0
8340	0
8400	0
8460	0
8520	0
8580	0
8640	0
8700	0
8760	0
8820	0
8880	0
8940	1
9000	0
9060	0
9120	0
9180	0
9240	0
9300	0
9360	0
9420	1
9480	0
9540	2
9600	3
9660	2
9720	1
9780	0
9840	0
9900	0
9960	0
10020	0
10080	0
10140	0
10200	0
10260	0
10320	2
10380	0
10440	0
10500	0
10560	0
10620	0
10680	0
10740	0
10800	0
10860	0
10920	0
10980	18
11040	1
11100	0
11160	0
11220	0
11280	0
11340	0
11400	1
11460	1
11520	0
11580	0
11640	1
11700	0
11760	1
11820	3
11880	5
11940	6
12000	0
12060	1
12120	0
12180	1
12240	0
12300	1
12360	0
12420	0
12480	0
12540	3
12600	0
12660	1
12720	0
12780	1
12840	0
12900	1
12960	0
13020	1
13080	1
13140	0
13200	1
13260	0
13320	1
13380	0
13440	1
13500	0
13560	1
13620	1
13680	1
13740	1
13800	0
13860	0
13920	0
13980	0
14040	0
14100	0
14160	0
14220	1
14280	0
14340	0
14400	1
