# Supplementary material for: Multivariate physiological recordings in an experimental hemorrhage model
Source: Data Brief. 2018 Jan 31;17:544–50. doi: 10.1016/j.dib.2018.01.053 (PMC5988387; doi:10.1016/j.dib.2018.01.053)
Supplement: Supplementary file 1 — Supplementary material [file mmc1.zip › Data - Corrected/Sheep229_2_Venous blood.csv]

Event	Time	pH	pCO2 (mmHg)	pO2 (mmHg)	HCO3 (mmol/L)	BE (mmol/L)	Hct (%)	tHb (g/dL)	sO2 (%)	FO2Hb (%)	FCOHb (%)	FmetHb (%)	FHHB (%)	Na (mmol/L)	K (mmol/L)	Ca (mmol/L)	Cl (mmol/L)	Glu (mg/dL)	Lac (mmol/L)
BL	10:00:00	7.46	30.7	54.4	21.5	-1.8	25	8.4	83.1	80.4	2	1.3	16.3	141.7	3.03	1.06	110	59	0.35
BL+20	10:20:00	7.45	34.1	40.3	23	-0.8	26	8.8	64.1	62	2.1	1.2	34.7	142.7	3.4	1.07	108	61	0.35
BL+30	10:30:00	7.45	34.3	50.2	23.1	-0.6	28	9.5	78	75.7	2.1	0.9	21.3	134.5	3.28	1.07	110	64	0.45
BL+55	10:55:00	7.46	34.6	46.4	23.9	0.3	28	9.4	74	71.8	2.1	0.9	25.2	138.8	3.51	1.07	110	63	0.4
Ho+20	11:20:00	7.47	32.3	55.1	22.7	-0.7	24	8.1	82.4	80	2.3	0.6	17.1	134.6	3.16	0.96	113	59	0.33
Ho+40	11:40:00	7.45	32.2	49.3	21.7	-2	24	8.2	75.9	73.6	1.6	1.4	23.4	135.9	3.18	0.98	113	56	0.32
Ho+60	12:00:00	7.45	35.8	48	24.2	0.3	25	8.6	75.6	73.3	1.5	1.5	23.7	138.6	3.39	1.02	112	60	0.4
Ho+80	12:20:00	7.5	31.1	104.6	23.5	0.6	25	8.5	98.3	95.6	1.7	1	1.7	135.8	3.3	1.04	111	63	0.44
Ho+100	12:40:00	7.48	32.6	42.8	23.4	0	24	8	68.7	66.9	1.3	1.3	30.5	137.9	3.07	0.98	111	59	0.49
He	12:54:10	7.47	36.3	39.2	25.6	1.9	23	7.7	62.6	60.8	1.5	1.4	36.3	137.5	3.03	0.96	112	64	0.67
He+15	13:09:00	7.45	35.6	37.2	23.9	-0.1	22	7.5	56.4	54.9	1.4	1.3	42.4	135.2	2.86	0.98	111	63	0.66
To	13:24:21	7.47	35.7	43.8	25.5	1.8	22	7.6	69.8	67.7	1.6	1.4	29.3	136.7	2.9	1	110	66	0.57
Te	13:29:32	7.46	36.3	46.7	25.2	1.3	22	7.5	73.3	71.1	1.5	1.5	25.9	137.7	2.83	0.94	111	70	0.57
Te+30	13:59:00	7.48	34.1	42.6	24.7	1.1	18	6.1	68.3	66.5	1	1.7	30.8	134.9	3.06	0.88	108	60	0.57
Te+15	13:44:00	7.48	34.5	43.5	25.7	2	19	6.6	69.8	67.6	1.3	1.8	29.3	136.9	2.93	0.94	109	65	0.57
