# Supplementary material for: Multivariate physiological recordings in an experimental hemorrhage model
Source: Data Brief. 2018 Jan 31;17:544–50. doi: 10.1016/j.dib.2018.01.053 (PMC5988387; doi:10.1016/j.dib.2018.01.053)
Supplement: Supplementary file 1 — Supplementary material [file mmc1.zip › Data - Corrected/Sheep230_1_Arterial blood.csv]

Event	Time	pH	pCO2 (mmHg)	pO2 (mmHg)	HCO3 (mmol/L)	BE (mmol/L)	Hct (%)	tHb (g/dL)	sO2 (%)	FO2Hb (%)	FCOHb (%)	FmetHb (%)	FHHB (%)	Na (mmol/L)	K (mmol/L)	Ca (mmol/L)	Cl (mmol/L)	Glu (mg/dL)	Lac (mmol/L)
BL	11:00:00	7.55	33.7	100.7	29.1	6.5	24	8.3	98	94.8	2.2	1.1	1.9	141	3.87	1.08	105	67	0.78
BL+30	11:30:00	7.57	31.2	98.1	27.6	5.2	20	6.9	97.6	93.9	2.5	1.3	2.3	138.2	3.45	0.93	108	62	0.55
BL+55	11:55:00	7.57	32.8	100.3	29	6.3	19	6.5	97.8	94.1	2.6	1.2	2.1	139.2	3.48	0.99	107	61	0.45
Ho+5	12:05:00	7.55	35.5	93.7	30.2	7.2	20	6.9	97.1	93.6	2.4	1.2	2.8	139.8	3.44	1.03	107	64	0.46
Ho+10	12:10:00	7.55	29.6	97.1	25.4	3.1	23	7.7	97.9	94.7	2.2	1.1	2	138.3	3.39	0.97	109	59	0.56
He	12:14:08	7.59	25.9	112	24	2.3	21	7.3	99	95.9	1.8	1.3	1	137.1	3.56	1.08	109	61	0.61
He+15	12:29:00	7.53	30.3	92.7	24.9	2.2	19	6.5	97	93.6	2.2	1.3	2.9	138.2	3.18	0.99	109	62	0.77
To	12:59:45	7.51	32.8	86.4	25.4	2.1	17	5.7	95.7	92.3	2	1.6	4.1	133.9	3.18	0.95	109	58	0.51
Te	13:03:34	7.52	33.4	101.8	26.7	3.5	17	5.7	97.7	94	2	1.8	2.2	134.2	3.17	0.95	109	66	0.61
Te+15	13:18:00	7.51	37.1	89.4	29.2	5.7	16	5.5	96.4	92.7	2.1	1.7	3.5	136.2	3.12	0.98	109	63	0.58
Te+30	13:33:00	7.54	32	97	26.8	3.9	17	5.9	97.6	93.7	2.3	1.7	2.3	136.6	3.24	1.04	109	61	0.51
