# Supplementary material for: Multivariate physiological recordings in an experimental hemorrhage model
Source: Data Brief. 2018 Jan 31;17:544–50. doi: 10.1016/j.dib.2018.01.053 (PMC5988387; doi:10.1016/j.dib.2018.01.053)
Supplement: Supplementary file 1 — Supplementary material [file mmc1.zip › Data - Corrected/Sheep230_1_CO.csv]

Event	Time	Cardiac Output (L/min)
BL	11:02	7.66
BL+15	11:14	7.84
BL+30	11:30	6.28
BL+55	11:55	6.02
Ho+5	12:05	6.19
Ho+10	12:10	4.93
He	12:14	4.5
He+5	12:19	4.65
He+15	12:29	3.94
To	12:59	3.94
Te	13:05	4.6
Te+15	13:18	5.16
Te+30	13:33	3.87
