# Supplementary material for: Multivariate physiological recordings in an experimental hemorrhage model
Source: Data Brief. 2018 Jan 31;17:544–50. doi: 10.1016/j.dib.2018.01.053 (PMC5988387; doi:10.1016/j.dib.2018.01.053)
Supplement: Supplementary file 1 — Supplementary material [file mmc1.zip › Data - Corrected/Sheep230_1_rSO2.csv]

Time	rSO2_cerebral (%)	rSO2_thigh1 (%)	rSO2_thigh2 (%)
11:00:01	62	66	66
11:00:05	63	64	63
11:00:09	63	66	65
11:00:13	65	66	67
11:00:17	64	70	66
11:00:21	64	69	68
11:00:25	64	66	66
11:00:29	64	64	66
11:00:33	64	63	63
11:00:37	64	64	67
11:00:41	63	67	68
11:00:45	63	66	66
11:00:49	64	66	63
11:00:53	64	66	66
11:00:57	64	71	67
11:01:01	64	70	66
11:01:05	65	66	64
11:01:09	66	64	63
11:01:13	64	68	65
11:01:17	64	69	65
11:01:21	65	68	63
11:01:25	63	68	65
11:01:29	63	66	66
11:01:33	64	66	66
11:01:37	64	69	62
11:01:41	64	70	62
11:01:45	65	70	63
11:01:49	64	68	63
11:01:53	62	66	66
11:01:57	63	66	66
11:02:01	63	68	65
11:02:05	63	69	64
11:02:09	63	68	64
11:02:13	62	67	67
11:02:17	62	66	69
11:02:21	62	65	68
11:02:25	63	65	63
11:02:29	63	67	61
11:02:33	63	68	63
11:02:37	65	67	64
11:02:41	64	66	66
11:02:45	64	67	64
11:02:49	65	66	66
11:02:53	62	66	67
11:02:57	63	65	66
11:03:01	62	65	64
11:03:05	62	65	66
11:03:09	64	67	64
11:03:13	64	68	63
11:03:17	64	67	64
11:03:21	64	67	65
11:03:25	65	66	68
11:03:29	65	69	67
11:03:33	64	70	65
11:03:37	64	67	68
11:03:41	63	65	67
11:03:45	64	65	65
11:03:49	63	68	64
11:03:53	63	67	62
11:03:57	63	64	64
11:04:01	64	63	63
11:04:05	62	66	68
11:04:09	62	68	64
11:04:13	62	67	60
11:04:17	62	64	58
11:04:21	62	64	59
11:04:25	61	64	67
11:04:29	63	64	69
11:04:33	64	67	64
11:04:37	64	65	62
11:04:41	64	64	67
11:04:45	62	64	68
11:04:49	61	65	64
11:04:53	61	64	68
11:04:57	64	67	62
11:05:01	64	68	61
11:05:05	63	68	61
11:05:09	62	66	63
11:05:13	62	64	62
11:05:17	62	64	66
11:05:21	63	66	60
11:05:25	62	65	60
11:05:29	62	65	61
11:05:33	63	66	62
11:05:37	63	66	65
11:05:41	62	65	64
11:05:45	63	64	62
11:05:49	63	64	65
11:05:53	63	69	62
11:05:57	61	68	61
11:06:01	61	65	61
11:06:05	61	64	65
11:06:09	64	63	61
11:06:13	63	63	64
11:06:17	62	65	64
11:06:21	63	67	62
11:06:25	61	65	64
11:06:29	65	65	64
11:06:33	64	64	66
11:06:37	62	65	65
11:06:41	64	70	66
11:06:45	63	73	69
11:06:49	63	75	70
11:06:53	63	75	68
11:06:57	61	73	70
11:07:01	63	71	68
11:07:05	62	70	67
11:07:09	64	71	66
11:07:13	62	70	66
11:07:17	62	68	67
11:07:21	62	68	68
11:07:25	62	69	70
11:07:29	63	69	69
11:07:33	62	68	69
11:07:37	61	68	67
11:07:41	63	67	65
11:07:45	63	66	63
11:07:49	63	66	62
11:07:53	63	67	62
11:07:57	63	67	62
11:08:01	63	65	62
11:08:05	62	64	65
11:08:09	64	67	65
11:08:13	62	66	63
11:08:17	61	66	62
11:08:21	62	66	62
11:08:25	62	65	70
11:08:29	61	68	68
11:08:33	61	65	66
11:08:37	63	64	63
11:08:41	63	68	63
11:08:45	63	71	65
11:08:49	62	68	69
11:08:53	63	67	67
11:08:57	61	69	64
11:09:01	61	66	61
11:09:05	62	66	62
11:09:09	63	69	67
11:09:13	61	70	64
11:09:17	61	66	66
11:09:21	62	64	62
11:09:25	61	60	64
11:09:29	61	68	68
11:09:33	63	66	64
11:09:37	63	64	62
11:09:41	61	63	62
11:09:45	61	64	63
11:09:49	63	65	60
11:09:53	61	64	63
11:09:57	62	66	61
11:10:01	61	67	65
11:10:05	63	64	64
11:10:09	60	66	64
11:10:13	62	65	64
11:10:17	60	63	61
11:10:21	62	63	64
11:10:25	63	65	63
11:10:29	62	64	67
11:10:33	60	68	62
11:10:37	60	66	59
11:10:41	60	64	57
11:10:45	60	63	61
11:10:49	59	62	66
11:10:53	59	64	63
11:10:57	59	64	63
11:11:01	62	65	68
11:11:05	62	65	69
11:11:09	62	64	69
11:11:13	62	63	69
11:11:17	61	63	69
11:11:21	61	66	66
11:11:25	60	68	67
11:11:29	61	68	66
11:11:33	62	66	66
11:11:37	61	65	64
11:11:41	62	64	62
11:11:45	64	64	67
11:11:49	63	65	72
11:11:53	62	70	70
11:11:57	63	70	72
11:12:01	62	70	73
11:12:05	62	70	70
11:12:09	63	70	70
11:12:13	62	74	73
11:12:17	63	74	72
11:12:21	63	74	70
11:12:25	61	73	69
11:12:29	64	72	69
11:12:33	63	71	68
11:12:37	64	71	73
11:12:41	62	74	68
11:12:45	62	74	68
11:12:49	63	73	66
11:12:53	62	71	66
11:12:57	61	69	63
11:13:01	61	70	63
11:13:05	63	68	64
11:13:09	63	68	68
11:13:13	61	71	70
11:13:17	62	71	70
11:13:21	61	68	69
11:13:25	61	66	68
11:13:29	61	66	68
11:13:33	61	67	68
11:13:37	60	67	69
11:13:41	61	68	70
11:13:45	61	68	69
11:13:49	60	68	70
11:13:53	61	67	70
11:13:57	62	67	65
11:14:01	61	68	65
11:14:05	62	69	67
11:14:09	61	68	66
11:14:13	61	68	66
11:14:17	61	69	66
11:14:21	60	66	69
11:14:25	63	66	66
11:14:29	62	66	67
11:14:33	61	67	64
11:14:37	61	66	69
11:14:41	61	68	71
11:14:45	61	68	63
11:14:49	63	69	62
11:14:53	64	67	62
11:14:57	63	66	63
11:15:01	62	66	60
11:15:05	62	65	63
11:15:09	65	65	60
11:15:13	64	64	64
11:15:17	63	64	64
11:15:21	63	69	65
11:15:25	63	68	64
11:15:29	62	66	67
11:15:33	63	64	66
11:15:37	62	63	64
11:15:41	63	66	64
11:15:45	63	66	64
11:15:49	60	66	65
11:15:53	64	65	65
11:15:57	64	63	64
11:16:01	67	63	61
11:16:05	67	63	64
11:16:09	66	66	64
11:16:13	66	66	70
11:16:17	66	68	67
11:16:21	65	67	65
11:16:25	64	66	65
11:16:29	64	66	66
11:16:33	63	65	63
11:16:37	62	67	62
11:16:41	64	67	65
11:16:45	63	66	63
11:16:49	64	66	65
11:16:53	65	65	66
11:16:57	64	64	65
11:17:01	64	65	61
11:17:05	64	67	62
11:17:09	64	67	63
11:17:13	64	67	65
11:17:17	64	66	62
11:17:21	64	66	62
11:17:25	63	65	65
11:17:29	63	65	69
11:17:33	64	64	66
11:17:37	63	66	63
11:17:41	62	66	62
11:17:45	64	65	60
11:17:49	62	64	64
11:17:53	64	64	65
11:17:57	61	64	61
11:18:01	61	65	61
11:18:05	62	66	61
11:18:09	63	66	63
11:18:13	63	65	60
11:18:17	62	64	62
11:18:21	61	63	65
11:18:25	63	63	67
11:18:29	62	67	65
11:18:33	61	68	65
11:18:37	62	66	63
11:18:41	61	64	62
11:18:45	61	64	65
11:18:49	62	64	63
11:18:53	61	65	65
11:18:57	62	66	66
11:19:01	61	66	65
11:19:05	61	66	65
11:19:09	60	65	65
11:19:13	62	65	65
11:19:17	62	66	64
11:19:21	62	66	64
11:19:25	63	66	67
11:19:29	63	66	67
11:19:33	61	67	67
11:19:37	60	66	63
11:19:41	61	66	67
11:19:45	61	67	68
11:19:49	62	66	66
11:19:53	61	66	64
11:19:57	64	66	66
11:20:01	62	65	67
11:20:05	61	66	67
11:20:09	61	66	67
11:20:13	60	64	66
11:20:17	62	62	67
11:20:21	61	64	64
11:20:25	60	66	64
11:20:29	61	67	64
11:20:33	62	65	64
11:20:37	62	64	68
11:20:41	63	64	67
11:20:45	63	66	66
11:20:49	63	68	65
11:20:53	62	68	65
11:20:57	63	67	64
11:21:01	62	66	62
11:21:05	64	65	63
11:21:09	66	67	61
11:21:13	64	69	63
11:21:17	63	68	65
11:21:21	63	69	66
11:21:25	64	65	63
11:21:29	62	64	61
11:21:33	61	64	59
11:21:37	63	67	62
11:21:41	64	67	64
11:21:45	63	66	62
11:21:49	63	64	63
11:21:53	62	63	63
11:21:57	63	63	60
11:22:01	64	63	67
11:22:05	63	64	68
11:22:09	64	67	66
11:22:13	62	66	65
11:22:17	64	65	63
11:22:21	63	64	59
11:22:25	64	64	62
11:22:29	64	65	58
11:22:33	64	66	59
11:22:37	64	66	66
11:22:41	64	64	64
11:22:45	63	63	62
11:22:49	63	63	65
11:22:53	63	64	64
11:22:57	62	64	65
11:23:01	63	62	64
11:23:05	61	62	64
11:23:09	62	62	66
11:23:13	63	63	65
11:23:17	63	64	63
11:23:21	63	65	63
11:23:25	64	66	63
11:23:29	63	65	63
11:23:33	64	64	63
11:23:37	62	64	63
11:23:41	62	64	67
11:23:45	63	68	64
11:23:49	63	69	63
11:23:53	64	67	65
11:23:57	61	65	69
11:24:01	61	68	68
11:24:05	61	67	65
11:24:09	61	65	63
11:24:13	60	64	63
11:24:17	61	66	63
11:24:21	61	67	63
11:24:25	62	67	63
11:24:29	64	66	62
11:24:33	63	66	59
11:24:37	62	65	65
11:24:41	62	64	66
11:24:45	62	64	61
11:24:49	63	64	64
11:24:53	63	64	64
11:24:57	63	64	65
11:25:01	63	66	63
11:25:05	64	66	63
11:25:09	64	65	61
11:25:13	64	66	60
11:25:17	62	66	61
11:25:21	62	65	58
11:25:25	62	63	59
11:25:29	62	62	58
11:25:33	61	62	57
11:25:37	63	63	61
11:25:41	63	69	64
11:25:45	62	67	60
11:25:49	62	63	57
11:25:53	62	62	61
11:25:57	63	64	61
11:26:01	62	66	62
11:26:05	63	65	60
11:26:09	63	63	59
11:26:13	63	62	59
11:26:17	62	62	61
11:26:21	62	64	60
11:26:25	61	65	60
11:26:29	62	67	60
11:26:33	64	66	61
11:26:37	64	65	60
11:26:41	63	63	64
11:26:45	65	64	63
11:26:49	64	63	61
11:26:53	63	64	60
11:26:57	63	66	63
11:27:01	63	66	61
11:27:05	63	65	60
11:27:09	63	64	61
11:27:13	63	63	64
11:27:17	64	62	64
11:27:21	63	64	60
11:27:25	63	67	60
11:27:29	63	67	63
11:27:33	63	65	63
11:27:37	63	65	61
11:27:41	64	63	65
11:27:45	65	64	64
11:27:49	64	65	64
11:27:53	64	66	63
11:27:57	65	65	63
11:28:01	66	65	63
11:28:05	65	65	62
11:28:09	65	65	63
11:28:13	65	66	61
11:28:17	65	65	64
11:28:21	64	66	63
11:28:25	64	66	65
11:28:29	62	64	66
11:28:33	62	64	67
11:28:37	62	65	68
11:28:41	62	66	67
11:28:45	62	66	65
11:28:49	62	66	64
11:28:53	63	68	67
11:28:57	62	69	67
11:29:01	63	71	68
11:29:05	63	72	66
11:29:09	63	71	64
11:29:13	62	70	69
11:29:17	61	66	70
11:29:21	62	64	68
11:29:25	62	64	68
11:29:29	63	70	68
11:29:33	60	67	67
11:29:37	62	64	70
11:29:41	61	66	69
11:29:45	62	67	67
11:29:49	64	69	68
11:29:53	64	68	65
11:29:57	63	70	67
11:30:01	62	69	67
11:30:05	62	67	66
11:30:09	63	67	66
11:30:13	64	67	68
11:30:17	61	70	65
11:30:21	63	70	63
11:30:25	63	68	62
11:30:29	62	68	62
11:30:33	62	65	68
11:30:37	63	67	66
11:30:41	62	67	66
11:30:45	62	67	65
11:30:49	62	66	64
11:30:53	61	66	64
11:30:57	61	65	68
11:31:01	61	65	69
11:31:05	62	65	66
11:31:09	62	67	63
11:31:13	62	66	65
11:31:17	63	65	63
11:31:21	62	65	64
11:31:25	62	65	66
11:31:29	62	65	68
11:31:33	64	65	65
11:31:37	63	66	64
11:31:41	62	68	66
11:31:45	63	68	66
11:31:49	62	67	66
11:31:53	62	66	65
11:31:57	62	65	64
11:32:01	62	64	64
11:32:05	63	65	64
11:32:09	63	66	65
11:32:13	63	67	66
11:32:17	62	66	65
11:32:21	64	66	64
11:32:25	62	66	66
11:32:29	62	67	66
11:32:33	63	66	65
11:32:37	61	66	63
11:32:41	60	66	66
11:32:45	61	66	66
11:32:49	61	66	67
11:32:53	61	65	67
11:32:57	61	65	66
11:33:01	61	64	64
11:33:05	63	65	67
11:33:09	63	69	66
11:33:13	63	68	67
11:33:17	62	68	67
11:33:21	61	68	67
11:33:25	61	68	67
11:33:29	61	67	67
11:33:33	60	67	67
11:33:37	60	67	67
11:33:41	60	67	66
11:33:45	61	67	67
11:33:49	62	68	69
11:33:53	62	65	70
11:33:57	61	67	68
11:34:01	61	67	66
11:34:05	63	68	68
11:34:09	62	66	65
11:34:13	62	66	68
11:34:17	63	67	66
11:34:21	62	68	64
11:34:25	62	68	63
11:34:29	63	67	64
11:34:33	62	67	64
11:34:37	61	67	62
11:34:41	63	66	62
11:34:45	62	65	65
11:34:49	62	69	65
11:34:53	63	68	64
11:34:57	62	67	66
11:35:01	62	65	66
11:35:05	61	67	61
11:35:09	61	67	61
11:35:13	63	70	62
11:35:17	62	69	62
11:35:21	61	67	63
11:35:25	62	65	60
11:35:29	62	63	63
11:35:33	62	63	63
11:35:37	62	66	64
11:35:41	60	65	66
11:35:45	61	63	67
11:35:49	60	63	67
11:35:53	61	63	65
11:35:57	62	65	64
11:36:01	61	65	61
11:36:05	63	66	59
11:36:09	63	66	63
11:36:13	63	66	66
11:36:17	63	67	65
11:36:21	62	66	64
11:36:25	63	65	63
11:36:29	63	64	64
11:36:33	63	64	66
11:36:37	63	65	67
11:36:41	63	68	65
11:36:45	62	68	64
11:36:49	62	66	62
11:36:53	62	65	61
11:36:57	62	64	65
11:37:01	63	64	65
11:37:05	62	62	64
11:37:09	64	63	63
11:37:13	64	63	63
11:37:17	62	64	64
11:37:21	64	64	62
11:37:25	63	63	66
11:37:29	63	63	65
11:37:33	63	65	64
11:37:37	63	66	64
11:37:41	63	66	62
11:37:45	63	64	60
11:37:49	63	64	61
11:37:53	62	63	67
11:37:57	62	65	69
11:38:01	62	65	65
11:38:05	62	66	63
11:38:09	63	67	65
11:38:13	62	66	64
11:38:17	62	66	61
11:38:21	62	65	65
11:38:25	64	65	66
11:38:29	64	66	62
11:38:33	64	66	63
11:38:37	64	66	58
11:38:41	63	66	62
11:38:45	62	69	65
11:38:49	62	69	67
11:38:53	61	68	63
11:38:57	63	66	61
11:39:01	61	64	67
11:39:05	61	64	68
11:39:09	61	64	67
11:39:13	61	65	62
11:39:17	62	66	59
11:39:21	63	65	62
11:39:25	62	66	63
11:39:29	63	65	63
11:39:33	62	64	67
11:39:37	63	66	66
11:39:41	61	66	65
11:39:45	62	66	64
11:39:49	61	65	64
11:39:53	63	65	64
11:39:57	63	64	63
11:40:01	61	64	61
11:40:05	63	65	66
11:40:09	63	65	63
11:40:13	62	66	66
11:40:17	62	66	65
11:40:21	62	65	64
11:40:25	61	64	63
11:40:29	61	63	64
11:40:33	62	63	61
11:40:37	63	64	65
11:40:41	63	65	61
11:40:45	62	64	64
11:40:49	62	65	66
11:40:53	63	65	63
11:40:57	64	64	62
11:41:01	62	63	65
11:41:05	61	66	65
11:41:09	62	66	65
11:41:13	62	67	64
11:41:17	64	65	63
11:41:21	63	64	63
11:41:25	62	65	63
11:41:29	62	65	62
11:41:33	61	66	66
11:41:37	61	65	65
11:41:41	62	64	64
11:41:45	61	64	62
11:41:49	61	64	61
11:41:53	60	63	61
11:41:57	62	64	65
11:42:01	62	64	65
11:42:05	63	66	63
11:42:09	61	67	66
11:42:13	61	66	66
11:42:17	61	65	65
11:42:21	61	65	63
11:42:25	61	65	62
11:42:29	63	63	66
11:42:33	63	67	68
11:42:37	64	70	64
11:42:41	63	68	64
11:42:45	64	65	66
11:42:49	63	64	65
11:42:53	62	66	64
11:42:57	61	66	67
11:43:01	61	66	68
11:43:05	61	64	65
11:43:09	62	65	64
11:43:13	62	67	62
11:43:17	63	70	62
11:43:21	62	68	64
11:43:25	61	66	63
11:43:29	60	65	64
11:43:33	60	65	63
11:43:37	63	64	64
11:43:41	62	68	64
11:43:45	61	68	63
11:43:49	61	67	64
11:43:53	62	66	64
11:43:57	63	64	62
11:44:01	63	63	64
11:44:05	62	66	64
11:44:09	61	66	64
11:44:13	60	66	63
11:44:17	62	65	60
11:44:21	61	64	62
11:44:25	60	63	63
11:44:29	62	64	63
11:44:33	61	63	66
11:44:37	61	64	67
11:44:41	61	64	66
11:44:45	62	64	66
11:44:49	63	66	62
11:44:53	62	65	64
11:44:57	62	66	64
11:45:01	61	65	62
11:45:05	62	65	61
11:45:09	62	64	63
11:45:13	62	64	63
11:45:17	61	63	63
11:45:21	61	63	62
11:45:25	62	63	62
11:45:29	62	63	60
11:45:33	62	64	60
11:45:37	62	64	62
11:45:41	62	63	61
11:45:45	62	63	60
11:45:49	62	63	60
11:45:53	62	63	60
11:45:57	63	64	63
11:46:01	62	65	64
11:46:05	62	65	64
11:46:09	61	64	63
11:46:13	61	63	63
11:46:17	62	63	62
11:46:21	63	65	61
11:46:25	63	64	63
11:46:29	63	65	63
11:46:33	63	66	63
11:46:37	62	65	64
11:46:41	61	65	63
11:46:45	62	64	63
11:46:49	62	64	63
11:46:53	62	64	64
11:46:57	62	64	60
11:47:01	65	64	63
11:47:05	65	65	62
11:47:09	63	65	63
11:47:13	62	66	64
11:47:17	62	66	64
11:47:21	63	66	63
11:47:25	63	66	63
11:47:29	62	65	62
11:47:33	63	65	63
11:47:37	63	65	63
11:47:41	64	65	63
11:47:45	63	65	64
11:47:49	62	65	63
11:47:53	62	65	61
11:47:57	63	64	64
11:48:01	63	64	65
11:48:05	63	64	63
11:48:09	62	65	62
11:48:13	62	64	62
11:48:17	63	65	64
11:48:21	62	65	65
11:48:25	62	64	63
11:48:29	62	64	64
11:48:33	63	63	63
11:48:37	63	64	61
11:48:41	64	64	64
11:48:45	63	64	66
11:48:49	63	65	65
11:48:53	63	66	65
11:48:57	62	66	65
11:49:01	63	65	64
11:49:05	63	65	66
11:49:09	63	65	66
11:49:13	62	65	64
11:49:17	62	65	64
11:49:21	62	65	65
11:49:25	62	65	64
11:49:29	63	65	63
11:49:33	63	66	64
11:49:37	64	66	66
11:49:41	63	69	68
11:49:45	63	70	64
11:49:49	63	70	64
11:49:53	63	70	63
11:49:57	64	68	60
11:50:01	63	67	66
11:50:05	62	66	65
11:50:09	62	65	63
11:50:13	61	66	60
11:50:17	63	66	62
11:50:21	62	67	64
11:50:25	61	67	65
11:50:29	63	65	64
11:50:33	62	64	61
11:50:37	61	63	60
11:50:41	63	64	59
11:50:45	62	66	67
11:50:49	62	67	65
11:50:53	61	66	63
11:50:57	63	65	64
11:51:01	61	64	63
11:51:05	62	64	61
11:51:09	62	65	61
11:51:13	63	66	66
11:51:17	62	65	65
11:51:21	62	65	62
11:51:25	64	65	60
11:51:29	63	64	63
11:51:33	62	66	64
11:51:37	61	66	63
11:51:41	62	65	62
11:51:45	61	63	62
11:51:49	61	63	63
11:51:53	61	66	62
11:51:57	62	68	64
11:52:01	61	68	67
11:52:05	62	66	67
11:52:09	62	64	64
11:52:13	61	63	60
11:52:17	63	65	62
11:52:21	63	66	64
11:52:25	62	67	63
11:52:29	63	66	64
11:52:33	62	65	64
11:52:37	62	64	61
11:52:41	62	64	60
11:52:45	63	64	64
11:52:49	63	64	66
11:52:53	63	65	65
11:52:57	62	66	65
11:53:01	63	66	63
11:53:05	62	66	62
11:53:09	62	66	64
11:53:13	63	66	63
11:53:17	63	65	63
11:53:21	62	67	65
11:53:25	62	68	60
11:53:29	62	66	59
11:53:33	62	65	62
11:53:37	62	64	63
11:53:41	62	63	63
11:53:45	62	62	63
11:53:49	61	63	63
11:53:53	61	64	62
11:53:57	63	67	61
11:54:01	62	69	65
11:54:05	62	69	65
11:54:09	62	68	62
11:54:13	62	65	64
11:54:17	61	65	67
11:54:21	61	64	66
11:54:25	62	66	62
11:54:29	62	66	62
11:54:33	60	67	62
11:54:37	63	67	64
11:54:41	63	66	61
11:54:45	63	64	66
11:54:49	62	66	64
11:54:53	62	64	66
11:54:57	62	65	62
11:55:01	63	64	63
11:55:05	62	64	63
11:55:09	61	65	60
11:55:13	62	65	59
11:55:17	62	64	62
11:55:21	61	63	62
11:55:25	61	63	65
11:55:29	61	64	66
11:55:33	62	66	64
11:55:37	61	68	63
11:55:41	62	67	62
11:55:45	61	66	63
11:55:49	59	65	64
11:55:53	62	65	62
11:55:57	61	65	61
11:56:01	60	66	65
11:56:05	62	66	67
11:56:09	62	68	66
11:56:13	61	66	64
11:56:17	61	65	60
11:56:21	62	65	59
11:56:25	61	65	61
11:56:29	60	66	61
11:56:33	59	65	66
11:56:37	62	66	66
11:56:41	61	66	66
11:56:45	60	67	64
11:56:49	60	66	63
11:56:53	61	65	63
11:56:57	61	66	66
11:57:01	60	67	64
11:57:05	60	65	63
11:57:09	61	65	64
11:57:13	60	65	64
11:57:17	60	64	65
11:57:21	59	66	64
11:57:25	59	64	68
11:57:29	62	67	69
11:57:33	61	65	67
11:57:37	61	63	65
11:57:41	61	62	64
11:57:45	61	62	64
11:57:49	60	66	64
11:57:53	60	66	68
11:57:57	61	65	66
11:58:01	62	67	64
11:58:05	60	66	67
11:58:09	61	71	68
11:58:13	60	70	66
11:58:17	60	69	62
11:58:21	61	68	61
11:58:25	61	67	68
11:58:29	61	66	68
11:58:33	61	67	68
11:58:37	60	67	67
11:58:41	60	67	63
11:58:45	61	68	62
11:58:49	62	65	65
11:58:53	63	65	67
11:58:57	62	66	62
11:59:01	61	65	67
11:59:05	61	66	66
11:59:09	62	65	65
11:59:13	62	65	64
11:59:17	60	64	62
11:59:21	62	64	65
11:59:25	62	67	63
11:59:29	62	67	62
11:59:33	61	66	60
11:59:37	60	65	60
11:59:41	59	64	64
11:59:45	62	64	66
11:59:49	61	65	64
11:59:53	62	67	62
11:59:57	61	66	62
12:00:01	61	66	62
12:00:05	62	66	64
12:00:09	61	66	64
12:00:13	60	66	66
12:00:17	62	65	66
12:00:21	60	65	65
12:00:25	60	65	65
12:00:29	60	65	65
12:00:33	60	65	65
12:00:37	60	65	65
12:00:41	61	64	63
12:00:45	61	64	62
12:00:49	61	63	62
12:00:53	60	63	66
12:00:57	61	67	67
12:01:01	60	66	67
12:01:05	60	64	66
12:01:09	60	63	65
12:01:13	61	63	66
12:01:17	60	67	66
12:01:21	60	67	66
12:01:25	60	66	64
12:01:29	62	65	67
12:01:33	62	65	66
12:01:37	60	66	65
12:01:41	63	67	65
12:01:45	62	65	65
12:01:49	60	65	63
12:01:53	60	62	63
12:01:57	61	61	68
12:02:01	60	65	66
12:02:05	60	67	62
12:02:09	61	65	63
12:02:13	62	63	62
12:02:17	60	62	62
12:02:21	59	63	66
12:02:25	60	64	67
12:02:29	61	66	68
12:02:33	61	64	64
12:02:37	61	61	65
12:02:41	60	61	63
12:02:45	59	63	63
12:02:49	59	65	65
12:02:53	60	64	65
12:02:57	60	65	65
12:03:01	61	64	64
12:03:05	63	63	63
12:03:09	62	65	64
12:03:13	62	65	62
12:03:17	61	64	62
12:03:21	61	64	63
12:03:25	61	63	62
12:03:29	61	63	64
12:03:33	62	63	65
12:03:37	61	65	61
12:03:41	62	64	62
12:03:45	63	65	58
12:03:49	63	64	57
12:03:53	62	64	63
12:03:57	61	63	61
12:04:01	62	63	61
12:04:05	61	64	61
12:04:09	60	65	58
12:04:13	60	65	61
12:04:17	62	65	62
12:04:21	61	65	63
12:04:25	62	63	60
12:04:29	61	62	62
12:04:33	61	62	60
12:04:37	61	62	60
12:04:41	60	63	61
12:04:45	62	63	63
12:04:49	62	63	58
12:04:53	61	63	61
12:04:57	60	67	60
12:05:01	63	66	60
12:05:05	59	63	65
12:05:09	59	62	66
12:05:13	61	61	64
12:05:17	60	61	62
12:05:21	59	64	64
12:05:25	61	64	60
12:05:29	60	64	59
12:05:33	58	62	65
12:05:37	59	61	67
12:05:41	59	61	65
12:05:45	59	61	64
12:05:49	60	63	60
12:05:53	60	61	61
12:05:57	59	61	66
12:06:01	60	64	65
12:06:05	61	66	63
12:06:09	60	64	62
12:06:13	62	63	62
12:06:17	61	63	60
12:06:21	61	63	61
12:06:25	60	63	59
12:06:29	59	63	62
12:06:33	61	62	61
12:06:37	60	61	61
12:06:41	59	60	60
12:06:45	59	59	60
12:06:49	58	59	60
12:06:53	58	60	59
12:06:57	61	61	61
12:07:01	61	62	60
12:07:05	61	62	59
12:07:09	59	64	62
12:07:13	59	64	65
12:07:17	60	64	65
12:07:21	59	64	64
12:07:25	61	64	60
12:07:29	62	65	54
12:07:33	61	65	52
12:07:37	61	62	50
12:07:41	61	59	57
12:07:45	59	57	55
12:07:49	59	60	54
12:07:53	58	64	54
12:07:57	58	65	56
12:08:01	59	63	59
12:08:05	59	62	59
12:08:09	59	62	59
12:08:13	57	65	58
12:08:17	61	62	60
12:08:21	60	63	59
12:08:25	59	62	56
12:08:29	59	61	56
12:08:33	58	61	56
12:08:37	58	61	57
12:08:41	59	61	59
12:08:45	60	62	62
12:08:49	61	65	64
12:08:53	60	66	58
12:08:57	59	61	55
12:09:01	60	60	56
12:09:05	62	61	63
12:09:09	60	60	61
12:09:13	59	60	59
12:09:17	60	60	56
12:09:21	59	63	57
12:09:25	60	64	59
12:09:29	59	65	59
12:09:33	60	63	61
12:09:37	59	62	61
12:09:41	59	62	60
12:09:45	60	62	59
12:09:49	60	64	57
12:09:53	59	62	63
12:09:57	60	63	63
12:10:01	60	63	62
12:10:05	60	62	61
12:10:09	60	60	60
12:10:13	61	61	61
12:10:17	59	59	67
12:10:21	58	63	67
12:10:25	58	64	67
12:10:29	58	63	64
12:10:33	60	65	61
12:10:37	60	60	65
12:10:41	61	60	64
12:10:45	59	60	64
12:10:49	59	63	59
12:10:53	59	62	62
12:10:57	60	62	63
12:11:01	58	61	62
12:11:05	58	60	66
12:11:09	58	61	65
12:11:13	60	61	63
12:11:17	60	61	61
12:11:21	59	62	58
12:11:25	58	59	65
12:11:29	58	59	67
12:11:33	60	63	63
12:11:37	61	62	61
12:11:41	60	62	61
12:11:45	59	61	59
12:11:49	58	59	59
12:11:53	59	58	63
12:11:57	59	59	63
12:12:01	59	60	62
12:12:05	60	62	59
12:12:09	59	60	65
12:12:13	58	60	64
12:12:17	58	63	62
12:12:21	59	63	60
12:12:25	58	62	64
12:12:29	60	61	62
12:12:33	59	60	64
12:12:37	60	62	60
12:12:41	59	61	58
12:12:45	58	62	64
12:12:49	60	62	63
12:12:53	58	62	62
12:12:57	58	61	61
12:13:01	58	61	61
12:13:05	58	61	62
12:13:09	61	61	60
12:13:13	60	60	59
12:13:17	59	60	62
12:13:21	59	63	62
12:13:25	61	64	59
12:13:29	60	62	65
12:13:33	62	60	62
12:13:37	60	61	61
12:13:41	61	60	59
12:13:45	60	61	57
12:13:49	60	61	61
12:13:53	59	63	56
12:13:57	58	64	54
12:14:01	58	62	60
12:14:05	60	60	61
12:14:09	57	60	59
12:14:13	58	58	59
12:14:17	58	57	66
12:14:21	58	57	63
12:14:25	60	62	63
12:14:29	61	63	65
12:14:33	59	61	62
12:14:37	58	60	61
12:14:41	60	59	65
12:14:45	59	59	64
12:14:49	59	60	61
12:14:53	58	61	59
12:14:57	58	63	56
12:15:01	59	60	61
12:15:05	58	60	60
12:15:09	58	62	58
12:15:13	58	62	58
12:15:17	57	62	56
12:15:21	58	61	59
12:15:25	57	57	58
12:15:29	59	59	63
12:15:33	59	64	62
12:15:37	58	67	60
12:15:41	56	62	64
12:15:45	57	59	63
12:15:49	58	57	59
12:15:53	56	57	63
12:15:57	58	62	58
12:16:01	57	62	63
12:16:05	56	62	63
12:16:09	56	62	62
12:16:13	60	60	66
12:16:17	59	61	66
12:16:21	57	63	61
12:16:25	59	63	59
12:16:29	58	62	59
12:16:33	57	60	63
12:16:37	58	61	62
12:16:41	57	59	63
12:16:45	57	59	61
12:16:49	59	60	56
12:16:53	59	59	57
12:16:57	61	63	62
12:17:01	58	64	63
12:17:05	57	61	61
12:17:09	55	58	56
12:17:13	58	57	54
12:17:17	57	57	53
12:17:21	56	60	54
12:17:25	55	64	57
12:17:29	56	65	59
12:17:33	56	63	61
12:17:37	57	60	60
12:17:41	57	56	59
12:17:45	58	55	61
12:17:49	58	59	62
12:17:53	57	61	62
12:17:57	57	63	61
12:18:01	57	60	61
12:18:05	58	59	58
12:18:09	59	59	57
12:18:13	56	58	60
12:18:17	55	61	63
12:18:21	56	63	60
12:18:25	58	61	62
12:18:29	59	60	60
12:18:33	58	60	57
12:18:37	58	59	62
12:18:41	59	64	60
12:18:45	58	59	60
12:18:49	59	52	62
12:18:53	57	55	58
12:18:57	61	53	62
12:19:01	58	62	60
12:19:05	56	59	61
12:19:09	56	56	63
12:19:13	57	55	63
12:19:17	56	59	62
12:19:21	57	61	62
12:19:25	58	63	61
12:19:29	59	63	64
12:19:33	58	62	64
12:19:37	58	61	64
12:19:41	57	60	64
12:19:45	58	60	64
12:19:49	58	61	66
12:19:53	59	63	66
12:19:57	58	63	67
12:20:01	57	63	66
12:20:05	57	63	65
12:20:09	58	62	65
12:20:13	58	60	65
12:20:17	58	59	66
12:20:21	57	59	66
12:20:25	57	59	66
12:20:29	57	59	65
12:20:33	56	59	65
12:20:37	58	59	65
12:20:41	58	60	66
12:20:45	57	62	67
12:20:49	58	62	67
12:20:53	57	63	67
12:20:57	57	63	67
12:21:01	57	63	66
12:21:05	58	62	66
12:21:09	57	62	66
12:21:13	57	61	66
12:21:17	56	61	65
12:21:21	56	60	65
12:21:25	56	60	64
12:21:29	56	59	65
12:21:33	56	58	64
12:21:37	56	58	65
12:21:41	56	59	66
12:21:45	56	59	66
12:21:49	56	60	65
12:21:53	56	60	65
12:21:57	56	60	65
12:22:01	57	61	65
12:22:05	55	61	65
12:22:09	55	61	66
12:22:13	56	61	66
12:22:17	56	60	65
12:22:21	56	60	65
12:22:25	56	59	65
12:22:29	56	59	65
12:22:33	56	59	66
12:22:37	56	59	66
12:22:41	55	60	65
12:22:45	55	60	65
12:22:49	56	60	66
12:22:53	54	61	66
12:22:57	57	63	66
12:23:01	56	63	67
12:23:05	57	63	67
12:23:09	57	63	67
12:23:13	57	63	65
12:23:17	55	63	67
12:23:21	57	63	67
12:23:25	59	62	67
12:23:29	59	62	66
12:23:33	58	62	67
12:23:37	58	62	67
12:23:41	58	62	66
12:23:45	58	61	66
12:23:49	57	61	66
12:23:53	56	61	66
12:23:57	56	60	66
12:24:01	56	60	67
12:24:05	55	61	66
12:24:09	58	62	65
12:24:13	58	62	66
12:24:17	58	62	66
12:24:21	58	62	66
12:24:25	57	63	66
12:24:29	57	63	66
12:24:33	56	63	67
12:24:37	56	62	67
12:24:41	56	62	68
12:24:45	55	62	67
12:24:49	55	62	67
12:24:53	57	62	66
12:24:57	56	61	66
12:25:01	56	61	66
12:25:05	56	61	66
12:25:09	56	61	66
12:25:13	58	61	67
12:25:17	57	61	68
12:25:21	57	62	68
12:25:25	56	62	67
12:25:29	56	62	67
12:25:33	56	62	67
12:25:37	56	62	67
12:25:41	56	62	67
12:25:45	56	62	67
12:25:49	56	62	67
12:25:53	55	62	67
12:25:57	55	62	67
12:26:01	55	62	67
12:26:05	55	62	67
12:26:09	55	62	67
12:26:13	56	63	67
12:26:17	56	63	67
12:26:21	56	63	67
12:26:25	54	63	65
12:26:29	56	62	67
12:26:33	56	61	67
12:26:37	57	61	66
12:26:41	57	61	66
12:26:45	56	61	66
12:26:49	56	63	66
12:26:53	55	63	66
12:26:57	55	63	66
12:27:01	56	63	66
12:27:05	56	63	66
12:27:09	56	63	67
12:27:13	58	62	67
12:27:17	58	62	67
12:27:21	57	62	67
12:27:25	57	61	66
12:27:29	56	61	65
12:27:33	56	61	64
12:27:37	57	61	68
12:27:41	57	61	67
12:27:45	57	62	65
12:27:49	57	62	64
12:27:53	56	62	64
12:27:57	55	61	65
12:28:01	57	61	65
12:28:05	57	61	66
12:28:09	58	62	66
12:28:13	56	62	67
12:28:17	56	62	66
12:28:21	58	62	66
12:28:25	57	62	67
12:28:29	57	62	67
12:28:33	57	62	67
12:28:37	56	62	67
12:28:41	56	62	67
12:28:45	57	62	66
12:28:49	57	62	66
12:28:53	57	62	67
12:28:57	58	63	67
12:29:01	57	62	67
12:29:05	57	62	69
12:29:09	56	62	69
12:29:13	56	62	68
12:29:17	55	62	67
12:29:21	55	62	67
12:29:25	55	62	67
12:29:29	55	62	68
12:29:33	55	62	68
12:29:37	55	64	68
12:29:41	55	64	68
12:29:45	56	64	68
12:29:49	55	63	68
12:29:53	54	62	67
12:29:57	54	61	67
12:30:01	55	61	67
12:30:05	55	61	67
12:30:09	54	61	67
12:30:13	54	61	67
12:30:17	55	62	67
12:30:21	55	62	67
12:30:25	56	62	67
12:30:29	57	62	67
12:30:33	57	62	67
12:30:37	56	62	67
12:30:41	56	61	67
12:30:45	55	61	67
12:30:49	55	61	67
12:30:53	55	61	67
12:30:57	55	62	67
12:31:01	55	62	67
12:31:05	55	62	67
12:31:09	55	63	67
12:31:13	55	63	67
12:31:17	55	64	67
12:31:21	54	63	67
12:31:25	54	63	67
12:31:29	55	62	67
12:31:33	55	62	67
12:31:37	55	62	67
12:31:41	55	63	67
12:31:45	55	64	67
12:31:49	56	63	67
12:31:53	55	63	67
12:31:57	54	62	66
12:32:01	55	62	66
12:32:05	55	62	65
12:32:09	58	62	66
12:32:13	58	62	66
12:32:17	57	62	68
12:32:21	56	65	68
12:32:25	57	66	68
12:32:29	58	66	68
12:32:33	57	68	68
12:32:37	58	68	68
12:32:41	56	68	68
12:32:45	56	67	67
12:32:49	56	67	66
12:32:53	55	66	66
12:32:57	55	65	66
12:33:01	55	64	67
12:33:05	56	63	67
12:33:09	56	62	66
12:33:13	56	62	67
12:33:17	56	61	67
12:33:21	55	61	67
12:33:25	55	61	67
12:33:29	55	61	67
12:33:33	55	61	67
12:33:37	56	61	66
12:33:41	55	61	66
12:33:45	54	60	66
12:33:49	57	60	67
12:33:53	57	60	67
12:33:57	56	61	67
12:34:01	57	63	67
12:34:05	57	63	67
12:34:09	57	63	67
12:34:13	58	63	66
12:34:17	57	63	67
12:34:21	57	63	67
12:34:25	57	62	67
12:34:29	57	62	67
12:34:33	57	62	67
12:34:37	57	62	68
12:34:41	56	61	67
12:34:45	56	61	67
12:34:49	56	61	67
12:34:53	55	61	67
12:34:57	55	61	67
12:35:01	56	62	67
12:35:05	58	63	67
12:35:09	57	63	67
12:35:13	57	62	66
12:35:17	57	62	66
12:35:21	56	62	67
12:35:25	56	62	67
12:35:29	56	61	66
12:35:33	56	61	66
12:35:37	56	61	66
12:35:41	56	61	66
12:35:45	55	61	65
12:35:49	57	61	65
12:35:53	58	61	66
12:35:57	58	62	66
12:36:01	57	64	66
12:36:05	56	64	65
12:36:09	56	64	65
12:36:13	58	65	68
12:36:17	56	64	68
12:36:21	56	63	67
12:36:25	56	62	67
12:36:29	55	61	66
12:36:33	55	61	66
12:36:37	55	61	65
12:36:41	54	61	65
12:36:45	55	61	66
12:36:49	55	61	66
12:36:53	54	62	66
12:36:57	55	61	66
12:37:01	55	61	66
12:37:05	55	61	66
12:37:09	54	61	64
12:37:13	57	61	63
12:37:17	59	61	63
12:37:21	57	61	63
12:37:25	56	62	65
12:37:29	56	63	63
12:37:33	57	63	63
12:37:37	57	62	64
12:37:41	59	61	64
12:37:45	59	60	66
12:37:49	59	60	66
12:37:53	57	60	65
12:37:57	56	62	65
12:38:01	57	63	64
12:38:05	55	62	64
12:38:09	56	60	65
12:38:13	58	60	65
12:38:17	56	60	66
12:38:21	55	61	66
12:38:25	55	62	66
12:38:29	54	62	66
12:38:33	54	61	65
12:38:37	54	60	65
12:38:41	54	60	65
12:38:45	54	60	65
12:38:49	55	60	65
12:38:53	55	61	65
12:38:57	55	62	65
12:39:01	54	62	66
12:39:05	54	62	66
12:39:09	54	62	66
12:39:13	54	62	65
12:39:17	55	62	66
12:39:21	55	61	66
12:39:25	55	61	66
12:39:29	55	60	66
12:39:33	54	61	66
12:39:37	55	61	66
12:39:41	55	61	66
12:39:45	56	61	65
12:39:49	55	61	66
12:39:53	55	61	65
12:39:57	56	61	65
12:40:01	55	61	65
12:40:05	55	61	65
12:40:09	55	61	65
12:40:13	55	61	66
12:40:17	55	61	65
12:40:21	54	61	65
12:40:25	55	61	63
12:40:29	57	63	63
12:40:33	58	64	64
12:40:37	58	63	63
12:40:41	57	62	63
12:40:45	57	62	65
12:40:49	58	62	66
12:40:53	58	61	66
12:40:57	57	61	66
12:41:01	57	61	66
12:41:05	56	60	66
12:41:09	55	60	65
12:41:13	57	61	64
12:41:17	57	61	64
12:41:21	57	61	64
12:41:25	57	60	66
12:41:29	56	60	65
12:41:33	56	60	65
12:41:37	58	60	66
12:41:41	59	60	66
12:41:45	57	61	66
12:41:49	56	62	66
12:41:53	55	61	66
12:41:57	55	61	65
12:42:01	55	60	65
12:42:05	55	60	65
12:42:09	57	60	65
12:42:13	56	60	64
12:42:17	56	62	64
12:42:21	57	62	65
12:42:25	57	63	65
12:42:29	57	62	66
12:42:33	57	61	66
12:42:37	56	61	66
12:42:41	56	60	66
12:42:45	57	60	66
12:42:49	56	61	65
12:42:53	56	63	64
12:42:57	57	63	64
12:43:01	56	62	64
12:43:05	56	61	66
12:43:09	59	60	65
12:43:13	58	59	65
12:43:17	56	60	66
12:43:21	56	61	66
12:43:25	56	61	66
12:43:29	55	61	65
12:43:33	55	60	65
12:43:37	55	59	65
12:43:41	55	59	65
12:43:45	55	60	65
12:43:49	54	60	65
12:43:53	54	61	65
12:43:57	55	62	66
12:44:01	55	62	66
12:44:05	55	62	66
12:44:09	55	61	66
12:44:13	55	61	65
12:44:17	54	60	65
12:44:21	54	60	65
12:44:25	54	60	65
12:44:29	54	61	66
12:44:33	54	61	66
12:44:37	53	62	66
12:44:41	54	62	66
12:44:45	54	62	66
12:44:49	54	62	65
12:44:53	55	61	65
12:44:57	54	61	66
12:45:01	54	62	66
12:45:05	54	62	66
12:45:09	54	61	66
12:45:13	54	61	65
12:45:17	54	61	66
12:45:21	53	60	66
12:45:25	53	61	66
12:45:29	54	60	65
12:45:33	54	60	65
12:45:37	55	60	65
12:45:41	54	60	65
12:45:45	54	60	65
12:45:49	54	61	66
12:45:53	54	61	66
12:45:57	53	61	65
12:46:01	53	61	66
12:46:05	57	62	66
12:46:09	57	61	67
12:46:13	56	62	66
12:46:17	56	62	66
12:46:21	55	63	66
12:46:25	55	63	65
12:46:29	54	63	65
12:46:33	55	62	66
12:46:37	55	62	66
12:46:41	54	61	65
12:46:45	55	61	65
12:46:49	55	60	65
12:46:53	54	60	65
12:46:57	54	60	65
12:47:01	54	60	66
12:47:05	54	60	65
12:47:09	54	60	65
12:47:13	54	60	65
12:47:17	54	61	65
12:47:21	54	61	65
12:47:25	54	60	66
12:47:29	54	60	66
12:47:33	54	60	66
12:47:37	55	60	66
12:47:41	55	60	65
12:47:45	55	60	66
12:47:49	55	60	63
12:47:53	55	60	66
12:47:57	56	60	66
12:48:01	55	60	65
12:48:05	55	59	64
12:48:09	54	59	64
12:48:13	53	59	64
12:48:17	56	59	64
12:48:21	55	59	65
12:48:25	55	61	65
12:48:29	55	62	65
12:48:33	55	62	65
12:48:37	55	62	65
12:48:41	55	62	65
12:48:45	55	61	65
12:48:49	55	61	66
12:48:53	55	62	66
12:48:57	55	61	65
12:49:01	55	61	65
12:49:05	55	60	65
12:49:09	55	60	65
12:49:13	55	60	66
12:49:17	55	60	66
12:49:21	55	61	66
12:49:25	55	61	66
12:49:29	55	62	66
12:49:33	55	62	66
12:49:37	56	61	66
12:49:41	54	60	66
12:49:45	52	61	63
12:49:49	55	65	63
12:49:53	55	65	67
12:49:57	56	64	68
12:50:01	57	62	67
12:50:05	58	60	66
12:50:09	58	59	66
12:50:13	57	59	66
12:50:17	56	62	66
12:50:21	55	63	66
12:50:25	55	62	65
12:50:29	54	61	65
12:50:33	55	59	65
12:50:37	54	58	65
12:50:41	53	58	64
12:50:45	57	58	62
12:50:49	58	58	63
12:50:53	58	61	66
12:50:57	56	64	67
12:51:01	56	65	67
12:51:05	55	64	66
12:51:09	54	63	65
12:51:13	55	62	65
12:51:17	55	61	65
12:51:21	55	60	65
12:51:25	55	60	65
12:51:29	55	60	65
12:51:33	56	60	65
12:51:37	55	61	66
12:51:41	55	61	65
12:51:45	55	61	66
12:51:49	55	61	65
12:51:53	55	61	65
12:51:57	55	61	65
12:52:01	55	60	64
12:52:05	55	60	64
12:52:09	55	60	64
12:52:13	55	60	65
12:52:17	55	60	65
12:52:21	54	60	65
12:52:25	54	60	65
12:52:29	54	60	65
12:52:33	54	60	65
12:52:37	55	60	65
12:52:41	54	60	65
12:52:45	54	61	65
12:52:49	55	61	65
12:52:53	56	61	66
12:52:57	56	61	66
12:53:01	57	61	65
12:53:05	56	61	65
12:53:09	56	61	65
12:53:13	55	61	65
12:53:17	55	61	65
12:53:21	55	60	65
12:53:25	54	60	65
12:53:29	55	60	65
12:53:33	55	60	65
12:53:37	55	60	65
12:53:41	54	60	65
12:53:45	55	60	65
12:53:49	54	61	65
12:53:53	53	61	65
12:53:57	57	61	66
12:54:01	57	60	65
12:54:05	57	60	66
12:54:09	58	62	65
12:54:13	57	62	65
12:54:17	56	62	65
12:54:21	56	61	65
12:54:25	56	60	65
12:54:29	56	60	65
12:54:33	56	60	65
12:54:37	56	60	66
12:54:41	56	60	66
12:54:45	56	60	66
12:54:49	56	60	65
12:54:53	55	60	65
12:54:57	56	60	65
12:55:01	56	60	65
12:55:05	55	60	65
12:55:09	55	60	65
12:55:13	55	60	65
12:55:17	56	60	65
12:55:21	55	60	66
12:55:25	56	60	66
12:55:29	58	60	66
12:55:33	57	60	67
12:55:37	56	62	66
12:55:41	57	62	66
12:55:45	56	63	66
12:55:49	55	62	65
12:55:53	55	61	65
12:55:57	55	61	65
12:56:01	55	60	65
12:56:05	55	60	65
12:56:09	54	60	65
12:56:13	54	60	65
12:56:17	55	59	65
12:56:21	54	60	65
12:56:25	54	60	65
12:56:29	55	60	65
12:56:33	54	60	65
12:56:37	54	60	64
12:56:41	54	60	65
12:56:45	54	60	65
12:56:49	54	61	65
12:56:53	54	61	65
12:56:57	55	61	65
12:57:01	54	61	66
12:57:05	57	61	67
12:57:09	55	60	64
12:57:13	55	61	65
12:57:17	57	63	66
12:57:21	56	63	65
12:57:25	58	62	64
12:57:29	57	60	64
12:57:33	56	59	65
12:57:37	56	58	65
12:57:41	56	58	65
12:57:45	55	58	65
12:57:49	55	58	65
12:57:53	55	59	65
12:57:57	55	60	65
12:58:01	54	60	65
12:58:05	53	59	63
12:58:09	56	58	60
12:58:13	57	58	61
12:58:17	57	58	63
12:58:21	56	58	63
12:58:25	56	60	66
12:58:29	57	61	65
12:58:33	56	60	63
12:58:37	57	61	64
12:58:41	57	60	63
12:58:45	56	60	63
12:58:49	56	61	64
12:58:53	55	60	64
12:58:57	55	59	65
12:59:01	54	59	65
12:59:05	56	59	64
12:59:09	56	61	64
12:59:13	56	61	64
12:59:17	56	63	64
12:59:21	55	62	65
12:59:25	55	60	65
12:59:29	56	60	64
12:59:33	57	59	65
12:59:37	57	59	64
12:59:41	56	60	64
12:59:45	57	60	64
12:59:49	57	60	64
12:59:53	57	59	64
12:59:57	56	59	64
13:00:01	56	59	64
13:00:05	57	60	64
13:00:09	57	61	65
13:00:13	56	62	65
13:00:17	56	62	65
13:00:21	56	61	66
13:00:25	57	60	67
13:00:29	56	59	66
13:00:33	56	59	66
13:00:37	56	59	65
13:00:41	56	60	65
13:00:45	55	61	65
13:00:49	56	61	65
13:00:53	56	60	65
13:00:57	56	60	67
13:01:01	57	60	66
13:01:05	57	60	67
13:01:09	56	62	67
13:01:13	56	62	67
13:01:17	59	62	67
13:01:21	59	63	67
13:01:25	59	62	67
13:01:29	58	63	68
13:01:33	57	63	67
13:01:37	57	63	67
13:01:41	56	62	67
13:01:45	56	61	67
13:01:49	56	61	67
13:01:53	56	61	67
13:01:57	56	61	67
13:02:01	55	61	68
13:02:05	55	61	67
13:02:09	55	61	68
13:02:13	55	62	68
13:02:17	56	63	68
13:02:21	55	63	68
13:02:25	55	63	68
13:02:29	55	63	68
13:02:33	55	63	67
13:02:37	56	63	67
13:02:41	55	63	67
13:02:45	55	62	68
13:02:49	55	62	67
13:02:53	55	62	68
13:02:57	55	62	68
13:03:01	55	62	68
13:03:05	55	62	68
13:03:09	55	63	67
13:03:13	55	62	68
13:03:17	54	62	65
13:03:21	56	64	70
13:03:25	56	65	70
13:03:29	56	65	70
13:03:33	57	67	70
13:03:37	57	67	70
13:03:41	57	67	70
13:03:45	56	66	69
13:03:49	56	65	69
13:03:53	56	65	68
13:03:57	56	63	68
13:04:01	55	63	68
13:04:05	58	63	68
13:04:09	57	62	67
13:04:13	57	61	67
13:04:17	57	61	67
13:04:21	56	61	67
13:04:25	58	62	66
13:04:29	57	62	67
13:04:33	56	61	67
13:04:37	59	61	68
13:04:41	56	61	68
13:04:45	55	61	64
13:04:49	57	60	65
13:04:53	56	59	65
13:04:57	56	59	66
13:05:01	56	62	65
13:05:05	56	62	63
13:05:09	58	60	62
13:05:13	57	59	61
13:05:17	56	58	60
13:05:21	56	59	63
13:05:25	55	60	62
13:05:29	55	61	62
13:05:33	56	60	62
13:05:37	57	59	63
13:05:41	58	61	63
13:05:45	57	64	63
13:05:49	58	63	66
13:05:53	56	62	64
13:05:57	56	61	64
13:06:01	56	59	64
13:06:05	56	61	63
13:06:09	56	63	65
13:06:13	56	64	66
13:06:17	57	63	63
13:06:21	57	62	65
13:06:25	57	61	66
13:06:29	56	60	65
13:06:33	56	61	65
13:06:37	57	61	65
13:06:41	56	62	65
13:06:45	56	62	65
13:06:49	56	62	66
13:06:53	56	62	66
13:06:57	56	62	66
13:07:01	56	62	66
13:07:05	56	61	66
13:07:09	56	61	66
13:07:13	56	61	66
13:07:17	57	61	66
13:07:21	57	61	66
13:07:25	57	62	66
13:07:29	55	62	66
13:07:33	55	62	63
13:07:37	57	62	65
13:07:41	58	60	65
13:07:45	58	60	64
13:07:49	58	61	64
13:07:53	57	62	64
13:07:57	56	62	62
13:08:01	56	62	63
13:08:05	56	60	65
13:08:09	57	60	59
13:08:13	57	59	59
13:08:17	56	59	59
13:08:21	57	62	61
13:08:25	57	64	61
13:08:29	58	63	64
13:08:33	59	62	64
13:08:37	58	63	66
13:08:41	57	64	66
13:08:45	56	64	66
13:08:49	56	63	66
13:08:53	56	62	66
13:08:57	56	62	66
13:09:01	56	62	66
13:09:05	57	62	66
13:09:09	56	62	66
13:09:13	56	62	66
13:09:17	56	62	66
13:09:21	56	62	66
13:09:25	56	62	66
13:09:29	56	62	66
13:09:33	55	61	67
13:09:37	56	61	66
13:09:41	56	62	67
13:09:45	56	62	67
13:09:49	56	63	67
13:09:53	56	63	67
13:09:57	56	64	67
13:10:01	56	64	67
13:10:05	56	64	67
13:10:09	55	63	67
13:10:13	56	63	66
13:10:17	56	63	66
13:10:21	56	63	66
13:10:25	56	63	66
13:10:29	56	62	66
13:10:33	56	62	66
13:10:37	55	62	66
13:10:41	55	63	66
13:10:45	55	63	66
13:10:49	55	63	66
13:10:53	56	63	66
13:10:57	55	63	67
13:11:01	55	62	67
13:11:05	57	63	68
13:11:09	57	64	68
13:11:13	57	64	68
13:11:17	56	64	68
13:11:21	56	63	67
13:11:25	56	64	67
13:11:29	56	64	67
13:11:33	56	63	66
13:11:37	57	63	66
13:11:41	56	63	67
13:11:45	57	63	67
13:11:49	57	63	67
13:11:53	56	64	67
13:11:57	56	64	66
13:12:01	56	63	66
13:12:05	56	64	67
13:12:09	56	64	67
13:12:13	56	64	67
13:12:17	57	64	67
13:12:21	56	63	67
13:12:25	56	63	68
13:12:29	57	63	68
13:12:33	57	63	69
13:12:37	57	65	69
13:12:41	56	65	69
13:12:45	56	65	69
13:12:49	56	64	69
13:12:53	56	64	68
13:12:57	56	63	68
13:13:01	56	63	68
13:13:05	56	63	68
13:13:09	57	62	68
13:13:13	56	62	68
[truncated: 296 more rows]
