# Supplementary material for: Multivariate physiological recordings in an experimental hemorrhage model
Source: Data Brief. 2018 Jan 31;17:544–50. doi: 10.1016/j.dib.2018.01.053 (PMC5988387; doi:10.1016/j.dib.2018.01.053)
Supplement: Supplementary file 1 — Supplementary material [file mmc1.zip › Data - Corrected/Sheep230_1_SpO2.csv]

Time	SpO2 (%)
11:00:01	88
11:00:03	88
11:00:05	88
11:00:07	89
11:00:09	89
11:00:11	91
11:00:13	91
11:00:15	91
11:00:17	91
11:00:19	91
11:00:21	91
11:00:23	91
11:00:25	91
11:00:27	91
11:00:29	90
11:00:31	90
11:00:33	89
11:00:35	90
11:00:37	90
11:00:39	90
11:00:41	90
11:00:43	91
11:00:45	91
11:00:47	94
11:00:49	94
11:00:51	95
11:00:53	95
11:00:55	95
11:00:57	93
11:00:59	93
11:01:01	93
11:01:03	93
11:01:05	94
11:01:07	94
11:01:09	98
11:01:11	98
11:01:13	99
11:01:15	99
11:01:17	99
11:01:19	98
11:01:21	98
11:01:23	98
11:01:25	98
11:01:27	98
11:01:29	98
11:01:31	98
11:01:33	98
11:01:35	98
11:01:37	98
11:01:39	94
11:01:41	94
11:01:43	94
11:01:45	94
11:01:47	94
11:01:49	94
11:01:51	94
11:01:53	94
11:01:55	94
11:01:57	94
11:01:59	95
11:02:01	96
11:02:03	96
11:02:05	95
11:02:07	95
11:02:09	95
11:02:11	97
11:02:13	97
11:02:15	98
11:02:17	99
11:02:19	99
11:02:21	99
11:02:23	98
11:02:25	98
11:02:27	98
11:02:29	98
11:02:31	99
11:02:33	99
11:02:35	99
11:02:37	99
11:02:39	99
11:02:41	99
11:02:43	99
11:02:45	99
11:02:47	98
11:02:49	98
11:02:51	98
11:02:53	98
11:02:55	97
11:02:57	97
11:02:59	97
11:03:01	96
11:03:03	96
11:03:05	96
11:03:07	96
11:03:09	96
11:03:11	96
11:03:13	96
11:03:15	96
11:03:17	96
11:03:19	96
11:03:21	96
11:03:23	96
11:03:25	96
11:03:27	96
11:03:29	96
11:03:31	96
11:03:33	96
11:03:35	95
11:03:37	95
11:03:39	95
11:03:41	94
11:03:43	94
11:03:45	94
11:03:47	93
11:03:49	93
11:03:51	93
11:03:53	94
11:03:55	94
11:03:57	95
11:03:59	95
11:04:01	95
11:04:03	96
11:04:05	96
11:04:07	96
11:04:09	98
11:04:11	98
11:04:13	97
11:04:15	97
11:04:17	97
11:04:19	96
11:04:21	96
11:04:23	96
11:04:25	96
11:04:27	97
11:04:29	97
11:04:31	97
11:04:33	97
11:04:35	97
11:04:37	97
11:04:39	96
11:04:41	96
11:04:43	96
11:04:45	96
11:04:47	96
11:04:49	96
11:04:51	96
11:04:53	96
11:04:55	96
11:04:57	94
11:04:59	94
11:05:01	94
11:05:03	94
11:05:05	94
11:05:07	94
11:05:09	95
11:05:11	97
11:05:13	98
11:05:15	98
11:05:17	98
11:05:19	98
11:05:21	98
11:05:23	98
11:05:25	98
11:05:27	99
11:05:29	99
11:05:31	99
11:05:33	99
11:05:35	99
11:05:37	98
11:05:39	98
11:05:41	98
11:05:43	98
11:05:45	99
11:05:47	99
11:05:49	98
11:05:51	97
11:05:53	97
11:05:55	96
11:05:57	96
11:05:59	96
11:06:01	97
11:06:03	97
11:06:05	97
11:06:07	97
11:06:09	97
11:06:11	97
11:06:13	97
11:06:15	97
11:06:17	97
11:06:19	97
11:06:21	97
11:06:23	97
11:06:25	97
11:06:27	97
11:06:29	97
11:06:31	97
11:06:33	96
11:06:35	95
11:06:37	93
11:06:39	91
11:06:41	90
11:06:43	90
11:06:45	90
11:06:47	89
11:06:49	89
11:06:51	89
11:06:53	89
11:06:55	89
11:06:57	88
11:06:59	88
11:07:01	88
11:07:03	88
11:07:05	88
11:07:07	88
11:07:09	87
11:07:11	88
11:07:13	91
11:07:15	93
11:07:17	95
11:07:19	95
11:07:21	96
11:07:23	96
11:07:25	96
11:07:27	96
11:07:29	96
11:07:31	97
11:07:33	97
11:07:35	97
11:07:37	97
11:07:39	97
11:07:41	97
11:07:43	97
11:07:45	97
11:07:47	97
11:07:49	97
11:07:51	94
11:07:53	94
11:07:55	90
11:07:57	90
11:07:59	90
11:08:01	90
11:08:03	90
11:08:05	90
11:08:07	90
11:08:09	90
11:08:11	90
11:08:13	90
11:08:15	90
11:08:17	90
11:08:19	90
11:08:21	90
11:08:23	90
11:08:25	89
11:08:27	89
11:08:29	89
11:08:31	91
11:08:33	91
11:08:35	95
11:08:37	97
11:08:39	98
11:08:41	98
11:08:43	98
11:08:45	98
11:08:47	98
11:08:49	98
11:08:51	98
11:08:53	97
11:08:55	97
11:08:57	97
11:08:59	97
11:09:01	97
11:09:03	97
11:09:05	97
11:09:07	96
11:09:09	96
11:09:11	96
11:09:13	94
11:09:15	93
11:09:17	93
11:09:19	93
11:09:21	93
11:09:23	93
11:09:25	93
11:09:27	93
11:09:29	92
11:09:31	92
11:09:33	91
11:09:35	91
11:09:37	91
11:09:39	90
11:09:41	90
11:09:43	90
11:09:45	90
11:09:47	89
11:09:49	88
11:09:51	87
11:09:53	86
11:09:55	86
11:09:57	85
11:09:59	85
11:10:01	85
11:10:03	85
11:10:05	85
11:10:07	86
11:10:09	86
11:10:11	86
11:10:13	85
11:10:15	85
11:10:17	85
11:10:19	85
11:10:21	85
11:10:23	86
11:10:25	86
11:10:27	86
11:10:29	85
11:10:31	85
11:10:33	85
11:10:35	86
11:10:37	90
11:10:39	92
11:10:41	97
11:10:43	97
11:10:45	98
11:10:47	98
11:10:49	98
11:10:51	98
11:10:53	98
11:10:55	97
11:10:57	97
11:10:59	98
11:11:01	98
11:11:03	97
11:11:05	96
11:11:07	96
11:11:09	96
11:11:11	96
11:11:13	96
11:11:15	96
11:11:17	97
11:11:19	97
11:11:21	97
11:11:23	97
11:11:25	97
11:11:27	97
11:11:29	97
11:11:31	97
11:11:33	96
11:11:35	95
11:11:37	95
11:11:39	95
11:11:41	95
11:11:43	95
11:11:45	96
11:11:47	96
11:11:49	96
11:11:51	95
11:11:53	95
11:11:55	95
11:11:57	96
11:11:59	96
11:12:01	96
11:12:03	95
11:12:05	95
11:12:07	95
11:12:09	95
11:12:11	95
11:12:13	95
11:12:15	96
11:12:17	96
11:12:19	97
11:12:21	100
11:12:23	100
11:12:25	99
11:12:27	96
11:12:29	95
11:12:31	95
11:12:33	95
11:12:35	97
11:12:37	97
11:12:39	97
11:12:41	97
11:12:43	96
11:12:45	95
11:12:47	95
11:12:49	95
11:12:51	96
11:12:53	96
11:12:55	96
11:12:57	96
11:12:59	96
11:13:01	96
11:13:03	96
11:13:05	96
11:13:07	95
11:13:09	95
11:13:11	95
11:13:13	95
11:13:15	96
11:13:17	95
11:13:19	95
11:13:21	95
11:13:23	95
11:13:25	95
11:13:27	97
11:13:29	98
11:13:31	98
11:13:33	96
11:13:35	96
11:13:37	96
11:13:39	96
11:13:41	96
11:13:43	96
11:13:45	96
11:13:47	96
11:13:49	97
11:13:51	97
11:13:53	98
11:13:55	98
11:13:57	98
11:13:59	98
11:14:01	98
11:14:03	98
11:14:05	98
11:14:07	98
11:14:09	97
11:14:11	97
11:14:13	97
11:14:15	97
11:14:17	97
11:14:19	97
11:14:21	97
11:14:23	96
11:14:25	96
11:14:27	96
11:14:29	96
11:14:31	96
11:14:33	96
11:14:35	96
11:14:37	96
11:14:39	96
11:14:41	96
11:14:43	96
11:14:45	96
11:14:47	96
11:14:49	96
11:14:51	96
11:14:53	97
11:14:55	98
11:14:57	100
11:14:59	100
11:15:01	100
11:15:03	100
11:15:05	100
11:15:07	100
11:15:09	100
11:15:11	100
11:15:13	100
11:15:15	100
11:15:17	100
11:15:19	100
11:15:21	100
11:15:23	100
11:15:25	100
11:15:27	100
11:15:29	99
11:15:31	99
11:15:33	99
11:15:35	97
11:15:37	97
11:15:39	97
11:15:41	96
11:15:43	96
11:15:45	96
11:15:47	96
11:15:49	96
11:15:51	96
11:15:53	96
11:15:55	96
11:15:57	96
11:15:59	96
11:16:01	96
11:16:03	95
11:16:05	95
11:16:07	95
11:16:09	95
11:16:11	95
11:16:13	96
11:16:15	96
11:16:17	96
11:16:19	95
11:16:21	95
11:16:23	96
11:16:25	97
11:16:27	97
11:16:29	98
11:16:31	99
11:16:33	99
11:16:35	99
11:16:37	99
11:16:39	99
11:16:41	98
11:16:43	98
11:16:45	96
11:16:47	96
11:16:49	98
11:16:51	99
11:16:53	99
11:16:55	99
11:16:57	98
11:16:59	97
11:17:01	97
11:17:03	97
11:17:05	97
11:17:07	98
11:17:09	98
11:17:11	98
11:17:13	98
11:17:15	98
11:17:17	98
11:17:19	98
11:17:21	98
11:17:23	98
11:17:25	98
11:17:27	98
11:17:29	98
11:17:31	98
11:17:33	97
11:17:35	97
11:17:37	97
11:17:39	97
11:17:41	97
11:17:43	97
11:17:45	97
11:17:47	97
11:17:49	97
11:17:51	96
11:17:53	95
11:17:55	94
11:17:57	94
11:17:59	93
11:18:01	97
11:18:03	100
11:18:05	100
11:18:07	100
11:18:09	99
11:18:11	99
11:18:13	99
11:18:15	99
11:18:17	99
11:18:19	99
11:18:21	99
11:18:23	99
11:18:25	99
11:18:27	99
11:18:29	98
11:18:31	98
11:18:33	97
11:18:35	97
11:18:37	96
11:18:39	96
11:18:41	96
11:18:43	96
11:18:45	96
11:18:47	96
11:18:49	96
11:18:51	96
11:18:53	96
11:18:55	97
11:18:57	97
11:18:59	97
11:19:01	97
11:19:03	96
11:19:05	96
11:19:07	96
11:19:09	96
11:19:11	96
11:19:13	96
11:19:15	97
11:19:17	97
11:19:19	97
11:19:21	97
11:19:23	97
11:19:25	97
11:19:27	97
11:19:29	97
11:19:31	97
11:19:33	96
11:19:35	96
11:19:37	96
11:19:39	97
11:19:41	97
11:19:43	97
11:19:45	97
11:19:47	96
11:19:49	96
11:19:51	96
11:19:53	96
11:19:55	96
11:19:57	96
11:19:59	96
11:20:01	96
11:20:03	95
11:20:05	95
11:20:07	95
11:20:09	95
11:20:11	95
11:20:13	97
11:20:15	97
11:20:17	97
11:20:19	95
11:20:21	95
11:20:23	95
11:20:25	95
11:20:27	96
11:20:29	96
11:20:31	96
11:20:33	96
11:20:35	96
11:20:37	96
11:20:39	96
11:20:41	96
11:20:43	96
11:20:45	96
11:20:47	96
11:20:49	96
11:20:51	96
11:20:53	96
11:20:55	96
11:20:57	97
11:20:59	99
11:21:01	99
11:21:03	100
11:21:05	100
11:21:07	100
11:21:09	99
11:21:11	99
11:21:13	99
11:21:15	99
11:21:17	100
11:21:19	100
11:21:21	100
11:21:23	98
11:21:25	98
11:21:27	96
11:21:29	96
11:21:31	96
11:21:33	96
11:21:35	96
11:21:37	96
11:21:39	96
11:21:41	96
11:21:43	96
11:21:45	97
11:21:47	97
11:21:49	97
11:21:51	97
11:21:53	97
11:21:55	97
11:21:57	97
11:21:59	97
11:22:01	97
11:22:03	97
11:22:05	97
11:22:07	97
11:22:09	97
11:22:11	97
11:22:13	97
11:22:15	96
11:22:17	95
11:22:19	95
11:22:21	97
11:22:23	98
11:22:25	99
11:22:27	99
11:22:29	99
11:22:31	98
11:22:33	98
11:22:35	98
11:22:37	97
11:22:39	97
11:22:41	97
11:22:43	95
11:22:45	95
11:22:47	95
11:22:49	96
11:22:51	96
11:22:53	96
11:22:55	96
11:22:57	96
11:22:59	97
11:23:01	97
11:23:03	97
11:23:05	97
11:23:07	98
11:23:09	98
11:23:11	98
11:23:13	98
11:23:15	98
11:23:17	97
11:23:19	97
11:23:21	96
11:23:23	95
11:23:25	95
11:23:27	96
11:23:29	96
11:23:31	96
11:23:33	96
11:23:35	96
11:23:37	96
11:23:39	96
11:23:41	96
11:23:43	96
11:23:45	96
11:23:47	96
11:23:49	96
11:23:51	97
11:23:53	97
11:23:55	97
11:23:57	97
11:23:59	97
11:24:01	97
11:24:03	97
11:24:05	96
11:24:07	96
11:24:09	95
11:24:11	95
11:24:13	96
11:24:15	96
11:24:17	96
11:24:19	96
11:24:21	96
11:24:23	96
11:24:25	96
11:24:27	96
11:24:29	96
11:24:31	96
11:24:33	96
11:24:35	96
11:24:37	96
11:24:39	96
11:24:41	96
11:24:43	96
11:24:45	95
11:24:47	95
11:24:49	95
11:24:51	95
11:24:53	96
11:24:55	96
11:24:57	96
11:24:59	95
11:25:01	95
11:25:03	95
11:25:05	95
11:25:07	95
11:25:09	95
11:25:11	95
11:25:13	95
11:25:15	95
11:25:17	95
11:25:19	95
11:25:21	95
11:25:23	96
11:25:25	96
11:25:27	97
11:25:29	97
11:25:31	98
11:25:33	98
11:25:35	99
11:25:37	99
11:25:39	99
11:25:41	99
11:25:43	99
11:25:45	99
11:25:47	98
11:25:49	98
11:25:51	98
11:25:53	98
11:25:55	98
11:25:57	98
11:25:59	98
11:26:01	98
11:26:03	98
11:26:05	98
11:26:07	98
11:26:09	98
11:26:11	98
11:26:13	98
11:26:15	99
11:26:17	99
11:26:19	99
11:26:21	99
11:26:23	99
11:26:25	98
11:26:27	97
11:26:29	97
11:26:31	96
11:26:33	96
11:26:35	96
11:26:37	96
11:26:39	97
11:26:41	97
11:26:43	97
11:26:45	97
11:26:47	97
11:26:49	96
11:26:51	97
11:26:53	97
11:26:55	97
11:26:57	97
11:26:59	97
11:27:01	97
11:27:03	97
11:27:05	97
11:27:07	98
11:27:09	98
11:27:11	98
11:27:13	98
11:27:15	98
11:27:17	98
11:27:19	98
11:27:21	98
11:27:23	97
11:27:25	97
11:27:27	97
11:27:29	97
11:27:31	97
11:27:33	97
11:27:35	96
11:27:37	96
11:27:39	96
11:27:41	96
11:27:43	96
11:27:45	96
11:27:47	96
11:27:49	97
11:27:51	97
11:27:53	97
11:27:55	97
11:27:57	97
11:27:59	97
11:28:01	97
11:28:03	97
11:28:05	97
11:28:07	97
11:28:09	97
11:28:11	98
11:28:13	98
11:28:15	98
11:28:17	98
11:28:19	98
11:28:21	98
11:28:23	98
11:28:25	98
11:28:27	99
11:28:29	99
11:28:31	99
11:28:33	99
11:28:35	99
11:28:37	99
11:28:39	99
11:28:41	98
11:28:43	97
11:28:45	97
11:28:47	98
11:28:49	98
11:28:51	98
11:28:53	98
11:28:55	98
11:28:57	98
11:28:59	98
11:29:01	98
11:29:03	98
11:29:05	98
11:29:07	98
11:29:09	98
11:29:11	98
11:29:13	98
11:29:15	98
11:29:17	98
11:29:19	98
11:29:21	98
11:29:23	98
11:29:25	98
11:29:27	98
11:29:29	98
11:29:31	98
11:29:33	98
11:29:35	98
11:29:37	98
11:29:39	98
11:29:41	98
11:29:43	98
11:29:45	98
11:29:47	98
11:29:49	98
11:29:51	98
11:29:53	97
11:29:55	97
11:29:57	97
11:29:59	97
11:30:01	97
11:30:03	96
11:30:05	96
11:30:07	97
11:30:09	97
11:30:11	97
11:30:13	97
11:30:15	97
11:30:17	97
11:30:19	98
11:30:21	98
11:30:23	98
11:30:25	98
11:30:27	98
11:30:29	98
11:30:31	98
11:30:33	98
11:30:35	98
11:30:37	98
11:30:39	98
11:30:41	98
11:30:43	98
11:30:45	97
11:30:47	96
11:30:49	96
11:30:51	96
11:30:53	96
11:30:55	97
11:30:57	97
11:30:59	97
11:31:01	97
11:31:03	98
11:31:05	98
11:31:07	98
11:31:09	98
11:31:11	98
11:31:13	98
11:31:15	98
11:31:17	98
11:31:19	98
11:31:21	98
11:31:23	97
11:31:25	97
11:31:27	97
11:31:29	97
11:31:31	97
11:31:33	97
11:31:35	95
11:31:37	95
11:31:39	92
11:31:41	91
11:31:43	91
11:31:45	97
11:31:47	98
11:31:49	98
11:31:51	99
11:31:53	100
11:31:55	100
11:31:57	100
11:31:59	100
11:32:01	100
11:32:03	100
11:32:05	99
11:32:07	99
11:32:09	99
11:32:11	99
11:32:13	99
11:32:15	99
11:32:17	99
11:32:19	99
11:32:21	99
11:32:23	99
11:32:25	99
11:32:27	99
11:32:29	99
11:32:31	99
11:32:33	99
11:32:35	99
11:32:37	98
11:32:39	98
11:32:41	98
11:32:43	98
11:32:45	99
11:32:47	99
11:32:49	99
11:32:51	99
11:32:53	98
11:32:55	98
11:32:57	98
11:32:59	98
11:33:01	98
11:33:03	97
11:33:05	97
11:33:07	97
11:33:09	98
11:33:11	98
11:33:13	97
11:33:15	97
11:33:17	97
11:33:19	97
11:33:21	97
11:33:23	97
11:33:25	96
11:33:27	97
11:33:29	98
11:33:31	98
11:33:33	98
11:33:35	99
11:33:37	99
11:33:39	99
11:33:41	99
11:33:43	99
11:33:45	99
11:33:47	99
11:33:49	99
11:33:51	99
11:33:53	99
11:33:55	99
11:33:57	99
11:33:59	99
11:34:01	99
11:34:03	98
11:34:05	98
11:34:07	98
11:34:09	99
11:34:11	99
11:34:13	99
11:34:15	99
11:34:17	99
11:34:19	99
11:34:21	99
11:34:23	99
11:34:25	100
11:34:27	100
11:34:29	100
11:34:31	100
11:34:33	100
11:34:35	100
11:34:37	100
11:34:39	100
11:34:41	100
11:34:43	100
11:34:45	100
11:34:47	100
11:34:49	100
11:34:51	100
11:34:53	100
11:34:55	100
11:34:57	100
11:34:59	100
11:35:01	100
11:35:03	99
11:35:05	98
11:35:07	98
11:35:09	96
11:35:11	95
11:35:13	95
11:35:15	96
11:35:17	96
11:35:19	96
11:35:21	96
11:35:23	96
11:35:25	95
11:35:27	95
11:35:29	95
11:35:31	95
11:35:33	96
11:35:35	96
11:35:37	97
11:35:39	98
11:35:41	99
11:35:43	99
11:35:45	99
11:35:47	99
11:35:49	99
11:35:51	99
11:35:53	98
11:35:55	98
11:35:57	98
11:35:59	98
11:36:01	98
11:36:03	98
11:36:05	98
11:36:07	98
11:36:09	99
11:36:11	99
11:36:13	99
11:36:15	99
11:36:17	98
11:36:19	98
11:36:21	98
11:36:23	98
11:36:25	99
11:36:27	99
11:36:29	98
11:36:31	98
11:36:33	98
11:36:35	98
11:36:37	98
11:36:39	98
11:36:41	97
11:36:43	98
11:36:45	98
11:36:47	98
11:36:49	98
11:36:51	98
11:36:53	98
11:36:55	98
11:36:57	97
11:36:59	97
11:37:01	97
11:37:03	97
11:37:05	97
11:37:07	97
11:37:09	97
11:37:11	97
11:37:13	97
11:37:15	98
11:37:17	98
11:37:19	98
11:37:21	98
11:37:23	98
11:37:25	98
11:37:27	98
11:37:29	98
11:37:31	98
11:37:33	98
11:37:35	98
11:37:37	99
11:37:39	99
11:37:41	99
11:37:43	98
11:37:45	98
11:37:47	99
11:37:49	99
11:37:51	99
11:37:53	99
11:37:55	99
11:37:57	99
11:37:59	99
11:38:01	99
11:38:03	98
11:38:05	98
11:38:07	98
11:38:09	98
11:38:11	98
11:38:13	98
11:38:15	98
11:38:17	98
11:38:19	98
11:38:21	98
11:38:23	98
11:38:25	98
11:38:27	98
11:38:29	98
11:38:31	98
11:38:33	97
11:38:35	97
11:38:37	97
11:38:39	98
11:38:41	98
11:38:43	98
11:38:45	98
11:38:47	98
11:38:49	98
11:38:51	99
11:38:53	99
11:38:55	99
11:38:57	99
11:38:59	99
11:39:01	99
11:39:03	99
11:39:05	99
11:39:07	99
11:39:09	98
11:39:11	98
11:39:13	99
11:39:15	99
11:39:17	99
11:39:19	99
11:39:21	99
11:39:23	99
11:39:25	99
11:39:27	99
11:39:29	99
11:39:31	99
11:39:33	99
11:39:35	99
11:39:37	99
11:39:39	99
11:39:41	99
11:39:43	99
11:39:45	99
11:39:47	99
11:39:49	99
11:39:51	99
11:39:53	99
11:39:55	99
11:39:57	99
11:39:59	99
11:40:01	99
11:40:03	98
11:40:05	98
11:40:07	98
11:40:09	98
11:40:11	98
11:40:13	98
11:40:15	98
11:40:17	98
11:40:19	98
11:40:21	98
11:40:23	98
11:40:25	98
11:40:27	98
11:40:29	97
11:40:31	97
11:40:33	97
11:40:35	97
11:40:37	97
11:40:39	97
11:40:41	97
11:40:43	97
11:40:45	97
11:40:47	97
11:40:49	97
11:40:51	97
11:40:53	97
11:40:55	97
11:40:57	98
11:40:59	98
11:41:01	98
11:41:03	98
11:41:05	98
11:41:07	98
11:41:09	98
11:41:11	98
11:41:13	98
11:41:15	98
11:41:17	99
11:41:19	99
11:41:21	99
11:41:23	99
11:41:25	99
11:41:27	98
11:41:29	98
11:41:31	98
11:41:33	98
11:41:35	98
11:41:37	98
11:41:39	98
11:41:41	98
11:41:43	98
11:41:45	98
11:41:47	97
11:41:49	97
11:41:51	97
11:41:53	99
11:41:55	99
11:41:57	99
11:41:59	99
11:42:01	99
11:42:03	99
11:42:05	99
11:42:07	99
11:42:09	99
11:42:11	99
11:42:13	99
11:42:15	99
11:42:17	98
11:42:19	98
11:42:21	98
11:42:23	98
11:42:25	98
11:42:27	98
11:42:29	98
11:42:31	98
11:42:33	98
11:42:35	98
11:42:37	98
11:42:39	98
11:42:41	98
11:42:43	98
11:42:45	98
11:42:47	97
11:42:49	97
11:42:51	97
11:42:53	97
11:42:55	97
11:42:57	97
11:42:59	97
11:43:01	98
11:43:03	98
11:43:05	98
11:43:07	99
11:43:09	99
11:43:11	99
11:43:13	98
11:43:15	98
11:43:17	98
11:43:19	98
11:43:21	98
11:43:23	98
11:43:25	98
11:43:27	98
11:43:29	98
11:43:31	98
11:43:33	99
11:43:35	98
11:43:37	98
11:43:39	98
11:43:41	97
11:43:43	97
11:43:45	97
11:43:47	97
11:43:49	98
11:43:51	98
11:43:53	97
11:43:55	97
11:43:57	97
11:43:59	97
11:44:01	97
11:44:03	97
11:44:05	98
11:44:07	98
11:44:09	98
11:44:11	99
11:44:13	99
11:44:15	99
11:44:17	99
11:44:19	99
11:44:21	99
11:44:23	99
11:44:25	99
11:44:27	99
11:44:29	98
11:44:31	98
11:44:33	98
11:44:35	98
11:44:37	98
11:44:39	98
11:44:41	98
11:44:43	98
11:44:45	98
11:44:47	98
11:44:49	98
11:44:51	96
11:44:53	96
11:44:55	96
11:44:57	95
11:44:59	95
11:45:01	99
11:45:03	100
11:45:05	100
11:45:07	100
11:45:09	100
11:45:11	99
11:45:13	99
11:45:15	99
11:45:17	99
11:45:19	99
11:45:21	99
11:45:23	98
11:45:25	98
11:45:27	98
11:45:29	99
11:45:31	99
11:45:33	98
11:45:35	98
11:45:37	98
11:45:39	97
11:45:41	98
11:45:43	98
11:45:45	98
11:45:47	97
11:45:49	98
11:45:51	98
11:45:53	98
11:45:55	99
11:45:57	99
11:45:59	99
11:46:01	99
11:46:03	99
11:46:05	98
11:46:07	98
11:46:09	98
11:46:11	99
11:46:13	99
11:46:15	98
11:46:17	98
11:46:19	98
11:46:21	98
11:46:23	98
11:46:25	98
11:46:27	98
11:46:29	98
11:46:31	98
11:46:33	98
11:46:35	99
11:46:37	99
11:46:39	100
11:46:41	100
11:46:43	100
11:46:45	100
11:46:47	99
11:46:49	99
11:46:51	99
11:46:53	99
11:46:55	99
11:46:57	99
11:46:59	99
11:47:01	99
11:47:03	100
11:47:05	100
11:47:07	100
11:47:09	99
11:47:11	100
11:47:13	99
11:47:15	99
11:47:17	99
11:47:19	98
11:47:21	98
11:47:23	98
11:47:25	98
11:47:27	98
11:47:29	98
11:47:31	98
11:47:33	98
11:47:35	98
11:47:37	98
11:47:39	98
11:47:41	98
11:47:43	98
11:47:45	98
11:47:47	98
11:47:49	98
11:47:51	98
11:47:53	98
11:47:55	99
11:47:57	99
11:47:59	99
11:48:01	99
11:48:03	100
11:48:05	100
11:48:07	100
11:48:09	100
11:48:11	100
11:48:13	100
11:48:15	100
11:48:17	99
11:48:19	99
11:48:21	99
11:48:23	98
11:48:25	98
11:48:27	97
11:48:29	97
11:48:31	97
11:48:33	97
11:48:35	97
11:48:37	97
11:48:39	97
11:48:41	98
11:48:43	98
11:48:45	98
11:48:47	98
11:48:49	98
11:48:51	98
11:48:53	98
11:48:55	98
11:48:57	98
11:48:59	98
11:49:01	98
11:49:03	98
11:49:05	98
11:49:07	98
11:49:09	98
11:49:11	98
11:49:13	99
11:49:15	100
11:49:17	100
11:49:19	100
11:49:21	100
11:49:23	99
11:49:25	98
11:49:27	98
11:49:29	98
11:49:31	98
11:49:33	98
11:49:35	99
11:49:37	99
11:49:39	99
11:49:41	99
11:49:43	99
11:49:45	99
11:49:47	98
11:49:49	98
11:49:51	98
11:49:53	98
11:49:55	98
11:49:57	98
11:49:59	98
11:50:01	98
11:50:03	98
11:50:05	98
11:50:07	98
11:50:09	97
11:50:11	97
11:50:13	97
11:50:15	97
11:50:17	97
11:50:19	97
11:50:21	96
11:50:23	96
11:50:25	96
11:50:27	96
11:50:29	96
11:50:31	96
11:50:33	96
11:50:35	96
11:50:37	97
11:50:39	98
11:50:41	98
11:50:43	99
11:50:45	99
11:50:47	99
11:50:49	99
11:50:51	99
11:50:53	98
11:50:55	98
11:50:57	98
11:50:59	99
11:51:01	99
11:51:03	99
11:51:05	99
11:51:07	99
11:51:09	99
11:51:11	99
11:51:13	99
11:51:15	99
11:51:17	99
11:51:19	99
11:51:21	99
11:51:23	99
11:51:25	99
11:51:27	99
11:51:29	99
11:51:31	99
11:51:33	99
11:51:35	99
11:51:37	99
11:51:39	99
11:51:41	99
11:51:43	99
11:51:45	99
11:51:47	99
11:51:49	99
11:51:51	99
11:51:53	99
11:51:55	99
11:51:57	98
11:51:59	98
11:52:01	98
11:52:03	98
11:52:05	98
11:52:07	98
11:52:09	98
11:52:11	98
11:52:13	98
11:52:15	98
11:52:17	97
11:52:19	97
11:52:21	97
11:52:23	96
11:52:25	95
11:52:27	94
11:52:29	90
11:52:31	90
11:52:33	92
11:52:35	93
11:52:37	95
11:52:39	97
11:52:41	98
11:52:43	100
11:52:45	100
11:52:47	100
11:52:49	100
11:52:51	100
11:52:53	100
11:52:55	99
11:52:57	98
11:52:59	98
11:53:01	98
11:53:03	99
11:53:05	99
11:53:07	99
11:53:09	99
11:53:11	99
11:53:13	98
11:53:15	98
11:53:17	98
11:53:19	98
11:53:21	98
11:53:23	97
11:53:25	96
11:53:27	96
11:53:29	96
11:53:31	96
11:53:33	97
11:53:35	97
11:53:37	97
11:53:39	97
11:53:41	97
11:53:43	97
11:53:45	97
11:53:47	97
11:53:49	97
11:53:51	97
11:53:53	96
11:53:55	96
11:53:57	96
11:53:59	96
11:54:01	96
11:54:03	96
11:54:05	96
11:54:07	96
11:54:09	96
11:54:11	96
11:54:13	96
11:54:15	96
11:54:17	96
11:54:19	97
11:54:21	97
11:54:23	97
11:54:25	98
11:54:27	98
11:54:29	98
11:54:31	98
11:54:33	98
11:54:35	99
11:54:37	99
11:54:39	99
11:54:41	99
11:54:43	99
11:54:45	99
11:54:47	99
11:54:49	99
11:54:51	99
11:54:53	99
11:54:55	98
11:54:57	98
11:54:59	98
11:55:01	98
11:55:03	98
11:55:05	97
11:55:07	96
11:55:09	96
11:55:11	98
11:55:13	99
11:55:15	99
11:55:17	99
11:55:19	100
11:55:21	100
11:55:23	100
11:55:25	100
11:55:27	100
11:55:29	100
11:55:31	100
11:55:33	100
11:55:35	100
11:55:37	100
11:55:39	100
11:55:41	99
11:55:43	99
11:55:45	99
11:55:47	98
11:55:49	98
11:55:51	98
11:55:53	98
11:55:55	99
11:55:57	100
11:55:59	100
11:56:01	100
11:56:03	100
11:56:05	100
11:56:07	100
11:56:09	100
11:56:11	100
11:56:13	100
11:56:15	100
11:56:17	100
11:56:19	100
11:56:21	100
11:56:23	99
11:56:25	100
11:56:27	100
11:56:29	100
11:56:31	100
11:56:33	100
11:56:35	100
11:56:37	100
11:56:39	100
11:56:41	100
11:56:43	100
11:56:45	100
11:56:47	100
11:56:49	100
11:56:51	99
11:56:53	99
11:56:55	99
11:56:57	99
11:56:59	99
11:57:01	99
11:57:03	98
11:57:05	98
11:57:07	98
11:57:09	98
11:57:11	98
11:57:13	98
11:57:15	99
11:57:17	100
11:57:19	100
11:57:21	100
11:57:23	100
11:57:25	100
11:57:27	100
11:57:29	100
11:57:31	100
11:57:33	100
11:57:35	100
11:57:37	100
11:57:39	100
11:57:41	100
11:57:43	100
11:57:45	100
11:57:47	99
11:57:49	99
11:57:51	99
11:57:53	100
11:57:55	100
11:57:57	100
11:57:59	100
11:58:01	100
11:58:03	100
11:58:05	100
11:58:07	100
11:58:09	99
11:58:11	99
11:58:13	99
11:58:15	99
11:58:17	99
11:58:19	99
11:58:21	99
11:58:23	99
11:58:25	99
11:58:27	99
11:58:29	99
11:58:31	99
11:58:33	99
11:58:35	99
11:58:37	99
11:58:39	100
11:58:41	100
11:58:43	100
11:58:45	100
11:58:47	100
11:58:49	100
11:58:51	100
11:58:53	100
11:58:55	100
11:58:57	99
11:58:59	99
11:59:01	99
11:59:03	99
11:59:05	99
11:59:07	100
11:59:09	100
11:59:11	100
11:59:13	100
11:59:15	99
11:59:17	99
11:59:19	99
11:59:21	99
11:59:23	99
11:59:25	99
11:59:27	99
11:59:29	99
11:59:31	99
11:59:33	98
11:59:35	98
11:59:37	98
11:59:39	99
11:59:41	99
11:59:43	99
11:59:45	99
11:59:47	99
11:59:49	99
11:59:51	99
11:59:53	99
11:59:55	99
11:59:57	99
11:59:59	99
12:00:01	100
12:00:03	100
12:00:05	100
12:00:07	100
12:00:09	100
12:00:11	100
12:00:13	100
12:00:15	100
12:00:17	100
12:00:19	100
12:00:21	100
12:00:23	100
12:00:25	100
12:00:27	100
12:00:29	100
12:00:31	100
12:00:33	100
12:00:35	99
12:00:37	99
12:00:39	99
12:00:41	100
12:00:43	100
12:00:45	100
12:00:47	100
12:00:49	100
12:00:51	100
12:00:53	100
12:00:55	100
12:00:57	100
12:00:59	99
12:01:01	99
12:01:03	100
12:01:05	100
12:01:07	100
12:01:09	100
12:01:11	99
12:01:13	99
12:01:15	98
12:01:17	98
12:01:19	98
12:01:21	99
12:01:23	99
12:01:25	100
12:01:27	100
12:01:29	99
12:01:31	99
12:01:33	99
12:01:35	99
12:01:37	99
12:01:39	99
12:01:41	99
12:01:43	98
12:01:45	98
12:01:47	98
12:01:49	98
12:01:51	98
12:01:53	98
12:01:55	98
12:01:57	98
12:01:59	98
12:02:01	98
12:02:03	98
12:02:05	98
12:02:07	98
12:02:09	98
12:02:11	97
12:02:13	97
12:02:15	97
12:02:17	97
12:02:19	97
12:02:21	97
12:02:23	97
12:02:25	97
12:02:27	96
12:02:29	96
12:02:31	96
12:02:33	96
12:02:35	97
12:02:37	97
12:02:39	97
12:02:41	97
12:02:43	97
12:02:45	97
12:02:47	98
12:02:49	98
12:02:51	98
12:02:53	98
12:02:55	98
12:02:57	98
12:02:59	98
12:03:01	99
12:03:03	99
12:03:05	99
12:03:07	99
12:03:09	99
12:03:11	99
12:03:13	99
12:03:15	99
12:03:17	99
12:03:19	99
12:03:21	99
12:03:23	99
12:03:25	99
12:03:27	99
12:03:29	99
12:03:31	99
12:03:33	99
12:03:35	99
12:03:37	99
12:03:39	99
12:03:41	100
12:03:43	100
12:03:45	100
12:03:47	100
12:03:49	100
12:03:51	100
12:03:53	100
12:03:55	100
12:03:57	100
12:03:59	100
12:04:01	100
12:04:03	100
12:04:05	99
12:04:07	100
12:04:09	100
12:04:11	100
12:04:13	100
12:04:15	100
12:04:17	99
12:04:19	98
12:04:21	98
12:04:23	99
12:04:25	99
12:04:27	99
12:04:29	98
12:04:31	98
12:04:33	98
12:04:35	98
12:04:37	98
12:04:39	98
12:04:41	98
12:04:43	98
12:04:45	98
12:04:47	98
12:04:49	98
12:04:51	98
12:04:53	99
12:04:55	99
12:04:57	99
12:04:59	99
12:05:01	99
12:05:03	99
12:05:05	99
12:05:07	99
12:05:09	99
12:05:11	99
12:05:13	99
12:05:15	100
12:05:17	100
12:05:19	100
12:05:21	100
12:05:23	100
12:05:25	100
12:05:27	100
12:05:29	100
12:05:31	100
12:05:33	100
12:05:35	99
12:05:37	99
12:05:39	99
12:05:41	99
12:05:43	99
12:05:45	99
12:05:47	99
12:05:49	99
12:05:51	99
12:05:53	99
12:05:55	99
12:05:57	99
12:05:59	99
12:06:01	99
12:06:03	99
12:06:05	99
12:06:07	99
12:06:09	99
12:06:11	99
12:06:13	99
12:06:15	99
12:06:17	99
12:06:19	99
12:06:21	99
12:06:23	99
12:06:25	99
12:06:27	99
12:06:29	99
12:06:31	99
12:06:33	99
12:06:35	99
12:06:37	99
[truncated: 2,591 more rows]
