# Supplementary material for: Multivariate physiological recordings in an experimental hemorrhage model
Source: Data Brief. 2018 Jan 31;17:544–50. doi: 10.1016/j.dib.2018.01.053 (PMC5988387; doi:10.1016/j.dib.2018.01.053)
Supplement: Supplementary file 1 — Supplementary material [file mmc1.zip › Data - Corrected/Sheep230_1_Venous blood.csv]

Event	Time	pH	pCO2 (mmHg)	pO2 (mmHg)	HCO3 (mmol/L)	BE (mmol/L)	Hct (%)	tHb (g/dL)	sO2 (%)	FO2Hb (%)	FCOHb (%)	FmetHb (%)	FHHB (%)	Na (mmol/L)	K (mmol/L)	Ca (mmol/L)	Cl (mmol/L)	Glu (mg/dL)	Lac (mmol/L)
BL	11:00:00	NaN	NaN	34.4	NaN	NaN	23	7.8	51.1	49.3	2.1	1.4	47.2	NaN	NaN	NaN	NaN	NaN	NaN
BL+30	11:30:00	NaN	NaN	35.5	NaN	NaN	20	6.9	54.7	52.5	2.2	1.9	43.4	NaN	NaN	NaN	NaN	NaN	NaN
BL+55	11:55:00	NaN	NaN	33.2	NaN	NaN	20	6.7	49.1	47.4	1.9	1.5	49.2	NaN	NaN	NaN	NaN	NaN	NaN
Ho+5	12:05:00	NaN	NaN	33.5	NaN	NaN	22	7.4	50.1	48.3	2.3	1.3	48.1	NaN	NaN	NaN	NaN	NaN	NaN
Ho+10	12:10:00	NaN	NaN	32.5	NaN	NaN	23	7.7	47.5	46.2	1.8	1	51	NaN	NaN	NaN	NaN	NaN	NaN
He	12:14:08	NaN	NaN	29.4	NaN	NaN	23	7.9	41	40	1.6	0.8	57.6	NaN	NaN	NaN	NaN	NaN	NaN
He+15	12:29:00	NaN	NaN	34.7	NaN	NaN	21	7.2	51.9	50.3	1.6	1.5	46.6	NaN	NaN	NaN	NaN	NaN	NaN
To	12:59:45	NaN	NaN	29.8	NaN	NaN	19	6.3	40.8	39.8	1.3	1.1	57.8	NaN	NaN	NaN	NaN	NaN	NaN
Te	13:03:34	NaN	NaN	32.3	NaN	NaN	18	6.1	43.1	42	1.3	1.2	55.5	NaN	NaN	NaN	NaN	NaN	NaN
Te+15	13:18:00	NaN	NaN	34.8	NaN	NaN	16	5.5	51.8	50.5	1	1.6	46.9	NaN	NaN	NaN	NaN	NaN	NaN
Te+30	13:33:00	NaN	NaN	30.5	NaN	NaN	20	6.9	41.6	40.4	1.5	1.3	56.8	NaN	NaN	NaN	NaN	NaN	NaN
