# Supplementary material for: Multivariate physiological recordings in an experimental hemorrhage model
Source: Data Brief. 2018 Jan 31;17:544–50. doi: 10.1016/j.dib.2018.01.053 (PMC5988387; doi:10.1016/j.dib.2018.01.053)
Supplement: Supplementary file 1 — Supplementary material [file mmc1.zip › Data - Corrected/Sheep230_2_Arterial blood.csv]

Event	Time	pH	pCO2 (mmHg)	pO2 (mmHg)	HCO3 (mmol/L)	BE (mmol/L)	Hct (%)	tHb (g/dL)	sO2 (%)	FO2Hb (%)	FCOHb (%)	FmetHb (%)	FHHB (%)	Na (mmol/L)	K (mmol/L)	Ca (mmol/L)	Cl (mmol/L)	Glu (mg/dL)	Lac (mmol/L)
BL	10:20:00	7.54	30.9	91.9	25.9	3.4	22	7.6	96.7	92.8	3	1	3.2	134.9	3.49	0.97	109	55	0.61
BL+30	10:50:00	7.52	30.5	91.9	24.2	1.3	NaN	NaN	91.9	93	2.8	1	3.2	135.9	3.39	0.99	109	54	0.38
BL+55	11:15:00	7.51	32.7	96.5	25.4	2.2	NaN	6.8	97.6	93.6	3	1.1	2.3	135.9	3.51	1	107	59	0.38
Ho+20	11:39:00	7.51	30.1	93.3	23.3	1.2	NaN	7.2	98.1	94.8	2.3	1.2	1.7	135.2	3.61	1.02	106	51	0.35
Ho+40	11:59:00	7.52	33.7	93.2	27	3.9	NaN	7.5	97.2	93.7	2.4	1.2	2.7	135.4	3.57	1.05	106	57	0.41
He	12:10:00	7.5	32.6	98.9	25.1	1.9	NaN	6.9	97.9	94.5	2.3	1.2	2	135.5	3.45	1.01	107	55	0.45
He+15	12:25:00	7.51	30	108.4	23.2	0.3	NaN	6.9	98.4	94.7	2.4	1.4	1.5	135.5	3.3	1.02	108	54	0.68
To	12:41:51	7.51	33.3	94.9	25.8	2.6	NaN	6.7	97.3	93.6	2.5	1.3	2.6	135.1	3.49	1.04	106	57	0.6
Te	12:48:49	7.51	35.9	98.5	28	4.6	NaN	6.2	97.7	93.8	2.4	1.6	2.2	136	3.16	0.9	106	71	0.56
Te+15	13:03:00	7.52	31.4	109.5	24.9	2	NaN	6.5	98.3	94.9	2.1	1.4	1.6	136	3.38	1	107	55	0.56
Te+30	13:18:00	7.52	32.1	112.1	25.1	1.9	NaN	5.9	98.7	94.5	2.5	1.8	1.2	133.9	3.2	0.99	108	56	0.5
