# Supplementary material for: Multivariate physiological recordings in an experimental hemorrhage model
Source: Data Brief. 2018 Jan 31;17:544–50. doi: 10.1016/j.dib.2018.01.053 (PMC5988387; doi:10.1016/j.dib.2018.01.053)
Supplement: Supplementary file 1 — Supplementary material [file mmc1.zip › Data - Corrected/Sheep230_2_CO.csv]

Event	Time	Cardiac Output (L/min)
BL	10:20	6.57
BL+30	10:50	5.93
BL+55	11:15	6.32
Ho+20	11:40	5.16
Ho+40	12:00	5.19
He	12:10	5
He+15	12:25	4.86
To	12:40	4.68
Te	12:49	4.95
Te+15	13:04	4.81
Te+30	13:19	4.55
