# Supplementary material for: Multivariate physiological recordings in an experimental hemorrhage model
Source: Data Brief. 2018 Jan 31;17:544–50. doi: 10.1016/j.dib.2018.01.053 (PMC5988387; doi:10.1016/j.dib.2018.01.053)
Supplement: Supplementary file 1 — Supplementary material [file mmc1.zip › Data - Corrected/Sheep230_2_rSO2.csv]

Time	rSO2_cerebral (%)	rSO2_thigh2 (%)
10:20:02	51	68
10:20:06	51	68
10:20:10	51	69
10:20:14	53	70
10:20:18	52	70
10:20:22	52	70
10:20:26	54	69
10:20:30	52	69
10:20:34	55	68
10:20:38	54	67
10:20:42	53	67
10:20:46	53	68
10:20:50	52	68
10:20:54	53	69
10:20:58	53	70
10:21:02	53	71
10:21:06	54	70
10:21:10	52	71
10:21:14	52	71
10:21:18	52	71
10:21:22	52	70
10:21:26	52	70
10:21:30	53	71
10:21:34	52	70
10:21:38	53	71
10:21:42	53	70
10:21:46	53	70
10:21:50	52	70
10:21:54	52	70
10:21:58	52	70
10:22:02	54	69
10:22:06	53	70
10:22:10	53	70
10:22:14	53	70
10:22:18	54	69
10:22:22	53	69
10:22:26	52	70
10:22:30	52	70
10:22:34	53	70
10:22:38	53	70
10:22:42	52	70
10:22:46	53	70
10:22:50	52	71
10:22:54	54	71
10:22:58	52	71
10:23:02	53	70
10:23:06	52	71
10:23:10	52	71
10:23:14	53	71
10:23:18	53	72
10:23:22	53	73
10:23:26	52	73
10:23:30	54	73
10:23:34	54	72
10:23:38	53	73
10:23:42	53	74
10:23:46	53	74
10:23:50	52	74
10:23:54	54	73
10:23:58	53	73
10:24:02	52	72
10:24:06	53	72
10:24:10	52	72
10:24:14	52	71
10:24:18	52	71
10:24:22	52	70
10:24:26	52	71
10:24:30	53	71
10:24:34	54	71
10:24:38	53	71
10:24:42	52	70
10:24:46	54	70
10:24:50	53	70
10:24:54	53	70
10:24:58	55	70
10:25:02	53	70
10:25:06	54	71
10:25:10	51	70
10:25:14	51	70
10:25:18	52	70
10:25:22	53	71
10:25:26	53	71
10:25:30	52	71
10:25:34	54	71
10:25:38	52	76
10:25:42	52	78
10:25:46	53	78
10:25:50	53	78
10:25:54	52	78
10:25:58	52	78
10:26:02	52	78
10:26:06	52	78
10:26:10	52	77
10:26:14	54	77
10:26:18	52	76
10:26:22	52	76
10:26:26	53	75
10:26:30	53	75
10:26:34	53	74
10:26:38	52	74
10:26:42	52	74
10:26:46	53	73
10:26:50	53	72
10:26:54	54	72
10:26:58	52	72
10:27:02	54	71
10:27:06	53	71
10:27:10	53	71
10:27:14	53	70
10:27:18	52	71
10:27:22	54	71
10:27:26	53	75
10:27:30	53	75
10:27:34	53	75
10:27:38	54	75
10:27:42	52	74
10:27:46	53	75
10:27:50	53	74
10:27:54	52	71
10:27:58	53	73
10:28:02	51	73
10:28:06	51	72
10:28:10	53	72
10:28:14	52	71
10:28:18	52	71
10:28:22	52	70
10:28:26	52	70
10:28:30	51	70
10:28:34	53	70
10:28:38	52	69
10:28:42	52	70
10:28:46	54	69
10:28:50	55	71
10:28:54	54	72
10:28:58	54	72
10:29:02	54	72
10:29:06	54	72
10:29:10	55	72
10:29:14	53	72
10:29:18	53	72
10:29:22	52	71
10:29:26	52	71
10:29:30	53	71
10:29:34	53	72
10:29:38	51	72
10:29:42	52	75
10:29:46	52	76
10:29:50	52	76
10:29:54	54	75
10:29:58	52	75
10:30:02	51	75
10:30:06	51	75
10:30:10	51	75
10:30:14	52	76
10:30:18	51	76
10:30:22	53	76
10:30:26	52	75
10:30:30	54	75
10:30:34	52	74
10:30:38	53	74
10:30:42	52	73
10:30:46	52	73
10:30:50	53	72
10:30:54	53	71
10:30:58	53	71
10:31:02	52	70
10:31:06	52	70
10:31:10	53	70
10:31:14	52	70
10:31:18	54	69
10:31:22	53	70
10:31:26	52	70
10:31:30	53	70
10:31:34	53	71
10:31:38	54	71
10:31:42	53	70
10:31:46	54	71
10:31:50	53	70
10:31:54	53	70
10:31:58	53	71
10:32:02	56	71
10:32:06	55	74
10:32:10	54	75
10:32:14	55	76
10:32:18	58	77
10:32:22	55	74
10:32:26	55	73
10:32:30	55	67
10:32:34	53	68
10:32:38	53	68
10:32:42	50	65
10:32:46	48	64
10:32:50	48	65
10:32:54	48	65
10:32:58	52	65
10:33:02	52	66
10:33:06	54	66
10:33:10	52	66
10:33:14	52	66
10:33:18	53	69
10:33:22	53	68
10:33:26	52	68
10:33:30	52	69
10:33:34	49	69
10:33:38	49	68
10:33:42	48	67
10:33:46	47	67
10:33:50	47	66
10:33:54	52	66
10:33:58	53	66
10:34:02	53	65
10:34:06	53	73
10:34:10	55	71
10:34:14	56	73
10:34:18	53	69
10:34:22	51	70
10:34:26	51	70
10:34:30	50	68
10:34:34	51	66
10:34:38	52	65
10:34:42	52	67
10:34:46	51	68
10:34:50	51	68
10:34:54	55	68
10:34:58	55	68
10:35:02	52	67
10:35:06	52	67
10:35:10	51	68
10:35:14	51	68
10:35:18	52	68
10:35:22	52	68
10:35:26	52	68
10:35:30	52	68
10:35:34	54	69
10:35:38	54	68
10:35:42	54	68
10:35:46	53	68
10:35:50	53	67
10:35:54	53	67
10:35:58	52	68
10:36:02	55	69
10:36:06	52	68
10:36:10	56	68
10:36:14	55	69
10:36:18	54	69
10:36:22	52	68
10:36:26	55	68
10:36:30	54	68
10:36:34	54	68
10:36:38	53	68
10:36:42	52	67
10:36:46	54	68
10:36:50	51	68
10:36:54	51	69
10:36:58	58	70
10:37:02	54	70
10:37:06	56	69
10:37:10	52	69
10:37:14	59	69
10:37:18	57	69
10:37:22	51	69
10:37:26	54	67
10:37:30	51	67
10:37:34	53	64
10:37:38	55	68
10:37:42	54	68
10:37:46	57	70
10:37:50	56	67
10:37:54	57	65
10:37:58	55	64
10:38:02	56	62
10:38:06	52	62
10:38:10	52	66
10:38:14	53	67
10:38:18	53	65
10:38:22	52	64
10:38:26	51	64
10:38:30	52	63
10:38:34	55	63
10:38:38	53	66
10:38:42	52	63
10:38:46	53	65
10:38:50	54	63
10:38:54	53	61
10:38:58	51	60
10:39:02	50	67
10:39:06	50	68
10:39:10	50	66
10:39:14	49	65
10:39:18	52	65
10:39:22	51	64
10:39:26	52	67
10:39:30	51	66
10:39:34	52	63
10:39:38	50	63
10:39:42	50	63
10:39:46	49	66
10:39:50	49	67
10:39:54	51	66
10:39:58	51	66
10:40:02	50	65
10:40:06	50	64
10:40:10	51	65
10:40:14	50	67
10:40:18	51	68
10:40:22	50	68
10:40:26	51	67
10:40:30	51	67
10:40:34	52	66
10:40:38	51	66
10:40:42	51	66
10:40:46	51	67
10:40:50	51	67
10:40:54	51	67
10:40:58	51	67
10:41:02	52	66
10:41:06	51	67
10:41:10	53	66
10:41:14	51	67
10:41:18	54	67
10:41:22	52	66
10:41:26	52	67
10:41:30	53	68
10:41:34	52	67
10:41:38	53	68
10:41:42	52	67
10:41:46	51	68
10:41:50	54	67
10:41:54	52	65
10:41:58	54	67
10:42:02	52	66
10:42:06	52	67
10:42:10	51	67
10:42:14	51	67
10:42:18	51	67
10:42:22	50	67
10:42:26	51	67
10:42:30	52	67
10:42:34	54	67
10:42:38	53	66
10:42:42	53	67
10:42:46	53	67
10:42:50	50	67
10:42:54	49	66
10:42:58	48	66
10:43:02	48	66
10:43:06	48	66
10:43:10	48	66
10:43:14	47	66
10:43:18	47	66
10:43:22	49	67
10:43:26	50	67
10:43:30	49	67
10:43:34	51	67
10:43:38	48	67
10:43:42	49	67
10:43:46	48	66
10:43:50	48	66
10:43:54	48	66
10:43:58	48	66
10:44:02	48	66
10:44:06	49	66
10:44:10	50	67
10:44:14	49	67
10:44:18	49	70
10:44:22	50	71
10:44:26	49	71
10:44:30	49	71
10:44:34	49	71
10:44:38	49	70
10:44:42	49	69
10:44:46	48	68
10:44:50	51	69
10:44:54	49	68
10:44:58	49	68
10:45:02	50	67
10:45:06	50	66
10:45:10	51	66
10:45:14	49	66
10:45:18	48	65
10:45:22	48	65
10:45:26	48	65
10:45:30	50	65
10:45:34	49	65
10:45:38	47	65
10:45:42	49	66
10:45:46	51	66
10:45:50	52	68
10:45:54	51	70
10:45:58	50	70
10:46:02	49	70
10:46:06	49	69
10:46:10	49	68
10:46:14	49	67
10:46:18	49	67
10:46:22	49	66
10:46:26	49	66
10:46:30	49	66
10:46:34	48	65
10:46:38	48	65
10:46:42	48	65
10:46:46	49	64
10:46:50	48	64
10:46:54	49	64
10:46:58	48	64
10:47:02	48	64
10:47:06	48	65
10:47:10	48	65
10:47:14	48	65
10:47:18	49	65
10:47:22	47	64
10:47:26	47	64
10:47:30	48	63
10:47:34	48	63
10:47:38	48	65
10:47:42	50	67
10:47:46	53	67
10:47:50	51	69
10:47:54	52	72
10:47:58	51	76
10:48:02	54	75
10:48:06	51	77
10:48:10	52	76
10:48:14	52	75
10:48:18	52	75
10:48:22	49	75
10:48:26	50	74
10:48:30	48	73
10:48:34	48	73
10:48:38	48	72
10:48:42	47	71
10:48:46	48	71
10:48:50	48	70
10:48:54	48	69
10:48:58	48	68
10:49:02	48	68
10:49:06	50	67
10:49:10	50	66
10:49:14	49	65
10:49:18	51	65
10:49:22	47	65
10:49:26	48	69
10:49:30	51	70
10:49:34	52	70
10:49:38	52	71
10:49:42	52	70
10:49:46	51	70
10:49:50	56	70
10:49:54	53	69
10:49:58	52	69
10:50:02	51	68
10:50:06	52	67
10:50:10	51	68
10:50:14	52	68
10:50:18	48	67
10:50:22	48	67
10:50:26	49	67
10:50:30	47	66
10:50:34	48	67
10:50:38	48	66
10:50:42	48	66
10:50:46	49	66
10:50:50	48	66
10:50:54	48	67
10:50:58	48	66
10:51:02	48	66
10:51:06	50	67
10:51:10	49	67
10:51:14	50	68
10:51:18	49	67
10:51:22	50	67
10:51:26	51	67
10:51:30	51	66
10:51:34	51	66
10:51:38	51	66
10:51:42	51	66
10:51:46	51	65
10:51:50	52	65
10:51:54	50	66
10:51:58	51	66
10:52:02	50	66
10:52:06	51	66
10:52:10	51	66
10:52:14	51	66
10:52:18	50	66
10:52:22	50	66
10:52:26	53	65
10:52:30	51	65
10:52:34	51	65
10:52:38	51	65
10:52:42	50	66
10:52:46	50	66
10:52:50	50	66
10:52:54	51	66
10:52:58	50	66
10:53:02	50	66
10:53:06	50	66
10:53:10	51	66
10:53:14	51	66
10:53:18	50	65
10:53:22	51	65
10:53:26	51	65
10:53:30	51	65
10:53:34	52	65
10:53:38	51	65
10:53:42	50	65
10:53:46	48	65
10:53:50	50	66
10:53:54	51	66
10:53:58	50	66
10:54:02	52	66
10:54:06	51	66
10:54:10	51	65
10:54:14	52	65
10:54:18	50	65
10:54:22	51	64
10:54:26	51	64
10:54:30	51	64
10:54:34	50	65
10:54:38	49	65
10:54:42	49	65
10:54:46	51	65
10:54:50	50	66
10:54:54	50	65
10:54:58	51	66
10:55:02	51	66
10:55:06	52	65
10:55:10	52	65
10:55:14	51	65
10:55:18	52	65
10:55:22	52	64
10:55:26	51	65
10:55:30	51	64
10:55:34	51	64
10:55:38	51	64
10:55:42	52	64
10:55:46	49	64
10:55:50	50	64
10:55:54	49	65
10:55:58	51	65
10:56:02	50	65
10:56:06	51	65
10:56:10	49	67
10:56:14	49	67
10:56:18	49	69
10:56:22	51	69
10:56:26	50	69
10:56:30	51	68
10:56:34	50	68
10:56:38	51	67
10:56:42	52	67
10:56:46	50	66
10:56:50	52	66
10:56:54	51	65
10:56:58	51	65
10:57:02	50	65
10:57:06	50	64
10:57:10	51	64
10:57:14	50	64
10:57:18	50	64
10:57:22	50	63
10:57:26	51	63
10:57:30	50	62
10:57:34	50	62
10:57:38	49	62
10:57:42	49	62
10:57:46	48	62
10:57:50	48	63
10:57:54	48	63
10:57:58	48	64
10:58:02	50	64
10:58:06	50	64
10:58:10	50	64
10:58:14	51	64
10:58:18	50	63
10:58:22	50	63
10:58:26	51	62
10:58:30	50	63
10:58:34	51	62
10:58:38	48	62
10:58:42	49	62
10:58:46	49	64
10:58:50	48	64
10:58:54	50	65
10:58:58	50	65
10:59:02	50	64
10:59:06	51	65
10:59:10	50	64
10:59:14	51	64
10:59:18	49	64
10:59:22	48	63
10:59:26	49	63
10:59:30	48	63
10:59:34	49	63
10:59:38	48	63
10:59:42	49	64
10:59:46	49	64
10:59:50	51	64
10:59:54	50	64
10:59:58	51	64
11:00:02	50	64
11:00:06	50	63
11:00:10	50	63
11:00:14	50	63
11:00:18	51	63
11:00:22	50	63
11:00:26	50	63
11:00:30	49	63
11:00:34	49	63
11:00:38	49	62
11:00:42	50	62
11:00:46	49	62
11:00:50	49	62
11:00:54	49	62
11:00:58	49	62
11:01:02	47	62
11:01:06	49	63
11:01:10	49	63
11:01:14	49	63
11:01:18	49	64
11:01:22	49	63
11:01:26	51	63
11:01:30	49	63
11:01:34	48	62
11:01:38	50	63
11:01:42	49	62
11:01:46	48	62
11:01:50	48	62
11:01:54	48	62
11:01:58	49	62
11:02:02	49	62
11:02:06	50	62
11:02:10	50	63
11:02:14	49	63
11:02:18	49	64
11:02:22	49	63
11:02:26	47	63
11:02:30	47	63
11:02:34	48	62
11:02:38	48	63
11:02:42	49	63
11:02:46	50	64
11:02:50	50	63
11:02:54	48	63
11:02:58	49	63
11:03:02	49	63
11:03:06	50	63
11:03:10	51	63
11:03:14	49	62
11:03:18	48	63
11:03:22	48	62
11:03:26	49	63
11:03:30	50	63
11:03:34	47	63
11:03:38	48	63
11:03:42	48	62
11:03:46	48	62
11:03:50	49	63
11:03:54	49	63
11:03:58	48	63
11:04:02	49	63
11:04:06	49	63
11:04:10	49	62
11:04:14	49	62
11:04:18	51	62
11:04:22	48	62
11:04:26	48	62
11:04:30	48	62
11:04:34	49	63
11:04:38	48	63
11:04:42	48	64
11:04:46	48	66
11:04:50	48	67
11:04:54	50	69
11:04:58	50	71
11:05:02	50	71
11:05:06	50	70
11:05:10	50	69
11:05:14	51	69
11:05:18	49	68
11:05:22	50	68
11:05:26	49	68
11:05:30	49	67
11:05:34	51	67
11:05:38	51	66
11:05:42	52	66
11:05:46	51	66
11:05:50	51	65
11:05:54	51	65
11:05:58	50	65
11:06:02	48	65
11:06:06	47	65
11:06:10	48	66
11:06:14	49	67
11:06:18	49	67
11:06:22	47	67
11:06:26	48	66
11:06:30	47	66
11:06:34	47	66
11:06:38	48	66
11:06:42	48	66
11:06:46	47	67
11:06:50	48	67
11:06:54	48	70
11:06:58	48	72
11:07:02	48	72
11:07:06	48	73
11:07:10	49	73
11:07:14	49	72
11:07:18	48	72
11:07:22	49	71
11:07:26	50	71
11:07:30	50	70
11:07:34	51	70
11:07:38	49	69
11:07:42	50	68
11:07:46	49	68
11:07:50	49	67
11:07:54	49	66
11:07:58	49	66
11:08:02	48	65
11:08:06	51	64
11:08:10	51	64
11:08:14	51	63
11:08:18	50	63
11:08:22	51	63
11:08:26	50	63
11:08:30	50	63
11:08:34	50	64
11:08:38	51	63
11:08:42	49	64
11:08:46	49	63
11:08:50	49	63
11:08:54	47	63
11:08:58	48	63
11:09:02	47	63
11:09:06	50	67
11:09:10	49	66
11:09:14	51	66
11:09:18	50	66
11:09:22	50	66
11:09:26	49	65
11:09:30	49	65
11:09:34	48	65
11:09:38	48	65
11:09:42	49	64
11:09:46	48	64
11:09:50	48	64
11:09:54	47	63
11:09:58	48	63
11:10:02	47	63
11:10:06	48	63
11:10:10	47	63
11:10:14	47	63
11:10:18	47	63
11:10:22	49	63
11:10:26	47	63
11:10:30	48	63
11:10:34	49	63
11:10:38	48	63
11:10:42	47	63
11:10:46	50	62
11:10:50	48	63
11:10:54	47	62
11:10:58	46	61
11:11:02	47	62
11:11:06	48	61
11:11:10	47	61
11:11:14	48	62
11:11:18	48	63
11:11:22	48	62
11:11:26	48	62
11:11:30	49	63
11:11:34	47	62
11:11:38	47	62
11:11:42	49	62
11:11:46	48	62
11:11:50	48	63
11:11:54	48	63
11:11:58	49	62
11:12:02	47	62
11:12:06	46	62
11:12:10	46	62
11:12:14	49	67
11:12:18	51	67
11:12:22	54	70
11:12:26	54	72
11:12:30	53	73
11:12:34	54	73
11:12:38	52	72
11:12:42	52	72
11:12:46	51	71
11:12:50	50	71
11:12:54	50	70
11:12:58	51	70
11:13:02	53	70
11:13:06	51	70
11:13:10	51	69
11:13:14	51	68
11:13:18	51	67
11:13:22	51	66
11:13:26	51	64
11:13:30	49	63
11:13:34	49	62
11:13:38	50	61
11:13:42	49	61
11:13:46	49	61
11:13:50	49	61
11:13:54	50	61
11:13:58	48	62
11:14:02	48	62
11:14:06	48	62
11:14:10	48	63
11:14:14	49	63
11:14:18	47	62
11:14:22	47	62
11:14:26	47	62
11:14:30	48	62
11:14:34	47	62
11:14:38	47	62
11:14:42	48	62
11:14:46	47	61
11:14:50	48	61
11:14:54	48	62
11:14:58	48	62
11:15:02	48	61
11:15:06	47	62
11:15:10	47	61
11:15:14	47	61
11:15:18	47	61
11:15:22	48	62
11:15:26	48	61
11:15:30	48	62
11:15:34	47	62
11:15:38	53	64
11:15:42	54	66
11:15:46	51	66
11:15:50	51	71
11:15:54	50	75
11:15:58	50	75
11:16:02	50	75
11:16:06	50	74
11:16:10	51	74
11:16:14	51	73
11:16:18	49	72
11:16:22	49	71
11:16:26	50	70
11:16:30	50	70
11:16:34	49	69
11:16:38	48	68
11:16:42	48	68
11:16:46	49	67
11:16:50	50	66
11:16:54	49	65
11:16:58	49	64
11:17:02	47	64
11:17:06	48	63
11:17:10	49	62
11:17:14	48	61
11:17:18	48	61
11:17:22	50	60
11:17:26	49	60
11:17:30	50	61
11:17:34	49	62
11:17:38	48	62
11:17:42	48	65
11:17:46	49	65
11:17:50	48	65
11:17:54	52	66
11:17:58	51	66
11:18:02	51	67
11:18:06	53	67
11:18:10	51	67
11:18:14	52	67
11:18:18	51	67
11:18:22	51	66
11:18:26	52	66
11:18:30	51	67
11:18:34	53	67
11:18:38	51	67
11:18:42	51	66
11:18:46	49	66
11:18:50	50	66
11:18:54	50	65
11:18:58	51	65
11:19:02	49	65
11:19:06	50	65
11:19:10	50	65
11:19:14	51	64
11:19:18	52	64
11:19:22	52	64
11:19:26	52	63
11:19:30	51	63
11:19:34	51	62
11:19:38	49	62
11:19:42	50	61
11:19:46	48	62
11:19:50	48	61
11:19:54	51	62
11:19:58	49	62
11:20:02	51	62
11:20:06	49	62
11:20:10	50	63
11:20:14	50	63
11:20:18	50	62
11:20:22	49	62
11:20:26	49	62
11:20:30	48	62
11:20:34	48	61
11:20:38	48	62
11:20:42	48	62
11:20:46	48	62
11:20:50	48	62
11:20:54	48	62
11:20:58	48	62
11:21:02	48	61
11:21:06	48	62
11:21:10	48	62
11:21:14	49	62
11:21:18	49	62
11:21:22	52	62
11:21:26	53	62
11:21:30	52	62
11:21:34	51	62
11:21:38	51	62
11:21:42	50	62
11:21:46	50	61
11:21:50	49	61
11:21:54	49	61
11:21:58	48	60
11:22:02	48	61
11:22:06	49	61
11:22:10	49	60
11:22:14	48	61
11:22:18	48	61
11:22:22	48	61
11:22:26	49	61
11:22:30	50	61
11:22:34	49	61
11:22:38	50	61
11:22:42	49	62
11:22:46	50	61
11:22:50	49	61
11:22:54	48	61
11:22:58	48	61
11:23:02	47	61
11:23:06	51	61
11:23:10	53	65
11:23:14	50	67
11:23:18	49	66
11:23:22	50	72
11:23:26	49	74
11:23:30	53	74
11:23:34	50	74
11:23:38	52	74
11:23:42	51	73
11:23:46	51	73
11:23:50	51	72
11:23:54	51	71
11:23:58	53	72
11:24:02	51	70
11:24:06	51	70
11:24:10	52	69
11:24:14	52	69
11:24:18	50	68
11:24:22	53	68
11:24:26	52	68
11:24:30	54	67
11:24:34	52	66
11:24:38	53	66
11:24:42	50	66
11:24:46	51	66
11:24:50	51	66
11:24:54	52	66
11:24:58	52	66
11:25:02	52	67
11:25:06	54	67
11:25:10	52	67
11:25:14	53	66
11:25:18	53	67
11:25:22	53	67
11:25:26	53	67
11:25:30	53	66
11:25:34	52	67
11:25:38	52	67
11:25:42	52	67
11:25:46	53	67
11:25:50	53	67
11:25:54	52	66
11:25:58	52	66
11:26:02	55	66
11:26:06	52	66
11:26:10	52	66
11:26:14	52	67
11:26:18	51	67
11:26:22	53	66
11:26:26	51	67
11:26:30	51	66
11:26:34	53	66
11:26:38	52	66
11:26:42	51	67
11:26:46	54	66
11:26:50	51	66
11:26:54	52	66
11:26:58	51	65
11:27:02	51	65
11:27:06	53	65
11:27:10	52	66
11:27:14	53	66
11:27:18	52	65
11:27:22	52	65
11:27:26	52	65
11:27:30	51	65
11:27:34	52	64
11:27:38	51	64
11:27:42	53	64
11:27:46	53	64
11:27:50	53	64
11:27:54	52	63
11:27:58	51	63
11:28:02	51	63
11:28:06	51	63
11:28:10	50	63
11:28:14	51	63
11:28:18	52	63
11:28:22	52	62
11:28:26	52	62
11:28:30	53	61
11:28:34	53	61
11:28:38	53	61
11:28:42	52	61
11:28:46	52	61
11:28:50	52	60
11:28:54	51	61
11:28:58	50	61
11:29:02	50	60
11:29:06	50	61
11:29:10	51	61
11:29:14	51	63
11:29:18	53	62
11:29:22	54	62
11:29:26	53	61
11:29:30	53	61
11:29:34	52	61
11:29:38	52	61
11:29:42	53	62
11:29:46	52	62
11:29:50	54	64
11:29:54	51	64
11:29:58	54	63
11:30:02	52	62
11:30:06	51	61
11:30:10	53	62
11:30:14	51	60
11:30:18	49	60
11:30:22	49	61
11:30:26	49	60
11:30:30	51	60
11:30:34	52	60
11:30:38	51	61
11:30:42	51	61
11:30:46	51	60
11:30:50	51	60
11:30:54	50	60
11:30:58	50	59
11:31:02	51	60
11:31:06	50	59
11:31:10	52	60
11:31:14	51	60
11:31:18	52	60
11:31:22	50	60
11:31:26	50	59
11:31:30	50	59
11:31:34	50	59
11:31:38	51	59
11:31:42	50	59
11:31:46	51	59
11:31:50	53	61
11:31:54	51	63
11:31:58	51	64
11:32:02	51	64
11:32:06	51	64
11:32:10	51	63
11:32:14	53	62
11:32:18	49	61
11:32:22	49	60
11:32:26	51	61
11:32:30	51	61
11:32:34	51	63
11:32:38	50	63
11:32:42	50	63
11:32:46	51	63
11:32:50	51	63
11:32:54	51	63
11:32:58	51	63
11:33:02	50	63
11:33:06	50	63
11:33:10	50	64
11:33:14	50	64
11:33:18	49	65
11:33:22	49	65
11:33:26	51	64
11:33:30	51	64
11:33:34	53	64
11:33:38	55	64
11:33:42	54	63
11:33:46	51	63
11:33:50	53	63
11:33:54	50	62
11:33:58	50	62
11:34:02	51	61
11:34:06	52	60
11:34:10	51	60
11:34:14	51	60
11:34:18	54	59
11:34:22	53	59
11:34:26	52	62
11:34:30	51	62
11:34:34	51	63
11:34:38	51	63
11:34:42	52	64
11:34:46	53	64
11:34:50	51	64
11:34:54	52	63
11:34:58	52	63
11:35:02	52	68
11:35:06	52	68
11:35:10	53	68
11:35:14	52	68
11:35:18	53	67
11:35:22	53	66
11:35:26	52	65
11:35:30	52	65
11:35:34	52	64
11:35:38	52	64
11:35:42	53	64
11:35:46	52	63
11:35:50	53	63
11:35:54	51	63
11:35:58	51	61
11:36:02	50	60
11:36:06	56	60
11:36:10	52	62
11:36:14	54	64
11:36:18	54	63
11:36:22	55	62
11:36:26	51	61
11:36:30	51	61
11:36:34	50	62
11:36:38	52	61
11:36:42	50	60
11:36:46	50	61
11:36:50	51	61
11:36:54	52	62
11:36:58	51	62
11:37:02	52	63
11:37:06	53	63
11:37:10	53	63
11:37:14	53	63
11:37:18	52	62
11:37:22	52	62
11:37:26	51	62
11:37:30	52	63
11:37:34	54	62
11:37:38	52	61
11:37:42	52	62
11:37:46	55	60
11:37:50	54	59
11:37:54	53	64
11:37:58	56	64
11:38:02	54	65
11:38:06	53	68
11:38:10	50	67
11:38:14	49	65
11:38:18	52	64
11:38:22	49	63
11:38:26	49	61
11:38:30	48	62
11:38:34	51	63
11:38:38	52	63
11:38:42	49	63
11:38:46	49	65
11:38:50	50	64
11:38:54	51	64
11:38:58	53	65
11:39:02	51	62
11:39:06	50	62
11:39:10	50	61
11:39:14	51	62
11:39:18	49	62
11:39:22	49	62
11:39:26	49	60
11:39:30	50	60
11:39:34	51	59
11:39:38	50	66
11:39:42	52	64
11:39:46	52	64
11:39:50	53	64
11:39:54	55	67
11:39:58	52	67
11:40:02	52	67
11:40:06	53	67
11:40:10	54	66
11:40:14	52	67
11:40:18	53	65
11:40:22	51	65
11:40:26	52	64
11:40:30	52	64
11:40:34	52	65
11:40:38	55	65
11:40:42	50	62
11:40:46	51	63
11:40:50	52	63
11:40:54	50	63
11:40:58	54	63
11:41:02	54	64
11:41:06	56	63
11:41:10	54	64
11:41:14	53	64
11:41:18	55	64
11:41:22	53	64
11:41:26	56	64
11:41:30	55	63
11:41:34	55	64
11:41:38	52	64
11:41:42	54	62
11:41:46	54	67
11:41:50	52	67
11:41:54	51	66
11:41:58	51	64
11:42:02	51	63
11:42:06	52	62
11:42:10	52	62
11:42:14	52	62
11:42:18	51	61
11:42:22	50	60
11:42:26	53	61
11:42:30	52	61
11:42:34	51	60
11:42:38	52	63
11:42:42	51	62
11:42:46	51	61
11:42:50	50	62
11:42:54	48	61
11:42:58	51	61
11:43:02	52	60
11:43:06	51	60
11:43:10	52	59
11:43:14	52	59
11:43:18	51	59
11:43:22	50	62
11:43:26	51	61
11:43:30	51	60
11:43:34	49	61
11:43:38	49	60
11:43:42	52	60
11:43:46	51	63
11:43:50	50	63
11:43:54	52	63
11:43:58	53	62
11:44:02	51	62
11:44:06	50	62
11:44:10	50	63
11:44:14	48	62
11:44:18	50	61
11:44:22	50	62
11:44:26	53	62
11:44:30	52	62
11:44:34	50	65
11:44:38	50	64
11:44:42	50	63
11:44:46	50	63
11:44:50	50	64
11:44:54	50	64
11:44:58	50	64
11:45:02	51	63
11:45:06	49	66
11:45:10	49	65
11:45:14	52	65
11:45:18	50	64
11:45:22	49	64
11:45:26	50	64
11:45:30	50	64
11:45:34	50	64
11:45:38	49	64
11:45:42	51	64
11:45:46	50	63
11:45:50	50	63
11:45:54	50	64
11:45:58	50	65
11:46:02	50	64
11:46:06	50	64
11:46:10	49	64
11:46:14	49	64
11:46:18	49	64
11:46:22	49	64
11:46:26	48	64
11:46:30	51	64
11:46:34	50	64
11:46:38	49	65
11:46:42	48	68
11:46:46	48	66
11:46:50	50	65
11:46:54	49	65
11:46:58	49	64
11:47:02	50	65
11:47:06	48	64
11:47:10	50	64
11:47:14	49	64
11:47:18	49	64
11:47:22	50	65
11:47:26	50	65
11:47:30	50	63
11:47:34	50	63
11:47:38	50	62
11:47:42	50	64
11:47:46	51	63
11:47:50	50	64
11:47:54	50	65
11:47:58	51	63
11:48:02	50	63
11:48:06	52	63
11:48:10	51	63
11:48:14	51	62
11:48:18	51	63
11:48:22	51	63
11:48:26	51	63
11:48:30	52	64
11:48:34	52	64
11:48:38	53	64
11:48:42	52	64
11:48:46	51	64
11:48:50	50	64
11:48:54	51	64
11:48:58	51	62
11:49:02	52	61
11:49:06	51	61
11:49:10	52	60
11:49:14	50	60
11:49:18	49	61
11:49:22	50	61
11:49:26	50	60
11:49:30	52	60
11:49:34	51	59
11:49:38	49	58
11:49:42	50	58
11:49:46	49	58
11:49:50	51	58
11:49:54	50	58
11:49:58	50	58
11:50:02	50	58
11:50:06	52	58
11:50:10	51	58
11:50:14	53	59
11:50:18	52	59
11:50:22	52	61
11:50:26	52	62
11:50:30	51	61
11:50:34	52	61
11:50:38	52	62
11:50:42	54	61
11:50:46	51	60
11:50:50	52	60
11:50:54	51	61
11:50:58	51	60
11:51:02	50	59
11:51:06	51	59
11:51:10	49	59
11:51:14	50	59
11:51:18	52	58
11:51:22	50	59
11:51:26	50	59
11:51:30	49	62
11:51:34	49	61
11:51:38	49	60
11:51:42	49	59
11:51:46	49	59
11:51:50	50	58
11:51:54	49	59
11:51:58	50	60
11:52:02	49	60
11:52:06	50	59
11:52:10	51	60
11:52:14	50	59
11:52:18	50	60
11:52:22	51	60
11:52:26	50	60
11:52:30	51	60
11:52:34	51	59
11:52:38	51	60
11:52:42	51	59
11:52:46	50	60
11:52:50	49	59
11:52:54	51	60
11:52:58	50	60
11:53:02	50	60
11:53:06	50	61
11:53:10	52	60
11:53:14	51	59
11:53:18	50	60
11:53:22	51	59
11:53:26	51	59
11:53:30	51	61
11:53:34	50	62
11:53:38	50	62
11:53:42	49	62
11:53:46	49	61
11:53:50	49	62
11:53:54	49	60
11:53:58	50	60
11:54:02	51	60
11:54:06	50	59
11:54:10	50	60
11:54:14	50	64
11:54:18	50	63
11:54:22	50	61
11:54:26	49	61
11:54:30	50	60
11:54:34	50	60
11:54:38	50	59
11:54:42	52	60
11:54:46	52	61
11:54:50	51	61
11:54:54	50	61
11:54:58	50	60
11:55:02	50	60
11:55:06	50	59
11:55:10	51	59
11:55:14	52	59
11:55:18	50	59
11:55:22	49	59
11:55:26	49	60
11:55:30	50	60
11:55:34	49	59
11:55:38	49	59
11:55:42	50	59
11:55:46	52	59
11:55:50	50	58
11:55:54	49	58
11:55:58	50	59
11:56:02	50	58
11:56:06	50	59
11:56:10	51	58
11:56:14	50	58
11:56:18	50	58
11:56:22	50	58
11:56:26	51	58
11:56:30	50	58
11:56:34	50	58
11:56:38	50	58
11:56:42	50	57
11:56:46	50	58
11:56:50	50	58
11:56:54	51	58
11:56:58	51	58
11:57:02	50	57
11:57:06	51	57
11:57:10	51	62
11:57:14	52	63
11:57:18	51	63
11:57:22	50	63
11:57:26	49	62
11:57:30	49	61
11:57:34	52	61
11:57:38	51	61
11:57:42	51	60
11:57:46	51	60
11:57:50	52	60
11:57:54	50	59
11:57:58	50	58
11:58:02	50	58
11:58:06	50	58
11:58:10	50	59
11:58:14	50	59
11:58:18	51	58
11:58:22	51	58
11:58:26	51	61
11:58:30	51	61
11:58:34	51	60
11:58:38	47	60
11:58:42	50	60
11:58:46	52	60
11:58:50	50	64
11:58:54	51	62
11:58:58	50	63
11:59:02	53	65
11:59:06	52	66
11:59:10	51	65
11:59:14	50	64
11:59:18	51	64
11:59:22	50	63
11:59:26	49	63
11:59:30	51	61
11:59:34	49	65
11:59:38	48	63
11:59:42	52	62
11:59:46	53	59
11:59:50	53	59
11:59:54	51	59
11:59:58	50	59
12:00:02	50	59
12:00:06	48	58
12:00:10	49	58
12:00:14	49	58
12:00:18	49	61
12:00:22	50	61
12:00:26	51	61
12:00:30	50	60
12:00:34	47	60
12:00:38	49	59
12:00:42	50	62
12:00:46	49	60
12:00:50	52	60
12:00:54	51	60
12:00:58	50	61
12:01:02	52	61
12:01:06	51	61
12:01:10	49	61
12:01:14	51	60
12:01:18	50	60
12:01:22	52	60
12:01:26	49	59
12:01:30	50	60
12:01:34	51	63
12:01:38	49	64
12:01:42	48	62
12:01:46	52	61
12:01:50	49	64
12:01:54	48	64
12:01:58	48	63
12:02:02	47	62
12:02:06	49	63
12:02:10	50	64
12:02:14	49	65
12:02:18	51	64
12:02:22	49	62
12:02:26	47	61
12:02:30	48	61
12:02:34	50	62
12:02:38	50	64
12:02:42	52	61
12:02:46	50	60
12:02:50	49	60
12:02:54	50	60
12:02:58	49	60
12:03:02	50	59
12:03:06	49	59
12:03:10	49	62
12:03:14	50	62
12:03:18	48	62
12:03:22	50	62
12:03:26	51	67
12:03:30	50	66
12:03:34	52	62
12:03:38	51	58
12:03:42	49	56
12:03:46	49	62
12:03:50	48	63
12:03:54	48	65
12:03:58	48	65
12:04:02	48	64
12:04:06	51	59
12:04:10	49	63
12:04:14	49	62
12:04:18	52	60
12:04:22	52	59
12:04:26	50	58
12:04:30	49	57
12:04:34	51	58
12:04:38	50	61
12:04:42	51	62
12:04:46	51	62
12:04:50	50	59
12:04:54	48	63
12:04:58	48	64
12:05:02	49	63
12:05:06	49	62
12:05:10	49	61
12:05:14	49	63
12:05:18	49	63
12:05:22	52	63
12:05:26	50	63
12:05:30	49	63
12:05:34	51	63
12:05:38	50	62
12:05:42	52	62
12:05:46	51	62
12:05:50	53	62
12:05:54	50	64
12:05:58	50	64
12:06:02	50	64
12:06:06	54	64
12:06:10	53	64
12:06:14	52	64
12:06:18	50	64
12:06:22	50	63
12:06:26	50	64
12:06:30	52	63
12:06:34	51	63
12:06:38	50	63
12:06:42	51	63
12:06:46	51	63
12:06:50	51	64
12:06:54	50	64
12:06:58	49	66
12:07:02	49	65
12:07:06	49	66
12:07:10	49	65
12:07:14	48	66
12:07:18	50	65
12:07:22	48	64
12:07:26	48	63
12:07:30	46	63
12:07:34	46	63
12:07:38	47	64
12:07:42	46	65
12:07:46	46	65
12:07:50	46	64
12:07:54	50	64
12:07:58	50	64
12:08:02	48	64
12:08:06	48	63
12:08:10	48	63
12:08:14	48	62
12:08:18	49	63
12:08:22	49	63
12:08:26	49	63
12:08:30	48	63
12:08:34	47	62
12:08:38	50	62
12:08:42	46	62
12:08:46	46	63
12:08:50	47	63
12:08:54	46	63
12:08:58	48	63
12:09:02	48	62
12:09:06	47	62
12:09:10	49	62
12:09:14	50	61
12:09:18	51	61
12:09:22	49	62
12:09:26	48	59
12:09:30	45	58
12:09:34	44	58
12:09:38	44	59
12:09:42	44	58
12:09:46	45	61
12:09:50	46	62
12:09:54	49	63
12:09:58	49	62
12:10:02	51	63
12:10:06	50	63
12:10:10	48	63
12:10:14	49	62
12:10:18	49	62
12:10:22	49	61
12:10:26	50	61
12:10:30	48	62
12:10:34	50	62
12:10:38	50	62
12:10:42	51	62
12:10:46	51	63
12:10:50	50	62
12:10:54	49	61
12:10:58	49	60
12:11:02	48	61
12:11:06	52	61
12:11:10	51	61
12:11:14	50	62
12:11:18	50	63
12:11:22	51	63
12:11:26	50	62
12:11:30	49	62
12:11:34	49	61
12:11:38	48	61
12:11:42	48	60
12:11:46	50	61
12:11:50	50	61
12:11:54	49	61
12:11:58	49	63
12:12:02	48	65
12:12:06	47	64
12:12:10	48	63
12:12:14	48	63
12:12:18	47	63
12:12:22	49	63
12:12:26	48	64
12:12:30	53	60
12:12:34	51	64
12:12:38	51	64
12:12:42	48	63
12:12:46	48	62
12:12:50	47	60
12:12:54	47	59
12:12:58	49	62
12:13:02	49	62
12:13:06	49	65
12:13:10	50	65
12:13:14	50	64
12:13:18	50	64
12:13:22	49	65
12:13:26	48	65
12:13:30	48	65
12:13:34	48	65
12:13:38	49	66
12:13:42	49	64
12:13:46	49	64
12:13:50	50	65
12:13:54	52	64
12:13:58	50	63
12:14:02	49	63
12:14:06	48	63
12:14:10	47	65
12:14:14	49	63
12:14:18	50	62
12:14:22	49	64
12:14:26	47	63
12:14:30	47	62
12:14:34	47	60
12:14:38	45	61
12:14:42	47	61
12:14:46	47	63
12:14:50	48	63
12:14:54	48	64
12:14:58	49	64
12:15:02	47	63
12:15:06	47	63
12:15:10	47	63
12:15:14	47	63
12:15:18	48	63
12:15:22	48	63
12:15:26	48	64
12:15:30	48	64
12:15:34	47	63
12:15:38	50	63
12:15:42	48	64
12:15:46	48	64
12:15:50	49	65
12:15:54	50	62
12:15:58	50	58
12:16:02	52	65
12:16:06	54	58
12:16:10	53	54
12:16:14	52	60
12:16:18	50	61
12:16:22	48	58
12:16:26	49	60
12:16:30	49	60
12:16:34	49	61
12:16:38	48	62
12:16:42	49	62
12:16:46	48	62
12:16:50	48	62
12:16:54	49	63
12:16:58	49	63
12:17:02	51	63
12:17:06	51	64
12:17:10	50	63
12:17:14	50	63
12:17:18	50	64
12:17:22	50	64
12:17:26	49	64
12:17:30	49	64
12:17:34	49	65
12:17:38	50	64
12:17:42	50	64
12:17:46	50	63
12:17:50	50	64
12:17:54	50	64
12:17:58	50	64
12:18:02	50	64
12:18:06	50	65
12:18:10	50	64
12:18:14	50	66
12:18:18	51	66
12:18:22	50	66
12:18:26	50	63
12:18:30	49	62
12:18:34	49	63
12:18:38	52	65
12:18:42	55	65
12:18:46	51	64
12:18:50	49	63
12:18:54	50	64
12:18:58	50	64
12:19:02	50	63
12:19:06	50	64
12:19:10	51	63
12:19:14	50	62
12:19:18	51	61
12:19:22	49	61
12:19:26	52	62
12:19:30	51	62
12:19:34	51	61
12:19:38	51	60
12:19:42	50	60
12:19:46	48	63
12:19:50	48	65
12:19:54	48	63
12:19:58	52	62
12:20:02	51	62
12:20:06	49	62
12:20:10	49	63
12:20:14	49	63
12:20:18	49	62
12:20:22	49	63
12:20:26	48	64
12:20:30	51	62
12:20:34	52	62
12:20:38	52	62
12:20:42	52	63
12:20:46	50	63
12:20:50	50	63
12:20:54	50	63
12:20:58	49	66
12:21:02	49	64
12:21:06	49	64
12:21:10	49	63
12:21:14	49	63
12:21:18	49	64
12:21:22	52	62
12:21:26	50	62
12:21:30	50	63
12:21:34	50	63
12:21:38	50	66
12:21:42	50	64
12:21:46	49	63
12:21:50	49	64
12:21:54	50	65
12:21:58	50	65
12:22:02	51	64
12:22:06	51	63
12:22:10	50	63
12:22:14	51	62
12:22:18	49	65
12:22:22	49	64
12:22:26	50	64
12:22:30	50	64
12:22:34	49	64
12:22:38	50	64
12:22:42	51	64
12:22:46	52	64
12:22:50	47	61
12:22:54	46	60
12:22:58	49	60
12:23:02	49	64
12:23:06	50	65
12:23:10	49	64
12:23:14	52	63
12:23:18	51	63
12:23:22	52	66
12:23:26	50	66
12:23:30	51	65
12:23:34	50	65
12:23:38	52	65
12:23:42	48	64
12:23:46	47	66
12:23:50	47	68
12:23:54	50	68
12:23:58	51	68
12:24:02	49	68
12:24:06	49	66
12:24:10	49	66
12:24:14	50	66
12:24:18	52	64
12:24:22	51	64
12:24:26	51	63
12:24:30	51	65
12:24:34	50	63
12:24:38	49	62
12:24:42	49	61
12:24:46	50	61
12:24:50	52	63
12:24:54	51	64
12:24:58	50	64
12:25:02	49	65
12:25:06	48	65
12:25:10	50	65
12:25:14	49	65
12:25:18	49	64
12:25:22	48	64
12:25:26	50	64
12:25:30	50	64
12:25:34	50	65
12:25:38	49	64
12:25:42	49	64
12:25:46	50	64
12:25:50	49	66
12:25:54	50	66
12:25:58	49	65
12:26:02	49	64
12:26:06	49	64
12:26:10	49	65
12:26:14	49	65
12:26:18	48	64
12:26:22	49	64
12:26:26	49	63
12:26:30	51	63
12:26:34	52	63
12:26:38	50	63
12:26:42	50	63
12:26:46	50	64
12:26:50	49	64
12:26:54	49	63
12:26:58	47	63
12:27:02	49	64
12:27:06	51	64
12:27:10	51	64
12:27:14	51	64
12:27:18	53	63
12:27:22	52	63
12:27:26	51	65
12:27:30	50	66
12:27:34	50	65
12:27:38	50	64
12:27:42	49	64
12:27:46	49	63
12:27:50	50	63
12:27:54	50	63
12:27:58	50	62
12:28:02	51	63
12:28:06	53	62
12:28:10	51	64
12:28:14	50	63
12:28:18	50	61
12:28:22	50	60
12:28:26	51	60
12:28:30	50	60
12:28:34	50	61
12:28:38	51	62
12:28:42	52	62
12:28:46	51	64
12:28:50	51	62
12:28:54	53	63
12:28:58	54	64
12:29:02	53	64
12:29:06	53	64
12:29:10	53	63
12:29:14	51	62
12:29:18	52	63
12:29:22	52	62
12:29:26	53	63
12:29:30	52	60
12:29:34	52	63
12:29:38	52	66
12:29:42	52	65
12:29:46	53	66
12:29:50	53	65
12:29:54	53	65
12:29:58	51	65
12:30:02	51	64
12:30:06	52	63
12:30:10	52	63
12:30:14	50	63
12:30:18	53	62
12:30:22	53	62
12:30:26	53	63
12:30:30	51	65
12:30:34	52	63
12:30:38	53	64
12:30:42	51	64
12:30:46	51	65
12:30:50	51	65
12:30:54	51	64
12:30:58	53	65
12:31:02	51	64
12:31:06	51	64
12:31:10	52	62
12:31:14	52	62
12:31:18	51	66
12:31:22	51	66
12:31:26	50	64
12:31:30	53	62
12:31:34	50	64
12:31:38	52	64
12:31:42	49	65
12:31:46	49	64
12:31:50	50	64
12:31:54	50	65
12:31:58	51	64
12:32:02	51	64
12:32:06	51	65
12:32:10	51	64
12:32:14	52	62
12:32:18	50	64
12:32:22	48	63
12:32:26	50	64
12:32:30	50	63
12:32:34	53	62
12:32:38	48	60
12:32:42	50	58
12:32:46	50	61
12:32:50	50	65
12:32:54	50	63
12:32:58	51	62
12:33:02	51	64
12:33:06	51	64
12:33:10	50	64
12:33:14	49	64
[truncated: 686 more rows]
