# Supplementary material for: Multivariate physiological recordings in an experimental hemorrhage model
Source: Data Brief. 2018 Jan 31;17:544–50. doi: 10.1016/j.dib.2018.01.053 (PMC5988387; doi:10.1016/j.dib.2018.01.053)
Supplement: Supplementary file 1 — Supplementary material [file mmc1.zip › Data - Corrected/Sheep230_2_SpO2.csv]

Time	SpO2 (%)
10:20:02	97
10:20:04	97
10:20:06	97
10:20:08	97
10:20:10	98
10:20:12	98
10:20:14	98
10:20:16	98
10:20:18	98
10:20:20	97
10:20:22	97
10:20:24	98
10:20:26	98
10:20:28	98
10:20:30	97
10:20:32	96
10:20:34	96
10:20:36	96
10:20:38	97
10:20:40	97
10:20:42	97
10:20:44	97
10:20:46	98
10:20:48	98
10:20:50	98
10:20:52	98
10:20:54	98
10:20:56	98
10:20:58	97
10:21:00	97
10:21:02	97
10:21:04	98
10:21:06	98
10:21:08	98
10:21:10	99
10:21:12	99
10:21:14	99
10:21:16	99
10:21:18	99
10:21:20	98
10:21:22	98
10:21:24	98
10:21:26	98
10:21:28	98
10:21:30	98
10:21:32	98
10:21:34	98
10:21:36	98
10:21:38	98
10:21:40	98
10:21:42	98
10:21:44	98
10:21:46	98
10:21:48	98
10:21:50	98
10:21:52	98
10:21:54	98
10:21:56	98
10:21:58	98
10:22:00	98
10:22:02	98
10:22:04	98
10:22:06	98
10:22:08	98
10:22:10	98
10:22:12	98
10:22:14	98
10:22:16	98
10:22:18	98
10:22:20	98
10:22:22	97
10:22:24	97
10:22:26	97
10:22:28	97
10:22:30	97
10:22:32	97
10:22:34	97
10:22:36	97
10:22:38	97
10:22:40	97
10:22:42	97
10:22:44	98
10:22:46	97
10:22:48	97
10:22:50	97
10:22:52	97
10:22:54	97
10:22:56	97
10:22:58	97
10:23:00	97
10:23:02	98
10:23:04	98
10:23:06	98
10:23:08	98
10:23:10	98
10:23:12	98
10:23:14	98
10:23:16	97
10:23:18	97
10:23:20	97
10:23:22	97
10:23:24	97
10:23:26	97
10:23:28	98
10:23:30	98
10:23:32	98
10:23:34	98
10:23:36	98
10:23:38	98
10:23:40	98
10:23:42	98
10:23:44	98
10:23:46	98
10:23:48	98
10:23:50	98
10:23:52	98
10:23:54	98
10:23:56	97
10:23:58	97
10:24:00	97
10:24:02	97
10:24:04	97
10:24:06	97
10:24:08	97
10:24:10	97
10:24:12	97
10:24:14	97
10:24:16	97
10:24:18	97
10:24:20	97
10:24:22	97
10:24:24	97
10:24:26	97
10:24:28	97
10:24:30	97
10:24:32	97
10:24:34	97
10:24:36	98
10:24:38	98
10:24:40	98
10:24:42	98
10:24:44	98
10:24:46	98
10:24:48	98
10:24:50	98
10:24:52	98
10:24:54	98
10:24:56	98
10:24:58	98
10:25:00	98
10:25:02	98
10:25:04	98
10:25:06	98
10:25:08	97
10:25:10	97
10:25:12	97
10:25:14	97
10:25:16	97
10:25:18	97
10:25:20	99
10:25:22	99
10:25:24	98
10:25:26	97
10:25:28	96
10:25:30	96
10:25:32	97
10:25:34	97
10:25:36	96
10:25:38	96
10:25:40	96
10:25:42	96
10:25:44	97
10:25:46	98
10:25:48	99
10:25:50	99
10:25:52	99
10:25:54	99
10:25:56	98
10:25:58	98
10:26:00	98
10:26:02	98
10:26:04	98
10:26:06	98
10:26:08	98
10:26:10	97
10:26:12	97
10:26:14	98
10:26:16	98
10:26:18	98
10:26:20	97
10:26:22	97
10:26:24	98
10:26:26	98
10:26:28	98
10:26:30	98
10:26:32	98
10:26:34	98
10:26:36	98
10:26:38	98
10:26:40	98
10:26:42	98
10:26:44	98
10:26:46	99
10:26:48	99
10:26:50	99
10:26:52	99
10:26:54	99
10:26:56	98
10:26:58	98
10:27:00	98
10:27:02	98
10:27:04	98
10:27:06	98
10:27:08	98
10:27:10	98
10:27:12	98
10:27:14	98
10:27:16	98
10:27:18	98
10:27:20	98
10:27:22	98
10:27:24	98
10:27:26	98
10:27:28	98
10:27:30	98
10:27:32	98
10:27:34	99
10:27:36	99
10:27:38	98
10:27:40	98
10:27:42	97
10:27:44	97
10:27:46	98
10:27:48	98
10:27:50	97
10:27:52	97
10:27:54	98
10:27:56	98
10:27:58	98
10:28:00	98
10:28:02	98
10:28:04	97
10:28:06	97
10:28:08	97
10:28:10	97
10:28:12	98
10:28:14	99
10:28:16	99
10:28:18	98
10:28:20	97
10:28:22	97
10:28:24	96
10:28:26	96
10:28:28	96
10:28:30	96
10:28:32	95
10:28:34	95
10:28:36	95
10:28:38	95
10:28:40	95
10:28:42	95
10:28:44	96
10:28:46	96
10:28:48	96
10:28:50	98
10:28:52	98
10:28:54	98
10:28:56	97
10:28:58	97
10:29:00	97
10:29:02	97
10:29:04	97
10:29:06	97
10:29:08	97
10:29:10	97
10:29:12	97
10:29:14	97
10:29:16	97
10:29:18	97
10:29:20	98
10:29:22	98
10:29:24	98
10:29:26	98
10:29:28	98
10:29:30	97
10:29:32	97
10:29:34	97
10:29:36	96
10:29:38	96
10:29:40	96
10:29:42	96
10:29:44	96
10:29:46	96
10:29:48	96
10:29:50	96
10:29:52	96
10:29:54	96
10:29:56	96
10:29:58	98
10:30:00	98
10:30:02	98
10:30:04	97
10:30:06	97
10:30:08	98
10:30:10	98
10:30:12	97
10:30:14	97
10:30:16	97
10:30:18	97
10:30:20	97
10:30:22	97
10:30:24	97
10:30:26	97
10:30:28	97
10:30:30	97
10:30:32	98
10:30:34	98
10:30:36	98
10:30:38	98
10:30:40	98
10:30:42	98
10:30:44	98
10:30:46	98
10:30:48	98
10:30:50	97
10:30:52	97
10:30:54	97
10:30:56	97
10:30:58	97
10:31:00	97
10:31:02	97
10:31:04	97
10:31:06	97
10:31:08	98
10:31:10	98
10:31:12	97
10:31:14	97
10:31:16	96
10:31:18	96
10:31:20	96
10:31:22	96
10:31:24	96
10:31:26	96
10:31:28	96
10:31:30	97
10:31:32	98
10:31:34	98
10:31:36	98
10:31:38	98
10:31:40	98
10:31:42	98
10:31:44	97
10:31:46	97
10:31:48	97
10:31:50	97
10:31:52	97
10:31:54	97
10:31:56	98
10:31:58	98
10:32:00	98
10:32:02	97
10:32:04	96
10:32:06	95
10:32:08	95
10:32:10	94
10:32:12	94
10:32:14	94
10:32:16	94
10:32:18	95
10:32:20	96
10:32:22	96
10:32:24	96
10:32:26	96
10:32:28	95
10:32:30	94
10:32:32	94
10:32:34	94
10:32:36	95
10:32:38	96
10:32:40	95
10:32:42	96
10:32:44	97
10:32:46	98
10:32:48	98
10:32:50	98
10:32:52	97
10:32:54	97
10:32:56	97
10:32:58	96
10:33:00	96
10:33:02	95
10:33:04	95
10:33:06	95
10:33:08	96
10:33:10	96
10:33:12	96
10:33:14	97
10:33:16	97
10:33:18	97
10:33:20	97
10:33:22	98
10:33:24	98
10:33:26	99
10:33:28	99
10:33:30	99
10:33:32	99
10:33:34	99
10:33:36	99
10:33:38	99
10:33:40	99
10:33:42	98
10:33:44	98
10:33:46	98
10:33:48	98
10:33:50	97
10:33:52	97
10:33:54	96
10:33:56	96
10:33:58	96
10:34:00	97
10:34:02	97
10:34:04	97
10:34:06	96
10:34:08	96
10:34:10	97
10:34:12	96
10:34:14	96
10:34:16	96
10:34:18	96
10:34:20	96
10:34:22	96
10:34:24	96
10:34:26	95
10:34:28	95
10:34:30	94
10:34:32	97
10:34:34	99
10:34:36	99
10:34:38	98
10:34:40	98
10:34:42	98
10:34:44	98
10:34:46	98
10:34:48	98
10:34:50	97
10:34:52	98
10:34:54	98
10:34:56	98
10:34:58	97
10:35:00	97
10:35:02	98
10:35:04	98
10:35:06	98
10:35:08	98
10:35:10	98
10:35:12	98
10:35:14	98
10:35:16	98
10:35:18	98
10:35:20	98
10:35:22	98
10:35:24	97
10:35:26	97
10:35:28	97
10:35:30	97
10:35:32	97
10:35:34	97
10:35:36	97
10:35:38	97
10:35:40	97
10:35:42	97
10:35:44	97
10:35:46	97
10:35:48	98
10:35:50	98
10:35:52	98
10:35:54	97
10:35:56	97
10:35:58	97
10:36:00	97
10:36:02	97
10:36:04	98
10:36:06	98
10:36:08	97
10:36:10	97
10:36:12	97
10:36:14	97
10:36:16	96
10:36:18	97
10:36:20	97
10:36:22	98
10:36:24	99
10:36:26	99
10:36:28	99
10:36:30	98
10:36:32	97
10:36:34	97
10:36:36	97
10:36:38	97
10:36:40	97
10:36:42	97
10:36:44	97
10:36:46	97
10:36:48	97
10:36:50	96
10:36:52	96
10:36:54	96
10:36:56	97
10:36:58	97
10:37:00	97
10:37:02	97
10:37:04	97
10:37:06	97
10:37:08	98
10:37:10	98
10:37:12	98
10:37:14	98
10:37:16	98
10:37:18	98
10:37:20	98
10:37:22	98
10:37:24	97
10:37:26	97
10:37:28	98
10:37:30	98
10:37:32	98
10:37:34	98
10:37:36	97
10:37:38	98
10:37:40	98
10:37:42	98
10:37:44	98
10:37:46	98
10:37:48	98
10:37:50	98
10:37:52	98
10:37:54	98
10:37:56	98
10:37:58	98
10:38:00	97
10:38:02	96
10:38:04	96
10:38:06	96
10:38:08	96
10:38:10	97
10:38:12	97
10:38:14	97
10:38:16	98
10:38:18	98
10:38:20	98
10:38:22	99
10:38:24	99
10:38:26	98
10:38:28	98
10:38:30	98
10:38:32	98
10:38:34	98
10:38:36	97
10:38:38	97
10:38:40	97
10:38:42	97
10:38:44	98
10:38:46	98
10:38:48	98
10:38:50	98
10:38:52	98
10:38:54	98
10:38:56	98
10:38:58	98
10:39:00	98
10:39:02	98
10:39:04	98
10:39:06	98
10:39:08	97
10:39:10	97
10:39:12	97
10:39:14	97
10:39:16	98
10:39:18	98
10:39:20	97
10:39:22	97
10:39:24	97
10:39:26	97
10:39:28	97
10:39:30	97
10:39:32	98
10:39:34	98
10:39:36	98
10:39:38	98
10:39:40	98
10:39:42	98
10:39:44	97
10:39:46	97
10:39:48	96
10:39:50	95
10:39:52	95
10:39:54	98
10:39:56	98
10:39:58	98
10:40:00	97
10:40:02	97
10:40:04	97
10:40:06	97
10:40:08	96
10:40:10	96
10:40:12	96
10:40:14	96
10:40:16	97
10:40:18	97
10:40:20	97
10:40:22	97
10:40:24	97
10:40:26	97
10:40:28	97
10:40:30	97
10:40:32	97
10:40:34	97
10:40:36	97
10:40:38	97
10:40:40	97
10:40:42	97
10:40:44	97
10:40:46	98
10:40:48	98
10:40:50	97
10:40:52	97
10:40:54	97
10:40:56	97
10:40:58	97
10:41:00	97
10:41:02	97
10:41:04	97
10:41:06	97
10:41:08	98
10:41:10	98
10:41:12	98
10:41:14	98
10:41:16	98
10:41:18	98
10:41:20	98
10:41:22	98
10:41:24	98
10:41:26	97
10:41:28	97
10:41:30	97
10:41:32	97
10:41:34	97
10:41:36	97
10:41:38	97
10:41:40	97
10:41:42	97
10:41:44	98
10:41:46	98
10:41:48	98
10:41:50	98
10:41:52	98
10:41:54	98
10:41:56	98
10:41:58	98
10:42:00	98
10:42:02	98
10:42:04	98
10:42:06	98
10:42:08	97
10:42:10	97
10:42:12	99
10:42:14	99
10:42:16	99
10:42:18	99
10:42:20	99
10:42:22	98
10:42:24	98
10:42:26	98
10:42:28	97
10:42:30	97
10:42:32	97
10:42:34	96
10:42:36	96
10:42:38	96
10:42:40	96
10:42:42	96
10:42:44	97
10:42:46	97
10:42:48	98
10:42:50	98
10:42:52	98
10:42:54	98
10:42:56	97
10:42:58	97
10:43:00	98
10:43:02	98
10:43:04	98
10:43:06	98
10:43:08	98
10:43:10	98
10:43:12	98
10:43:14	98
10:43:16	98
10:43:18	98
10:43:20	98
10:43:22	98
10:43:24	98
10:43:26	98
10:43:28	98
10:43:30	98
10:43:32	98
10:43:34	98
10:43:36	98
10:43:38	98
10:43:40	98
10:43:42	98
10:43:44	98
10:43:46	98
10:43:48	98
10:43:50	98
10:43:52	98
10:43:54	98
10:43:56	99
10:43:58	99
10:44:00	99
10:44:02	99
10:44:04	99
10:44:06	99
10:44:08	98
10:44:10	98
10:44:12	98
10:44:14	98
10:44:16	98
10:44:18	98
10:44:20	98
10:44:22	98
10:44:24	98
10:44:26	98
10:44:28	98
10:44:30	98
10:44:32	98
10:44:34	98
10:44:36	98
10:44:38	98
10:44:40	98
10:44:42	98
10:44:44	98
10:44:46	98
10:44:48	98
10:44:50	98
10:44:52	98
10:44:54	99
10:44:56	99
10:44:58	99
10:45:00	99
10:45:02	99
10:45:04	98
10:45:06	98
10:45:08	98
10:45:10	98
10:45:12	98
10:45:14	99
10:45:16	99
10:45:18	99
10:45:20	99
10:45:22	99
10:45:24	99
10:45:26	99
10:45:28	100
10:45:30	100
10:45:32	99
10:45:34	99
10:45:36	99
10:45:38	98
10:45:40	98
10:45:42	99
10:45:44	99
10:45:46	99
10:45:48	99
10:45:50	99
10:45:52	98
10:45:54	98
10:45:56	98
10:45:58	98
10:46:00	99
10:46:02	99
10:46:04	99
10:46:06	99
10:46:08	98
10:46:10	98
10:46:12	98
10:46:14	98
10:46:16	98
10:46:18	97
10:46:20	97
10:46:22	97
10:46:24	97
10:46:26	97
10:46:28	97
10:46:30	97
10:46:32	97
10:46:34	98
10:46:36	98
10:46:38	98
10:46:40	98
10:46:42	98
10:46:44	98
10:46:46	98
10:46:48	98
10:46:50	98
10:46:52	98
10:46:54	98
10:46:56	98
10:46:58	98
10:47:00	98
10:47:02	99
10:47:04	99
10:47:06	99
10:47:08	99
10:47:10	98
10:47:12	98
10:47:14	98
10:47:16	99
10:47:18	99
10:47:20	98
10:47:22	98
10:47:24	98
10:47:26	99
10:47:28	99
10:47:30	99
10:47:32	98
10:47:34	98
10:47:36	98
10:47:38	98
10:47:40	97
10:47:42	97
10:47:44	97
10:47:46	97
10:47:48	97
10:47:50	97
10:47:52	97
10:47:54	97
10:47:56	98
10:47:58	98
10:48:00	98
10:48:02	98
10:48:04	98
10:48:06	98
10:48:08	98
10:48:10	98
10:48:12	98
10:48:14	99
10:48:16	99
10:48:18	99
10:48:20	98
10:48:22	98
10:48:24	97
10:48:26	97
10:48:28	97
10:48:30	97
10:48:32	97
10:48:34	97
10:48:36	97
10:48:38	97
10:48:40	97
10:48:42	98
10:48:44	98
10:48:46	98
10:48:48	98
10:48:50	97
10:48:52	97
10:48:54	97
10:48:56	97
10:48:58	97
10:49:00	97
10:49:02	97
10:49:04	97
10:49:06	97
10:49:08	97
10:49:10	97
10:49:12	97
10:49:14	97
10:49:16	97
10:49:18	97
10:49:20	97
10:49:22	98
10:49:24	98
10:49:26	98
10:49:28	98
10:49:30	99
10:49:32	98
10:49:34	98
10:49:36	98
10:49:38	98
10:49:40	98
10:49:42	98
10:49:44	98
10:49:46	98
10:49:48	99
10:49:50	99
10:49:52	99
10:49:54	98
10:49:56	97
10:49:58	97
10:50:00	98
10:50:02	99
10:50:04	99
10:50:06	99
10:50:08	99
10:50:10	99
10:50:12	99
10:50:14	98
10:50:16	98
10:50:18	98
10:50:20	98
10:50:22	98
10:50:24	98
10:50:26	97
10:50:28	97
10:50:30	98
10:50:32	98
10:50:34	98
10:50:36	98
10:50:38	98
10:50:40	98
10:50:42	97
10:50:44	97
10:50:46	97
10:50:48	98
10:50:50	98
10:50:52	98
10:50:54	98
10:50:56	98
10:50:58	98
10:51:00	98
10:51:02	98
10:51:04	98
10:51:06	98
10:51:08	98
10:51:10	98
10:51:12	98
10:51:14	98
10:51:16	98
10:51:18	98
10:51:20	98
10:51:22	98
10:51:24	98
10:51:26	98
10:51:28	98
10:51:30	98
10:51:32	96
10:51:34	96
10:51:36	96
10:51:38	96
10:51:40	97
10:51:42	97
10:51:44	98
10:51:46	98
10:51:48	99
10:51:50	99
10:51:52	99
10:51:54	99
10:51:56	99
10:51:58	99
10:52:00	99
10:52:02	98
10:52:04	98
10:52:06	98
10:52:08	99
10:52:10	99
10:52:12	99
10:52:14	98
10:52:16	98
10:52:18	98
10:52:20	98
10:52:22	98
10:52:24	98
10:52:26	99
10:52:28	99
10:52:30	99
10:52:32	99
10:52:34	99
10:52:36	99
10:52:38	99
10:52:40	98
10:52:42	98
10:52:44	98
10:52:46	98
10:52:48	98
10:52:50	98
10:52:52	98
10:52:54	98
10:52:56	98
10:52:58	98
10:53:00	98
10:53:02	98
10:53:04	98
10:53:06	98
10:53:08	98
10:53:10	98
10:53:12	98
10:53:14	98
10:53:16	98
10:53:18	98
10:53:20	98
10:53:22	98
10:53:24	98
10:53:26	98
10:53:28	98
10:53:30	98
10:53:32	97
10:53:34	97
10:53:36	97
10:53:38	98
10:53:40	98
10:53:42	98
10:53:44	98
10:53:46	98
10:53:48	98
10:53:50	98
10:53:52	98
10:53:54	98
10:53:56	98
10:53:58	98
10:54:00	98
10:54:02	98
10:54:04	98
10:54:06	98
10:54:08	98
10:54:10	98
10:54:12	98
10:54:14	98
10:54:16	98
10:54:18	98
10:54:20	98
10:54:22	98
10:54:24	98
10:54:26	97
10:54:28	97
10:54:30	98
10:54:32	98
10:54:34	98
10:54:36	98
10:54:38	98
10:54:40	98
10:54:42	98
10:54:44	98
10:54:46	98
10:54:48	98
10:54:50	98
10:54:52	98
10:54:54	98
10:54:56	99
10:54:58	99
10:55:00	98
10:55:02	98
10:55:04	98
10:55:06	98
10:55:08	98
10:55:10	98
10:55:12	98
10:55:14	98
10:55:16	98
10:55:18	98
10:55:20	98
10:55:22	98
10:55:24	98
10:55:26	98
10:55:28	98
10:55:30	98
10:55:32	98
10:55:34	98
10:55:36	98
10:55:38	97
10:55:40	97
10:55:42	98
10:55:44	98
10:55:46	98
10:55:48	98
10:55:50	98
10:55:52	98
10:55:54	98
10:55:56	98
10:55:58	98
10:56:00	98
10:56:02	98
10:56:04	98
10:56:06	99
10:56:08	98
10:56:10	98
10:56:12	98
10:56:14	98
10:56:16	98
10:56:18	98
10:56:20	98
10:56:22	98
10:56:24	99
10:56:26	99
10:56:28	99
10:56:30	99
10:56:32	99
10:56:34	99
10:56:36	98
10:56:38	98
10:56:40	98
10:56:42	98
10:56:44	97
10:56:46	97
10:56:48	97
10:56:50	97
10:56:52	98
10:56:54	98
10:56:56	98
10:56:58	98
10:57:00	98
10:57:02	98
10:57:04	98
10:57:06	98
10:57:08	98
10:57:10	98
10:57:12	99
10:57:14	99
10:57:16	98
10:57:18	98
10:57:20	98
10:57:22	98
10:57:24	98
10:57:26	98
10:57:28	98
10:57:30	98
10:57:32	98
10:57:34	98
10:57:36	98
10:57:38	98
10:57:40	98
10:57:42	98
10:57:44	98
10:57:46	99
10:57:48	99
10:57:50	99
10:57:52	99
10:57:54	99
10:57:56	99
10:57:58	99
10:58:00	99
10:58:02	98
10:58:04	98
10:58:06	98
10:58:08	98
10:58:10	98
10:58:12	98
10:58:14	98
10:58:16	98
10:58:18	98
10:58:20	98
10:58:22	97
10:58:24	97
10:58:26	97
10:58:28	98
10:58:30	98
10:58:32	98
10:58:34	98
10:58:36	98
10:58:38	98
10:58:40	98
10:58:42	98
10:58:44	98
10:58:46	98
10:58:48	98
10:58:50	98
10:58:52	98
10:58:54	98
10:58:56	98
10:58:58	98
10:59:00	98
10:59:02	98
10:59:04	98
10:59:06	98
10:59:08	98
10:59:10	97
10:59:12	97
10:59:14	97
10:59:16	97
10:59:18	97
10:59:20	98
10:59:22	98
10:59:24	98
10:59:26	98
10:59:28	98
10:59:30	98
10:59:32	98
10:59:34	98
10:59:36	98
10:59:38	98
10:59:40	98
10:59:42	98
10:59:44	98
10:59:46	98
10:59:48	98
10:59:50	97
10:59:52	97
10:59:54	97
10:59:56	98
10:59:58	98
11:00:00	98
11:00:02	98
11:00:04	98
11:00:06	98
11:00:08	98
11:00:10	98
11:00:12	98
11:00:14	98
11:00:16	98
11:00:18	98
11:00:20	99
11:00:22	99
11:00:24	99
11:00:26	99
11:00:28	99
11:00:30	100
11:00:32	100
11:00:34	100
11:00:36	100
11:00:38	99
11:00:40	99
11:00:42	99
11:00:44	99
11:00:46	99
11:00:48	99
11:00:50	100
11:00:52	100
11:00:54	99
11:00:56	99
11:00:58	99
11:01:00	99
11:01:02	99
11:01:04	99
11:01:06	99
11:01:08	99
11:01:10	99
11:01:12	100
11:01:14	100
11:01:16	99
11:01:18	99
11:01:20	98
11:01:22	98
11:01:24	98
11:01:26	98
11:01:28	98
11:01:30	98
11:01:32	98
11:01:34	98
11:01:36	98
11:01:38	99
11:01:40	99
11:01:42	99
11:01:44	98
11:01:46	98
11:01:48	98
11:01:50	98
11:01:52	98
11:01:54	98
11:01:56	98
11:01:58	98
11:02:00	98
11:02:02	98
11:02:04	98
11:02:06	98
11:02:08	98
11:02:10	98
11:02:12	98
11:02:14	98
11:02:16	98
11:02:18	98
11:02:20	98
11:02:22	98
11:02:24	98
11:02:26	99
11:02:28	99
11:02:30	98
11:02:32	98
11:02:34	98
11:02:36	98
11:02:38	98
11:02:40	98
11:02:42	98
11:02:44	98
11:02:46	98
11:02:48	97
11:02:50	97
11:02:52	97
11:02:54	97
11:02:56	97
11:02:58	97
11:03:00	97
11:03:02	97
11:03:04	98
11:03:06	98
11:03:08	98
11:03:10	98
11:03:12	98
11:03:14	98
11:03:16	97
11:03:18	97
11:03:20	97
11:03:22	97
11:03:24	98
11:03:26	98
11:03:28	98
11:03:30	98
11:03:32	98
11:03:34	97
11:03:36	97
11:03:38	97
11:03:40	97
11:03:42	97
11:03:44	98
11:03:46	98
11:03:48	98
11:03:50	98
11:03:52	98
11:03:54	97
11:03:56	97
11:03:58	97
11:04:00	97
11:04:02	97
11:04:04	97
11:04:06	97
11:04:08	97
11:04:10	97
11:04:12	98
11:04:14	98
11:04:16	98
11:04:18	98
11:04:20	98
11:04:22	98
11:04:24	98
11:04:26	98
11:04:28	98
11:04:30	98
11:04:32	98
11:04:34	98
11:04:36	98
11:04:38	98
11:04:40	98
11:04:42	98
11:04:44	98
11:04:46	98
11:04:48	98
11:04:50	98
11:04:52	98
11:04:54	98
11:04:56	98
11:04:58	98
11:05:00	99
11:05:02	99
11:05:04	98
11:05:06	98
11:05:08	97
11:05:10	97
11:05:12	97
11:05:14	97
11:05:16	96
11:05:18	96
11:05:20	96
11:05:22	96
11:05:24	96
11:05:26	96
11:05:28	96
11:05:30	96
11:05:32	96
11:05:34	96
11:05:36	96
11:05:38	96
11:05:40	97
11:05:42	97
11:05:44	97
11:05:46	97
11:05:48	97
11:05:50	97
11:05:52	97
11:05:54	97
11:05:56	97
11:05:58	98
11:06:00	98
11:06:02	98
11:06:04	98
11:06:06	98
11:06:08	98
11:06:10	98
11:06:12	98
11:06:14	98
11:06:16	98
11:06:18	97
11:06:20	97
11:06:22	97
11:06:24	97
11:06:26	97
11:06:28	97
11:06:30	97
11:06:32	98
11:06:34	98
11:06:36	98
11:06:38	98
11:06:40	98
11:06:42	98
11:06:44	98
11:06:46	98
11:06:48	98
11:06:50	97
11:06:52	97
11:06:54	97
11:06:56	97
11:06:58	97
11:07:00	97
11:07:02	97
11:07:04	97
11:07:06	97
11:07:08	98
11:07:10	98
11:07:12	98
11:07:14	97
11:07:16	96
11:07:18	95
11:07:20	95
11:07:22	96
11:07:24	98
11:07:26	98
11:07:28	98
11:07:30	98
11:07:32	98
11:07:34	98
11:07:36	99
11:07:38	99
11:07:40	98
11:07:42	98
11:07:44	98
11:07:46	98
11:07:48	98
11:07:50	98
11:07:52	98
11:07:54	98
11:07:56	98
11:07:58	98
11:08:00	98
11:08:02	99
11:08:04	98
11:08:06	98
11:08:08	98
11:08:10	98
11:08:12	98
11:08:14	98
11:08:16	98
11:08:18	98
11:08:20	98
11:08:22	98
11:08:24	98
11:08:26	98
11:08:28	99
11:08:30	99
11:08:32	98
11:08:34	98
11:08:36	98
11:08:38	98
11:08:40	98
11:08:42	98
11:08:44	98
11:08:46	98
11:08:48	98
11:08:50	98
11:08:52	98
11:08:54	98
11:08:56	98
11:08:58	98
11:09:00	99
11:09:02	99
11:09:04	99
11:09:06	99
11:09:08	99
11:09:10	98
11:09:12	98
11:09:14	99
11:09:16	98
11:09:18	98
11:09:20	98
11:09:22	98
11:09:24	97
11:09:26	97
11:09:28	97
11:09:30	97
11:09:32	97
11:09:34	97
11:09:36	97
11:09:38	97
11:09:40	97
11:09:42	97
11:09:44	98
11:09:46	98
11:09:48	98
11:09:50	98
11:09:52	98
11:09:54	98
11:09:56	98
11:09:58	98
11:10:00	98
11:10:02	98
11:10:04	98
11:10:06	98
11:10:08	98
11:10:10	98
11:10:12	97
11:10:14	97
11:10:16	98
11:10:18	98
11:10:20	98
11:10:22	98
11:10:24	97
11:10:26	97
11:10:28	97
11:10:30	97
11:10:32	97
11:10:34	97
11:10:36	97
11:10:38	98
11:10:40	98
11:10:42	98
11:10:44	98
11:10:46	98
11:10:48	98
11:10:50	98
11:10:52	98
11:10:54	98
11:10:56	98
11:10:58	98
11:11:00	98
11:11:02	98
11:11:04	98
11:11:06	98
11:11:08	98
11:11:10	97
11:11:12	97
11:11:14	97
11:11:16	97
11:11:18	97
11:11:20	97
11:11:22	98
11:11:24	98
11:11:26	98
11:11:28	98
11:11:30	98
11:11:32	99
11:11:34	99
11:11:36	99
11:11:38	98
11:11:40	98
11:11:42	98
11:11:44	98
11:11:46	98
11:11:48	98
11:11:50	98
11:11:52	98
11:11:54	98
11:11:56	98
11:11:58	98
11:12:00	98
11:12:02	98
11:12:04	98
11:12:06	98
11:12:08	98
11:12:10	98
11:12:12	98
11:12:14	98
11:12:16	98
11:12:18	98
11:12:20	98
11:12:22	98
11:12:24	98
11:12:26	98
11:12:28	97
11:12:30	97
11:12:32	97
11:12:34	97
11:12:36	97
11:12:38	97
11:12:40	97
11:12:42	97
11:12:44	97
11:12:46	97
11:12:48	97
11:12:50	97
11:12:52	98
11:12:54	98
11:12:56	97
11:12:58	97
11:13:00	96
11:13:02	96
11:13:04	96
11:13:06	96
11:13:08	96
11:13:10	96
11:13:12	97
11:13:14	97
11:13:16	97
11:13:18	97
11:13:20	97
11:13:22	98
11:13:24	99
11:13:26	99
11:13:28	99
11:13:30	98
11:13:32	97
11:13:34	97
11:13:36	96
11:13:38	96
11:13:40	96
11:13:42	96
11:13:44	96
11:13:46	96
11:13:48	95
11:13:50	95
11:13:52	95
11:13:54	95
11:13:56	95
11:13:58	95
11:14:00	95
11:14:02	96
11:14:04	96
11:14:06	97
11:14:08	97
11:14:10	97
11:14:12	97
11:14:14	97
11:14:16	97
11:14:18	97
11:14:20	97
11:14:22	97
11:14:24	97
11:14:26	97
11:14:28	97
11:14:30	97
11:14:32	97
11:14:34	97
11:14:36	97
11:14:38	98
11:14:40	98
11:14:42	98
11:14:44	98
11:14:46	98
11:14:48	97
11:14:50	97
11:14:52	97
11:14:54	97
11:14:56	97
11:14:58	97
11:15:00	97
11:15:02	97
11:15:04	97
11:15:06	97
11:15:08	97
11:15:10	97
11:15:12	96
11:15:14	97
11:15:16	97
11:15:18	97
11:15:20	97
11:15:22	97
11:15:24	98
11:15:26	98
11:15:28	98
11:15:30	98
11:15:32	98
11:15:34	98
11:15:36	98
11:15:38	97
11:15:40	97
11:15:42	97
11:15:44	97
11:15:46	97
11:15:48	97
11:15:50	97
11:15:52	97
11:15:54	97
11:15:56	98
11:15:58	99
11:16:00	99
11:16:02	99
11:16:04	99
11:16:06	98
11:16:08	98
11:16:10	98
11:16:12	98
11:16:14	97
11:16:16	98
11:16:18	98
11:16:20	98
11:16:22	98
11:16:24	97
11:16:26	95
11:16:28	95
11:16:30	96
11:16:32	96
11:16:34	96
11:16:36	96
11:16:38	97
11:16:40	97
11:16:42	97
11:16:44	97
11:16:46	97
11:16:48	97
11:16:50	97
11:16:52	97
11:16:54	97
11:16:56	98
11:16:58	98
11:17:00	98
11:17:02	97
11:17:04	97
11:17:06	97
11:17:08	98
11:17:10	98
11:17:12	98
11:17:14	98
11:17:16	98
11:17:18	97
11:17:20	97
11:17:22	97
11:17:24	97
11:17:26	97
11:17:28	97
11:17:30	97
11:17:32	97
11:17:34	96
11:17:36	97
11:17:38	97
11:17:40	97
11:17:42	97
11:17:44	97
11:17:46	97
11:17:48	98
11:17:50	98
11:17:52	98
11:17:54	98
11:17:56	98
11:17:58	98
11:18:00	98
11:18:02	98
11:18:04	98
11:18:06	98
11:18:08	98
11:18:10	98
11:18:12	98
11:18:14	97
11:18:16	97
11:18:18	97
11:18:20	98
11:18:22	98
11:18:24	98
11:18:26	99
11:18:28	99
11:18:30	99
11:18:32	98
11:18:34	98
11:18:36	97
11:18:38	98
11:18:40	98
11:18:42	98
11:18:44	98
11:18:46	98
11:18:48	98
11:18:50	98
11:18:52	98
11:18:54	98
11:18:56	97
11:18:58	97
11:19:00	97
11:19:02	96
11:19:04	96
11:19:06	96
11:19:08	96
11:19:10	96
11:19:12	96
11:19:14	96
11:19:16	96
11:19:18	97
11:19:20	97
11:19:22	97
11:19:24	97
11:19:26	97
11:19:28	97
11:19:30	96
11:19:32	96
11:19:34	97
11:19:36	97
11:19:38	97
11:19:40	97
11:19:42	97
11:19:44	97
11:19:46	97
11:19:48	97
11:19:50	97
11:19:52	97
11:19:54	97
11:19:56	97
11:19:58	97
11:20:00	97
11:20:02	97
11:20:04	97
11:20:06	97
11:20:08	96
11:20:10	96
11:20:12	97
11:20:14	97
11:20:16	97
11:20:18	97
11:20:20	97
11:20:22	97
11:20:24	97
11:20:26	97
11:20:28	97
11:20:30	97
11:20:32	97
11:20:34	97
11:20:36	97
11:20:38	97
11:20:40	97
11:20:42	97
11:20:44	97
11:20:46	97
11:20:48	97
11:20:50	98
11:20:52	98
11:20:54	98
11:20:56	98
11:20:58	98
11:21:00	98
11:21:02	98
11:21:04	98
11:21:06	97
11:21:08	97
11:21:10	97
11:21:12	97
11:21:14	97
11:21:16	97
11:21:18	97
11:21:20	97
11:21:22	97
11:21:24	97
11:21:26	97
11:21:28	97
11:21:30	97
11:21:32	96
11:21:34	96
11:21:36	97
11:21:38	97
11:21:40	97
11:21:42	97
11:21:44	97
11:21:46	97
11:21:48	96
11:21:50	96
11:21:52	96
11:21:54	96
11:21:56	96
11:21:58	96
11:22:00	96
11:22:02	97
11:22:04	97
11:22:06	97
11:22:08	97
11:22:10	97
11:22:12	97
11:22:14	97
11:22:16	97
11:22:18	97
11:22:20	96
11:22:22	96
11:22:24	96
11:22:26	96
11:22:28	97
11:22:30	97
11:22:32	97
11:22:34	97
11:22:36	97
11:22:38	97
11:22:40	97
11:22:42	97
11:22:44	97
11:22:46	97
11:22:48	98
11:22:50	98
11:22:52	98
11:22:54	98
11:22:56	98
11:22:58	98
11:23:00	97
11:23:02	97
11:23:04	97
11:23:06	97
11:23:08	97
11:23:10	97
11:23:12	97
11:23:14	97
11:23:16	97
11:23:18	98
11:23:20	98
11:23:22	97
11:23:24	97
11:23:26	97
11:23:28	97
11:23:30	97
11:23:32	97
11:23:34	97
11:23:36	98
11:23:38	99
11:23:40	99
11:23:42	99
11:23:44	99
11:23:46	99
11:23:48	99
11:23:50	99
11:23:52	98
11:23:54	97
11:23:56	97
11:23:58	97
11:24:00	97
11:24:02	98
11:24:04	99
11:24:06	99
11:24:08	98
11:24:10	98
11:24:12	98
11:24:14	98
11:24:16	98
11:24:18	98
11:24:20	97
11:24:22	97
11:24:24	97
11:24:26	97
11:24:28	98
11:24:30	98
11:24:32	97
11:24:34	97
11:24:36	97
11:24:38	98
11:24:40	98
11:24:42	97
11:24:44	97
11:24:46	97
11:24:48	97
11:24:50	97
11:24:52	97
11:24:54	97
11:24:56	97
11:24:58	97
11:25:00	97
11:25:02	97
11:25:04	97
11:25:06	97
11:25:08	98
11:25:10	98
11:25:12	97
11:25:14	97
11:25:16	97
11:25:18	97
11:25:20	97
11:25:22	97
11:25:24	97
11:25:26	97
11:25:28	97
11:25:30	97
11:25:32	97
11:25:34	98
11:25:36	98
11:25:38	98
11:25:40	98
11:25:42	98
11:25:44	98
11:25:46	98
11:25:48	97
11:25:50	97
11:25:52	97
11:25:54	97
11:25:56	97
11:25:58	97
11:26:00	98
11:26:02	98
11:26:04	98
11:26:06	98
11:26:08	98
11:26:10	98
11:26:12	98
11:26:14	98
11:26:16	98
11:26:18	98
11:26:20	97
11:26:22	97
11:26:24	97
11:26:26	98
11:26:28	97
11:26:30	97
11:26:32	97
11:26:34	97
11:26:36	97
11:26:38	97
[truncated: 3,371 more rows]
