# Supplementary material for: Multivariate physiological recordings in an experimental hemorrhage model
Source: Data Brief. 2018 Jan 31;17:544–50. doi: 10.1016/j.dib.2018.01.053 (PMC5988387; doi:10.1016/j.dib.2018.01.053)
Supplement: Supplementary file 1 — Supplementary material [file mmc1.zip › Data - Corrected/Sheep230_2_UO.csv]

Time to baseline onset(s)	Urine flow rate (mL/min)
0	0
60	4
120	3
180	5
240	3
300	0
360	0
420	0
480	0
540	0
600	0
660	0
720	0
780	0
840	0
900	1
960	0
1020	0
1080	4
1140	7
1200	2
1260	0
1320	0
1380	0
1440	0
1500	0
1560	0
1620	2
1680	4
1740	4
1800	2
1860	0
1920	0
1980	0
2040	0
2100	0
2160	0
2220	0
2280	0
2340	0
2400	0
2460	0
2520	0
2580	0
2640	0
2700	0
2760	1
2820	2
2880	0
2940	4
3000	0
3060	0
3120	0
3180	0
3240	0
3300	0
3360	0
3420	0
3480	0
3540	0
3600	0
3660	0
3720	0
3780	0
3840	0
3900	0
3960	0
4020	0
4080	0
4140	0
4200	1
4260	0
4320	0
4380	0
4440	0
4500	1
4560	2
4620	0
4680	1
4740	0
4800	2
4860	0
4920	0
4980	1
5040	1
5100	1
5160	1
5220	2
5280	2
5340	0
5400	1
5460	2
5520	2
5580	0
5640	0
5700	0
5760	0
5820	0
5880	0
5940	0
6000	3
6060	4
6120	0
6180	0
6240	3
6300	14
6360	0
6420	0
6480	0
6540	0
6600	0
6660	0
6720	0
6780	0
6840	0
6900	0
6960	0
7020	1
7080	0
7140	0
7200	0
7260	0
7320	0
7380	0
7440	0
7500	0
7560	0
7620	0
7680	0
7740	0
7800	0
7860	0
7920	1
7980	3
8040	0
8100	1
8160	0
8220	0
8280	0
8340	0
8400	0
8460	0
8520	0
8580	0
8640	0
8700	0
8760	0
8820	0
8880	0
8940	0
9000	0
9060	0
9120	0
9180	0
9240	0
9300	0
9360	0
9420	0
9480	0
9540	0
9600	0
9660	0
9720	0
9780	0
9840	0
9900	0
9960	0
10020	0
10080	0
10140	0
10200	1
10260	0
10320	0
10380	0
10440	0
10500	0
10560	2
10620	0
10680	0
10740	0
