# Supplementary material for: Multivariate physiological recordings in an experimental hemorrhage model
Source: Data Brief. 2018 Jan 31;17:544–50. doi: 10.1016/j.dib.2018.01.053 (PMC5988387; doi:10.1016/j.dib.2018.01.053)
Supplement: Supplementary file 1 — Supplementary material [file mmc1.zip › Data - Corrected/Sheep230_2_Venous blood.csv]

Event	Time	pH	pCO2 (mmHg)	pO2 (mmHg)	HCO3 (mmol/L)	BE (mmol/L)	Hct (%)	tHb (g/dL)	sO2 (%)	FO2Hb (%)	FCOHb (%)	FmetHb (%)	FHHB (%)	Na (mmol/L)	K (mmol/L)	Ca (mmol/L)	Cl (mmol/L)	Glu (mg/dL)	Lac (mmol/L)
BL	10:20:00	NaN	NaN	NaN	NaN	NaN	NaN	7.7	67.1	64.6	2.3	1.4	31.7	NaN	NaN	NaN	NaN	NaN	NaN
BL+30	10:50:00	NaN	NaN	40.4	NaN	NaN	NaN	7.2	65.3	62.9	2.3	1.4	33.4	NaN	NaN	NaN	NaN	NaN	NaN
BL+55	11:15:00	NaN	NaN	42.2	NaN	NaN	NaN	7.4	65.7	63.5	2.1	1.3	33.1	NaN	NaN	NaN	NaN	NaN	NaN
Ho+20	11:39:00	NaN	NaN	37.7	NaN	NaN	NaN	7.9	58.6	56.4	2.3	1.4	39.9	NaN	NaN	NaN	NaN	NaN	NaN
Ho+40	11:59:00	NaN	NaN	32.2	NaN	NaN	NaN	7.8	46.9	45.4	1.8	1.3	51.5	NaN	NaN	NaN	NaN	NaN	NaN
He	12:10:00	NaN	NaN	34.3	NaN	NaN	NaN	8	50.3	48.7	2	1.2	48.2	NaN	NaN	NaN	NaN	NaN	NaN
He+15	12:25:00	NaN	NaN	40.2	NaN	NaN	NaN	7	62.5	60.4	1.8	1.5	36.3	NaN	NaN	NaN	NaN	NaN	NaN
To	12:41:51	NaN	NaN	40.4	NaN	NaN	NaN	6.6	62.4	60.4	1.5	1.7	36.4	NaN	NaN	NaN	NaN	NaN	NaN
Te+30	13:18:00	NaN	NaN	38.8	NaN	NaN	NaN	6.3	59.4	57.4	1.6	1.8	39.2	NaN	NaN	NaN	NaN	NaN	NaN
Te+15	13:03:00	NaN	NaN	36.5	NaN	NaN	NaN	7	53.8	52.1	1.4	1.8	44.7	NaN	NaN	NaN	NaN	NaN	NaN
