# Supplementary material for: Multivariate physiological recordings in an experimental hemorrhage model
Source: Data Brief. 2018 Jan 31;17:544–50. doi: 10.1016/j.dib.2018.01.053 (PMC5988387; doi:10.1016/j.dib.2018.01.053)
Supplement: Supplementary file 1 — Supplementary material [file mmc1.zip › Data - Corrected/Sheep255_1_Arterial blood.csv]

Event	Time	pH	pCO2 (mmHg)	pO2 (mmHg)	HCO3 (mmol/L)	BE (mmol/L)	Hct (%)	tHb (g/dL)	sO2 (%)	FO2Hb (%)	FCOHb (%)	FmetHb (%)	FHHB (%)	Na (mmol/L)	K (mmol/L)	Ca (mmol/L)	Cl (mmol/L)	Glu (mg/dL)	Lac (mmol/L)
BL	12:30:01	7.48	32.2	107.4	23.7	0.3	19	6.6	99.3	95.5	2.5	1.3	0.7	142.4	3.04	1.04	114	56	0.33
BL+30	13:00:00	7.505	28.3	114.4	21.8	-1.1	18	6.1	99.6	95.8	2.5	1.3	0.4	141.7	2.88	0.93	116	53	0.32
BL+55	13:25:00	7.52	30.9	112	25.1	3.1	21	7.2	99.7	96.6	2	1.1	0.3	143.8	3.51	1.16	111	67	0.48
Ho	13:30:00	7.49	27.5	118.8	20.8	-2.3	16	5.6	99.9	96.1	2.6	1.2	0.1	143.2	2.68	0.92	118	53	0.35
Ho+20	13:50:00	7.5	35.2	111.4	27	3.6	21	7.2	99.7	95.8	2.8	1.1	0.3	142.3	3.57	1.13	110	70	0.47
Ho+40	14:10:00	7.49	36.5	102.8	27.4	3.8	20	6.9	99.2	95.3	2.9	1	0.8	141.8	3.64	1.11	110	68	0.4
Ho+60	14:30:00	7.482	36.4	106.7	26.6	3	21	7	99.3	95.8	2.5	1	0.7	142.2	3.86	1.14	110	68	0.42
Ho+80	14:50:00	7.534	32.2	101.3	26.5	3.7	20	6.8	99.5	95.5	2.9	1.1	0.5	143.5	3.92	1.21	109	67	0.42
He	14:55:44	7.49	35.2	100.7	26.4	2.9	20	6.8	98.8	95.2	2.5	1.1	1.2	142.3	3.7	1.13	110	65	0.46
He+15	15:10:00	7.51	32.7	109.1	25.6	2.4	18	6	99.6	96	2.6	1	0.4	145.1	3.28	1.09	114	65	0.52
To	15:25:02	7.53	30	110.9	25	2.2	18	6.1	99.8	96	2.6	1.2	0.2	141.5	3.37	1.06	111	67	0.64
Te	15:45:37	7.53	30.6	82.7	25	2.3	21	7.1	97.4	93.8	2.5	1.2	2.5	143.4	4.36	0.9	111	87	1.72
Te+15	16:00:00	7.54	29.5	87.6	24.7	2	19	6.5	97.9	94.3	2.4	1.3	2	141.5	4.04	0.96	111	81	1.24
Te+30	16:15:00	7.57	26.9	103.1	24.1	2.1	19	6.6	99.6	95.7	2.8	1.1	0.4	140.8	3.72	0.84	110	95	0.95
