# Supplementary material for: Multivariate physiological recordings in an experimental hemorrhage model
Source: Data Brief. 2018 Jan 31;17:544–50. doi: 10.1016/j.dib.2018.01.053 (PMC5988387; doi:10.1016/j.dib.2018.01.053)
Supplement: Supplementary file 1 — Supplementary material [file mmc1.zip › Data - Corrected/Sheep255_1_CO.csv]

Event	Time	Cardiac Output (L/min)
BL	12:30:00	8.7
BL+30	13:00:00	7.81
BL+55	13:25:00	7.63
Ho+20	13:50:00	6.72
Ho+40	14:10:00	7.57
Ho+60	14:30:00	6.06
Ho+80	14:50:00	4.1
He	14:55:00	5.61
He+15	15:10:00	4.77
To	15:25:00	5.38
Te	15:46:00	10
Te+15	16:00:00	10.4
Te+30	16:13:00	5.49
