# Supplementary material for: Multivariate physiological recordings in an experimental hemorrhage model
Source: Data Brief. 2018 Jan 31;17:544–50. doi: 10.1016/j.dib.2018.01.053 (PMC5988387; doi:10.1016/j.dib.2018.01.053)
Supplement: Supplementary file 1 — Supplementary material [file mmc1.zip › Data - Corrected/Sheep255_1_UO.csv]

Time to baseline onset(s)	Urine flow rate (mL/min)
-1	1
59	1
119	1
179	0
239	1
299	2
359	0
419	1
479	2
539	13
599	16
659	0
719	0
779	0
839	0
899	6
959	2
1019	0
1079	5
1139	7
1199	0
1259	2
1319	5
1379	1
1439	1
1499	0
1559	1
1619	0
1679	0
1739	0
1799	0
1859	0
1919	0
1979	0
2039	0
2099	0
2159	7
2219	15
2279	7
2339	2
2399	1
2459	3
2519	2
2579	2
2639	1
2699	2
2759	1
2819	1
2879	0
2939	1
2999	1
3059	0
3119	0
3179	0
3239	1
3299	0
3359	0
3419	0
3479	0
3539	0
3599	0
3659	1
3719	0
3779	0
3839	0
3899	0
3959	0
4019	1
4079	0
4139	11
4199	11
4259	7
4319	7
4379	2
4439	0
4499	0
4559	0
4619	0
4679	0
4739	1
4799	2
4859	3
4919	4
4979	0
5039	0
5099	0
5159	1
5219	0
5279	0
5339	0
5399	0
5459	1
5519	1
5579	0
5639	1
5699	0
5759	1
5819	0
5879	1
5939	0
5999	1
6059	0
6119	3
6179	2
6239	2
6299	1
6359	2
6419	2
6479	2
6539	0
6599	0
6659	0
6719	4
6779	1
6839	0
6899	0
6959	0
7019	0
7079	0
7139	1
7199	0
7259	0
7319	0
7379	1
7439	1
7499	2
7559	1
7619	6
7679	1
7739	2
7799	0
7859	0
7919	0
7979	1
8039	1
8099	0
8159	1
8219	0
8279	0
8339	1
8399	0
8459	1
8519	3
8579	2
8639	1
8699	1
8759	1
8819	1
8879	1
8939	1
8999	1
9059	2
9119	1
9179	0
9239	0
9299	1
9359	0
9419	1
9479	1
9539	1
9599	0
9659	2
9719	1
9779	2
9839	3
9899	2
9959	1
10019	0
10079	1
10139	1
10199	0
10259	2
10319	1
10379	0
10439	2
10499	0
10559	1
10619	1
10679	1
10739	1
10799	2
10859	2
10919	1
10979	1
11039	1
11099	1
11159	2
11219	1
11279	1
11339	1
11399	1
11459	0
11519	2
11579	1
11639	1
11699	0
11759	1
11819	0
11879	0
11939	1
11999	1
12059	1
12119	2
12179	1
12239	3
12299	2
12359	2
12419	2
12479	3
12539	2
12599	2
12659	2
12719	2
12779	1
12839	1
12899	1
12959	1
13019	3
13079	1
13139	2
