# Supplementary material for: Multivariate physiological recordings in an experimental hemorrhage model
Source: Data Brief. 2018 Jan 31;17:544–50. doi: 10.1016/j.dib.2018.01.053 (PMC5988387; doi:10.1016/j.dib.2018.01.053)
Supplement: Supplementary file 1 — Supplementary material [file mmc1.zip › Data - Corrected/Sheep255_1_Venous blood.csv]

Event	Time	pH	pCO2 (mmHg)	pO2 (mmHg)	HCO3 (mmol/L)	BE (mmol/L)	Hct (%)	tHb (g/dL)	sO2 (%)	FO2Hb (%)	FCOHb (%)	FmetHb (%)	FHHB (%)	Na (mmol/L)	K (mmol/L)	Ca (mmol/L)	Cl (mmol/L)	Glu (mg/dL)	Lac (mmol/L)
BL	12:30:01	7.42	37.9	37.3	24.2	-0.2	20	6.7	66.3	63.8	2.1	1.7	32.4	142.1	3.18	1.06	114	52	0.34
BL+30	13:00:00	7.451	33.5	33.7	22.8	-1	19	6.5	62	59.6	2	1.8	36.6	143.6	2.84	1.01	116	51	0.37
BL+55	13:25:00	7.43	32.5	34.6	21.5	-2.4	18	6	62.3	60.3	1.8	1.6	36.3	142	2.75	0.97	117	51	0.36
Ho	13:30:00	7.43	35.9	36.5	23.7	-0.5	19	6.3	64.2	62.1	1.9	1.4	34.6	142.5	3.04	1.04	115	58	0.42
Ho+20	13:50:00	7.45	33.6	36.2	23	-0.8	19	6.4	65.3	63	2.1	1.4	33.5	143.2	2.91	1.02	116	55	0.41
Ho+40	14:10:00	7.46	29.5	29.5	20.5	-3.1	15	5.2	51.4	49.9	1.5	1.4	47.2	142.4	2.42	0.84	121	43	0.33
Ho+60	14:30:00	7.462	31.8	29.5	22.2	-1.5	17	5.7	51.2	49.5	2.2	1.2	47.1	141.8	2.99	0.95	117	50	0.36
Ho+80	14:50:00	7.46	35.4	23.6	24.7	0.9	20	6.7	34.1	33.1	2	1	63.9	144	3.21	1.1	114	55	0.42
He	14:55:44	7.46	35.1	26.2	24.4	0.5	18	6.2	40.7	39.5	2.1	0.9	57.5	141.6	3.21	0.99	115	52	0.46
He+15	15:10:00	7.44	30.9	25.9	20.8	-3.1	16	5.3	41.2	40.1	1.5	1.1	57.3	144.2	2.79	0.99	119	47	0.48
To	15:25:02	7.45	35	23.6	24.1	0.2	17	5.8	34.6	33.7	1.6	0.9	63.8	146.2	3.12	1.07	116	56	0.65
Te	15:45:37	7.41	36.5	20.6	23.1	-1.3	18	6.2	21.7	20.9	1.3	2.3	75.5	143.1	3.8	0.82	115	74	1.67
Te+15	16:00:00	7.45	33.5	21.2	22.9	-1	17	5.8	25.1	24.3	1.5	1.6	72.6	141.5	3.55	0.91	115	71	1
Te+30	16:15:00	7.46	33.2	28.2	23.3	-0.3	19	6.5	45.6	44.3	1.8	1	52.9	142.1	3.43	0.86	112	84	0.94
