# Supplementary material for: Multivariate physiological recordings in an experimental hemorrhage model
Source: Data Brief. 2018 Jan 31;17:544–50. doi: 10.1016/j.dib.2018.01.053 (PMC5988387; doi:10.1016/j.dib.2018.01.053)
Supplement: Supplementary file 1 — Supplementary material [file mmc1.zip › Data - Corrected/Sheep255_2_Arterial blood.csv]

Event	Time	pH	pCO2 (mmHg)	pO2 (mmHg)	HCO3 (mmol/L)	BE (mmol/L)	Hct (%)	tHb (g/dL)	sO2 (%)	FO2Hb (%)	FCOHb (%)	FmetHb (%)	FHHB (%)	Na (mmol/L)	K (mmol/L)	Ca (mmol/L)	Cl (mmol/L)	Glu (mg/dL)	Lac (mmol/L)
BL	10:29:58	7.47	34.8	86	25.3	1.7	23	7.7	97.8	94.6	2.3	1	2.1	138.7	3.1	1.09	109	73	0.91
BL+30	10:59:00	7.48	33.5	76.6	24.6	1.2	23	7.9	96.5	93.2	2.4	1	3.4	142.6	3.26	1.1	112	68	0.99
BL+55	11:24:00	7.47	36	68.1	25.7	2	23	7.7	93.6	90.7	2.1	1	6.2	141.7	3.31	1.05	111	64	0.65
Ho	11:29:59	7.49	33.8	82.6	25.5	2.2	21	7.3	97.4	94.2	2.5	0.8	2.5	136.4	3.36	1.03	109	63	0.77
Ho+5	11:34:00	7.486	31.9	80.2	23.5	0.2	18	6.2	96.9	94.4	2	0.6	3	131.2	2.97	0.95	113	56	0.7
Ho+10	11:39:00	7.49	35	70	26.1	2.7	23	7.8	94.1	91.4	1.9	1	5.7	136.4	3.58	1.05	108	62	0.7
He	11:42:24	7.527	29.9	86.8	24.3	1.6	21	7.1	97.9	95.1	2.2	0.7	2	134.1	3.54	1.02	108	64	0.97
He+15	11:57:00	7.53	29	87.1	24.1	1.6	20	6.7	98.1	95	2.5	0.7	1.8	133.2	3.3	0.97	109	64	1.06
To	12:12:17	7.53	30.2	101.6	25.2	2.5	19	6.3	99.4	96.2	2.5	0.7	0.6	132.1	3.25	1	108	68	0.81
Te	12:14:51	7.53	28.8	104.7	23.8	1.1	19	6.3	99.6	96.2	2.6	0.8	0.4	136.3	3.61	0.98	110	63	1.21
Te+15	12:29:00	7.54	29.1	96.3	24.6	2.1	20	6.9	99.1	96	2.3	0.8	0.9	134	3.82	0.95	109	60	1.66
Te+30	12:44:00	7.572	26.4	108.9	23.8	1.6	18	6	99.9	96.2	2.9	0.8	0.1	135.4	3.39	0.97	109	56	1.06
