# Supplementary material for: Multivariate physiological recordings in an experimental hemorrhage model
Source: Data Brief. 2018 Jan 31;17:544–50. doi: 10.1016/j.dib.2018.01.053 (PMC5988387; doi:10.1016/j.dib.2018.01.053)
Supplement: Supplementary file 1 — Supplementary material [file mmc1.zip › Data - Corrected/Sheep255_2_CO.csv]

Event	Time	Cardiac Output (L/min)
BL	10:30:00	6.19
BL+30	11:00:00	5.94
BL+55	11:25:00	5.79
Ho+5	11:35:00	6.39
He	11:42:00	4.78
He+15	11:57:00	3.78
To	12:12:00	5.39
Te	12:16:00	8.9
Te+15	12:30:00	7.88
Te+30	12:45:00	5.44
