# Supplementary material for: Multivariate physiological recordings in an experimental hemorrhage model
Source: Data Brief. 2018 Jan 31;17:544–50. doi: 10.1016/j.dib.2018.01.053 (PMC5988387; doi:10.1016/j.dib.2018.01.053)
Supplement: Supplementary file 1 — Supplementary material [file mmc1.zip › Data - Corrected/Sheep255_2_rSO2.csv]

Time	rSO2_cerebral (%)	rSO2_thigh1 (%)	rSO2_thigh2 (%)
10:30:00	74	70	71
10:30:04	74	69	70
10:30:08	74	68	70
10:30:12	75	68	70
10:30:16	75	68	70
10:30:20	75	67	70
10:30:24	75	67	69
10:30:28	75	67	70
10:30:32	75	68	70
10:30:36	74	69	71
10:30:40	75	69	71
10:30:44	74	69	71
10:30:48	73	69	71
10:30:52	74	69	70
10:30:56	74	68	71
10:31:00	74	68	70
10:31:04	74	69	71
10:31:08	74	69	71
10:31:12	74	70	72
10:31:16	74	69	72
10:31:20	74	69	71
10:31:24	74	69	71
10:31:28	74	69	71
10:31:32	74	69	71
10:31:36	74	68	71
10:31:40	77	69	71
10:31:44	77	69	71
10:31:48	77	69	71
10:31:52	76	69	72
10:31:56	76	69	72
10:32:00	76	69	71
10:32:04	76	69	72
10:32:08	76	69	72
10:32:12	76	69	72
10:32:16	76	69	72
10:32:20	76	69	72
10:32:24	76	70	72
10:32:28	76	70	73
10:32:32	76	70	72
10:32:36	76	70	73
10:32:40	76	70	72
10:32:44	79	69	72
10:32:48	79	69	72
10:32:52	78	69	72
10:32:56	77	69	72
10:33:00	76	69	72
10:33:04	74	71	72
10:33:08	74	72	78
10:33:12	75	72	77
10:33:16	75	72	75
10:33:20	75	71	72
10:33:24	76	70	70
10:33:28	75	70	69
10:33:32	75	69	68
10:33:36	75	68	68
10:33:40	75	67	69
10:33:44	75	67	70
10:33:48	75	67	71
10:33:52	75	67	71
10:33:56	74	64	69
10:34:00	74	65	70
10:34:04	75	67	70
10:34:08	75	69	70
10:34:12	74	68	70
10:34:16	75	69	70
10:34:20	76	68	71
10:34:24	73	66	71
10:34:28	76	65	71
10:34:32	76	65	71
10:34:36	76	64	70
10:34:40	76	64	70
10:34:44	75	65	70
10:34:48	75	68	70
10:34:52	75	70	74
10:34:56	77	72	74
10:35:00	76	73	75
10:35:04	76	72	75
10:35:08	75	71	75
10:35:12	75	70	74
10:35:16	75	70	74
10:35:20	75	71	74
10:35:24	75	70	73
10:35:28	76	69	73
10:35:32	75	67	73
10:35:36	75	70	72
10:35:40	75	71	73
10:35:44	75	71	73
10:35:48	74	70	73
10:35:52	74	70	73
10:35:56	75	70	73
10:36:00	75	70	73
10:36:04	75	71	73
10:36:08	76	71	73
10:36:12	74	71	73
10:36:16	75	71	73
10:36:20	75	71	73
10:36:24	74	70	73
10:36:28	74	70	72
10:36:32	74	70	72
10:36:36	73	70	72
10:36:40	73	70	72
10:36:44	73	70	72
10:36:48	75	70	72
10:36:52	74	70	72
10:36:56	74	70	72
10:37:00	75	71	72
10:37:04	75	71	72
10:37:08	75	71	73
10:37:12	74	71	73
10:37:16	76	71	73
10:37:20	74	72	73
10:37:24	74	72	73
10:37:28	75	72	73
10:37:32	75	71	73
10:37:36	75	71	73
10:37:40	74	71	73
10:37:44	75	71	73
10:37:48	76	71	74
10:37:52	75	71	74
10:37:56	75	71	74
10:38:00	75	71	74
10:38:04	75	71	74
10:38:08	75	72	75
10:38:12	75	72	75
10:38:16	77	72	75
10:38:20	77	72	74
10:38:24	75	73	75
10:38:28	77	73	75
10:38:32	77	73	76
10:38:36	78	73	76
10:38:40	77	73	75
10:38:44	76	72	75
10:38:48	76	72	74
10:38:52	76	71	74
10:38:56	76	71	73
10:39:00	76	70	73
10:39:04	75	70	72
10:39:08	76	70	72
10:39:12	76	71	73
10:39:16	75	71	73
10:39:20	74	70	73
10:39:24	75	71	73
10:39:28	75	70	73
10:39:32	75	70	72
10:39:36	77	70	72
10:39:40	76	70	72
10:39:44	76	70	72
10:39:48	75	70	72
10:39:52	75	70	72
10:39:56	75	70	72
10:40:00	74	70	72
10:40:04	74	70	73
10:40:08	74	71	74
10:40:12	74	72	74
10:40:16	73	72	74
10:40:20	74	72	74
10:40:24	74	72	74
10:40:28	73	72	74
10:40:32	74	72	74
10:40:36	75	72	74
10:40:40	75	72	74
10:40:44	74	73	75
10:40:48	74	73	75
10:40:52	74	73	75
10:40:56	74	72	74
10:41:00	74	73	75
10:41:04	75	73	75
10:41:08	74	73	74
10:41:12	74	72	74
10:41:16	74	72	74
10:41:20	74	72	74
10:41:24	74	71	74
10:41:28	73	71	74
10:41:32	73	71	74
10:41:36	73	71	73
10:41:40	75	69	72
10:41:44	73	69	71
10:41:48	73	69	72
10:41:52	73	68	71
10:41:56	72	67	70
10:42:00	74	68	70
10:42:04	74	68	71
10:42:08	73	68	70
10:42:12	74	68	71
10:42:16	73	69	72
10:42:20	75	69	72
10:42:24	75	69	72
10:42:28	74	70	72
10:42:32	74	70	72
10:42:36	74	70	72
10:42:40	73	70	72
10:42:44	76	70	75
10:42:48	74	72	75
10:42:52	75	72	78
10:42:56	73	73	78
10:43:00	74	73	78
10:43:04	75	73	77
10:43:08	74	72	76
10:43:12	74	71	76
10:43:16	77	71	75
10:43:20	73	70	74
10:43:24	76	70	74
10:43:28	74	71	74
10:43:32	75	71	74
10:43:36	75	69	74
10:43:40	75	69	73
10:43:44	74	70	72
10:43:48	75	69	72
10:43:52	75	69	72
10:43:56	74	69	73
10:44:00	74	69	73
10:44:04	77	69	72
10:44:08	76	68	72
10:44:12	75	69	72
10:44:16	76	69	73
10:44:20	77	70	73
10:44:24	75	70	73
10:44:28	75	69	73
10:44:32	75	70	73
10:44:36	75	70	73
10:44:40	75	71	72
10:44:44	75	71	72
10:44:48	75	71	73
10:44:52	74	71	73
10:44:56	76	71	73
10:45:00	75	70	73
10:45:04	75	70	73
10:45:08	75	70	73
10:45:12	74	70	73
10:45:16	74	70	73
10:45:20	74	70	73
10:45:24	74	71	73
10:45:28	74	71	73
10:45:32	76	70	73
10:45:36	76	70	72
10:45:40	75	70	72
10:45:44	75	70	72
10:45:48	75	70	72
10:45:52	74	70	73
10:45:56	77	70	73
10:46:00	75	70	73
10:46:04	77	71	73
10:46:08	74	71	73
10:46:12	75	71	73
10:46:16	74	69	73
10:46:20	75	69	72
10:46:24	75	69	72
10:46:28	74	69	72
10:46:32	75	69	72
10:46:36	72	69	72
10:46:40	74	70	72
10:46:44	74	70	73
10:46:48	76	70	73
10:46:52	76	70	73
10:46:56	76	70	73
10:47:00	77	70	73
10:47:04	77	70	73
10:47:08	75	70	72
10:47:12	75	69	71
10:47:16	75	68	71
10:47:20	74	68	70
10:47:24	76	67	70
10:47:28	76	67	70
10:47:32	76	67	70
10:47:36	75	67	70
10:47:40	74	68	70
10:47:44	78	68	70
10:47:48	77	69	71
10:47:52	76	69	71
10:47:56	76	69	71
10:48:00	74	69	72
10:48:04	75	70	72
10:48:08	74	70	73
10:48:12	75	70	72
10:48:16	75	69	71
10:48:20	76	68	71
10:48:24	76	69	71
10:48:28	76	68	70
10:48:32	76	68	70
10:48:36	75	68	70
10:48:40	74	69	71
10:48:44	73	69	72
10:48:48	75	69	72
10:48:52	75	69	72
10:48:56	74	68	71
10:49:00	74	68	71
10:49:04	74	68	71
10:49:08	73	68	71
10:49:12	75	69	71
10:49:16	75	69	71
10:49:20	74	69	71
10:49:24	73	69	71
10:49:28	74	69	73
10:49:32	79	70	74
10:49:36	77	69	73
10:49:40	77	69	73
10:49:44	75	68	72
10:49:48	79	68	72
10:49:52	76	68	72
10:49:56	76	69	72
10:50:00	73	70	72
10:50:04	76	70	73
10:50:08	73	70	73
10:50:12	73	70	72
10:50:16	72	69	71
10:50:20	73	68	71
10:50:24	73	67	70
10:50:28	73	67	70
10:50:32	72	67	70
10:50:36	72	67	70
10:50:40	73	68	70
10:50:44	73	68	70
10:50:48	76	68	70
10:50:52	78	68	70
10:50:56	75	69	71
10:51:00	74	69	72
10:51:04	75	69	72
10:51:08	73	69	72
10:51:12	75	69	72
10:51:16	77	69	72
10:51:20	76	69	72
10:51:24	77	70	72
10:51:28	77	70	73
10:51:32	78	70	73
10:51:36	80	70	72
10:51:40	82	70	72
10:51:44	80	70	73
10:51:48	79	70	73
10:51:52	79	71	74
10:51:56	78	71	74
10:52:00	77	71	74
10:52:04	76	70	74
10:52:08	76	69	74
10:52:12	78	69	74
10:52:16	74	69	73
10:52:20	74	69	73
10:52:24	74	70	73
10:52:28	75	71	73
10:52:32	74	71	73
10:52:36	74	71	74
10:52:40	73	72	75
10:52:44	74	72	75
10:52:48	74	71	74
10:52:52	74	71	74
10:52:56	74	70	73
10:53:00	73	70	73
10:53:04	74	70	73
10:53:08	73	70	73
10:53:12	74	70	73
10:53:16	74	70	73
10:53:20	74	71	74
10:53:24	75	71	74
10:53:28	73	71	73
10:53:32	74	71	74
10:53:36	72	71	74
10:53:40	73	71	74
10:53:44	75	71	74
10:53:48	73	71	73
10:53:52	73	70	73
10:53:56	75	69	72
10:54:00	75	68	71
10:54:04	76	68	71
10:54:08	74	68	70
10:54:12	75	68	70
10:54:16	74	68	70
10:54:20	74	68	70
10:54:24	74	68	70
10:54:28	74	68	70
10:54:32	74	68	71
10:54:36	77	69	71
10:54:40	74	69	71
10:54:44	73	69	71
10:54:48	74	69	71
10:54:52	74	69	71
10:54:56	74	68	71
10:55:00	74	68	70
10:55:04	74	68	71
10:55:08	74	69	71
10:55:12	73	69	72
10:55:16	75	69	71
10:55:20	74	69	71
10:55:24	73	69	71
10:55:28	74	68	71
10:55:32	73	68	71
10:55:36	73	68	71
10:55:40	73	68	71
10:55:44	73	68	71
10:55:48	73	68	71
10:55:52	73	67	70
10:55:56	73	68	71
10:56:00	74	69	72
10:56:04	73	70	72
10:56:08	73	71	73
10:56:12	73	71	73
10:56:16	73	71	72
10:56:20	74	70	72
10:56:24	73	70	72
10:56:28	73	71	73
10:56:32	73	70	73
10:56:36	72	70	73
10:56:40	72	71	73
10:56:44	72	70	74
10:56:48	72	70	75
10:56:52	73	71	75
10:56:56	73	70	74
10:57:00	73	70	74
10:57:04	73	70	73
10:57:08	73	70	73
10:57:12	75	70	73
10:57:16	73	68	72
10:57:20	72	68	72
10:57:24	72	69	72
10:57:28	72	69	72
10:57:32	73	69	71
10:57:36	73	69	71
10:57:40	73	69	71
10:57:44	73	69	71
10:57:48	73	68	72
10:57:52	73	68	71
10:57:56	75	68	71
10:58:00	75	68	71
10:58:04	75	68	70
10:58:08	77	68	70
10:58:12	74	67	70
10:58:16	72	68	70
10:58:20	72	68	72
10:58:24	72	69	72
10:58:28	73	69	72
10:58:32	73	69	72
10:58:36	73	70	73
10:58:40	73	69	72
10:58:44	73	69	72
10:58:48	73	69	72
10:58:52	73	68	71
10:58:56	73	68	71
10:59:00	74	68	71
10:59:04	74	68	72
10:59:08	73	69	71
10:59:12	74	69	71
10:59:16	73	69	71
10:59:20	75	69	72
10:59:24	74	70	72
10:59:28	74	70	72
10:59:32	73	70	72
10:59:36	74	69	72
10:59:40	74	69	72
10:59:44	75	69	72
10:59:48	74	69	72
10:59:52	74	69	72
10:59:56	74	69	72
11:00:00	73	69	72
11:00:04	72	64	71
11:00:08	72	65	73
11:00:12	71	63	74
11:00:16	71	61	66
11:00:20	71	59	61
11:00:24	71	58	61
11:00:28	71	57	66
11:00:32	73	54	70
11:00:36	72	55	70
11:00:40	74	55	69
11:00:44	73	57	67
11:00:48	72	56	67
11:00:52	72	59	69
11:00:56	72	58	71
11:01:00	72	55	71
11:01:04	74	50	70
11:01:08	72	53	71
11:01:12	73	54	70
11:01:16	72	53	68
11:01:20	72	53	68
11:01:24	72	52	68
11:01:28	73	55	68
11:01:32	72	52	69
11:01:36	72	58	69
11:01:40	73	59	69
11:01:44	72	57	69
11:01:48	71	58	69
11:01:52	71	59	69
11:01:56	71	59	70
11:02:00	71	56	70
11:02:04	71	55	70
11:02:08	71	59	70
11:02:12	71	55	70
11:02:16	70	58	70
11:02:20	70	57	69
11:02:24	72	53	69
11:02:28	70	59	70
11:02:32	72	53	69
11:02:36	72	56	69
11:02:40	72	55	69
11:02:44	72	57	69
11:02:48	72	55	69
11:02:52	71	58	69
11:02:56	71	58	69
11:03:00	71	57	69
11:03:04	70	55	70
11:03:08	70	56	70
11:03:12	70	57	70
11:03:16	73	56	70
11:03:20	72	55	69
11:03:24	71	57	69
11:03:28	71	58	69
11:03:32	72	53	69
11:03:36	72	53	69
11:03:40	72	51	69
11:03:44	72	55	68
11:03:48	71	55	69
11:03:52	70	54	69
11:03:56	73	58	69
11:04:00	72	59	70
11:04:04	71	54	70
11:04:08	71	57	70
11:04:12	71	58	70
11:04:16	71	55	70
11:04:20	70	57	70
11:04:24	70	55	70
11:04:28	71	53	70
11:04:32	70	55	69
11:04:36	71	60	69
11:04:40	72	54	69
11:04:44	71	56	70
11:04:48	71	57	69
11:04:52	71	53	69
11:04:56	72	53	69
11:05:00	71	56	68
11:05:04	71	58	69
11:05:08	72	56	70
11:05:12	71	57	71
11:05:16	70	57	71
11:05:20	72	57	71
11:05:24	72	58	70
11:05:28	73	53	69
11:05:32	71	52	68
11:05:36	72	51	68
11:05:40	72	57	69
11:05:44	72	57	69
11:05:48	71	57	70
11:05:52	73	54	70
11:05:56	72	55	70
11:06:00	72	54	69
11:06:04	72	53	69
11:06:08	71	58	69
11:06:12	70	58	69
11:06:16	70	55	69
11:06:20	70	62	71
11:06:24	72	60	71
11:06:28	70	58	71
11:06:32	70	56	70
11:06:36	71	60	70
11:06:40	71	58	70
11:06:44	71	57	69
11:06:48	73	53	69
11:06:52	70	57	69
11:06:56	71	52	69
11:07:00	74	55	69
11:07:04	71	53	70
11:07:08	73	55	70
11:07:12	73	55	70
11:07:16	72	57	70
11:07:20	72	56	70
11:07:24	70	58	70
11:07:28	70	53	69
11:07:32	72	52	69
11:07:36	70	49	68
11:07:40	71	51	69
11:07:44	70	56	69
11:07:48	70	53	69
11:07:52	70	51	69
11:07:56	70	51	69
11:08:00	72	50	68
11:08:04	70	54	68
11:08:08	70	56	68
11:08:12	69	53	69
11:08:16	69	53	70
11:08:20	69	54	70
11:08:24	69	58	70
11:08:28	69	55	69
11:08:32	69	52	69
11:08:36	69	58	69
11:08:40	69	54	69
11:08:44	69	55	70
11:08:48	68	56	70
11:08:52	69	54	68
11:08:56	69	53	68
11:09:00	69	53	70
11:09:04	69	54	70
11:09:08	71	52	71
11:09:12	70	53	71
11:09:16	72	55	70
11:09:20	71	54	69
11:09:24	70	58	68
11:09:28	70	54	68
11:09:32	69	57	68
11:09:36	69	54	69
11:09:40	69	53	71
11:09:44	69	53	71
11:09:48	69	55	71
11:09:52	70	54	70
11:09:56	69	58	69
11:10:00	69	55	68
11:10:04	69	56	68
11:10:08	68	50	68
11:10:12	68	49	68
11:10:16	70	52	68
11:10:20	69	55	69
11:10:24	68	60	71
11:10:28	67	54	70
11:10:32	67	59	70
11:10:36	67	60	70
11:10:40	68	56	69
11:10:44	70	52	68
11:10:48	69	50	68
11:10:52	68	55	68
11:10:56	67	52	69
11:11:00	68	54	71
11:11:04	68	56	71
11:11:08	68	60	71
11:11:12	69	53	70
11:11:16	68	55	69
11:11:20	68	52	68
11:11:24	68	55	68
11:11:28	68	60	69
11:11:32	68	61	70
11:11:36	69	60	71
11:11:40	68	53	71
11:11:44	68	52	71
11:11:48	68	58	71
11:11:52	67	55	69
11:11:56	68	53	69
11:12:00	68	54	69
11:12:04	68	58	70
11:12:08	69	59	70
11:12:12	68	57	70
11:12:16	69	58	70
11:12:20	68	58	70
11:12:24	68	58	70
11:12:28	67	57	71
11:12:32	67	56	70
11:12:36	68	55	69
11:12:40	67	57	69
11:12:44	69	53	69
11:12:48	72	56	70
11:12:52	67	56	70
11:12:56	68	54	70
11:13:00	67	59	71
11:13:04	67	59	71
11:13:08	67	54	70
11:13:12	67	56	70
11:13:16	69	56	70
11:13:20	67	50	71
11:13:24	67	56	71
11:13:28	68	58	70
11:13:32	67	54	69
11:13:36	67	56	67
11:13:40	68	53	67
11:13:44	67	53	70
11:13:48	66	52	70
11:13:52	66	50	70
11:13:56	67	51	69
11:14:00	69	55	69
11:14:04	67	52	68
11:14:08	67	56	67
11:14:12	67	55	67
11:14:16	69	57	66
11:14:20	68	56	72
11:14:24	66	54	73
11:14:28	68	52	67
11:14:32	67	54	64
11:14:36	66	51	67
11:14:40	66	53	71
11:14:44	67	54	72
11:14:48	66	56	71
11:14:52	66	52	68
11:14:56	66	50	68
11:15:00	67	54	67
11:15:04	66	56	69
11:15:08	66	56	69
11:15:12	66	58	72
11:15:16	67	58	71
11:15:20	65	57	71
11:15:24	66	55	70
11:15:28	65	56	69
11:15:32	65	55	69
11:15:36	65	58	70
11:15:40	65	58	70
11:15:44	65	59	70
11:15:48	64	57	70
11:15:52	64	53	70
11:15:56	65	55	71
11:16:00	65	58	71
11:16:04	65	55	70
11:16:08	65	58	70
11:16:12	65	59	70
11:16:16	65	56	70
11:16:20	65	57	70
11:16:24	67	53	69
11:16:28	65	57	69
11:16:32	64	57	70
11:16:36	64	55	71
11:16:40	64	56	71
11:16:44	65	56	72
11:16:48	65	60	71
11:16:52	65	57	70
11:16:56	65	59	70
11:17:00	65	58	70
11:17:04	64	56	70
11:17:08	66	55	70
11:17:12	65	52	70
11:17:16	65	51	70
11:17:20	66	52	70
11:17:24	65	53	71
11:17:28	65	58	71
11:17:32	65	54	71
11:17:36	65	57	71
11:17:40	64	57	70
11:17:44	65	54	70
11:17:48	64	54	70
11:17:52	64	58	70
11:17:56	64	58	71
11:18:00	64	54	71
11:18:04	65	55	71
11:18:08	66	59	71
11:18:12	66	58	70
11:18:16	65	56	70
11:18:20	65	56	70
11:18:24	64	57	71
11:18:28	67	56	71
11:18:32	66	61	71
11:18:36	68	60	71
11:18:40	66	54	70
11:18:44	66	54	70
11:18:48	66	57	71
11:18:52	66	57	70
11:18:56	66	55	69
11:19:00	65	52	69
11:19:04	69	55	70
11:19:08	66	59	72
11:19:12	67	61	72
11:19:16	66	57	71
11:19:20	67	54	70
11:19:24	65	55	70
11:19:28	68	56	70
11:19:32	65	56	70
11:19:36	65	56	70
11:19:40	65	53	69
11:19:44	64	54	70
11:19:48	66	53	70
11:19:52	65	54	70
11:19:56	63	54	70
11:20:00	63	58	71
11:20:04	64	57	71
11:20:08	64	58	71
11:20:12	63	60	70
11:20:16	63	61	71
11:20:20	65	62	72
11:20:24	65	56	71
11:20:28	66	57	71
11:20:32	64	55	71
11:20:36	62	56	71
11:20:40	63	56	71
11:20:44	63	59	70
11:20:48	62	55	71
11:20:52	64	55	72
11:20:56	63	54	73
11:21:00	62	57	72
11:21:04	63	55	72
11:21:08	62	55	71
11:21:12	63	54	71
11:21:16	63	58	71
11:21:20	64	55	71
11:21:24	65	52	70
11:21:28	64	52	69
11:21:32	65	52	69
11:21:36	62	56	68
11:21:40	64	56	72
11:21:44	62	55	71
11:21:48	62	58	69
11:21:52	65	55	68
11:21:56	64	61	70
11:22:00	64	57	70
11:22:04	63	54	70
11:22:08	64	53	70
11:22:12	64	56	70
11:22:16	64	57	70
11:22:20	66	54	71
11:22:24	69	50	71
11:22:28	69	50	71
11:22:32	66	52	71
11:22:36	66	50	70
11:22:40	66	54	70
11:22:44	66	52	69
11:22:48	66	51	69
11:22:52	64	52	70
11:22:56	64	57	71
11:23:00	64	53	70
11:23:04	66	51	71
11:23:08	66	51	70
11:23:12	64	56	70
11:23:16	63	57	69
11:23:20	63	58	70
11:23:24	63	59	71
11:23:28	64	59	72
11:23:32	64	55	71
11:23:36	64	55	70
11:23:40	63	56	70
11:23:44	63	53	70
11:23:48	65	51	69
11:23:52	63	58	70
11:23:56	62	53	70
11:24:00	65	53	70
11:24:04	64	53	70
11:24:08	63	52	70
11:24:12	63	55	70
11:24:16	63	60	71
11:24:20	64	60	71
11:24:24	63	57	71
11:24:28	62	54	70
11:24:32	63	56	70
11:24:36	62	52	70
11:24:40	62	51	69
11:24:44	64	57	70
11:24:48	64	53	70
11:24:52	66	52	70
11:24:56	63	51	71
11:25:00	64	52	71
11:25:04	64	50	70
11:25:08	64	52	70
11:25:12	63	55	71
11:25:16	63	56	71
11:25:20	63	55	71
11:25:24	64	57	71
11:25:28	63	58	71
11:25:32	64	54	71
11:25:36	63	53	70
11:25:40	61	55	71
11:25:44	63	54	71
11:25:48	62	57	72
11:25:52	64	59	71
11:25:56	63	60	71
11:26:00	63	62	71
11:26:04	62	61	71
11:26:08	64	61	71
11:26:12	63	61	71
11:26:16	61	60	70
11:26:20	63	59	70
11:26:24	62	55	71
11:26:28	62	53	71
11:26:32	62	55	71
11:26:36	63	56	71
11:26:40	62	54	71
11:26:44	62	55	72
11:26:48	67	52	71
11:26:52	66	54	70
11:26:56	69	52	69
11:27:00	67	56	69
11:27:04	64	52	69
11:27:08	62	52	69
11:27:12	63	52	70
11:27:16	61	52	71
11:27:20	62	55	72
11:27:24	60	59	72
11:27:28	62	57	71
11:27:32	61	58	70
11:27:36	62	56	70
11:27:40	61	56	69
11:27:44	61	60	70
11:27:48	60	58	71
11:27:52	65	59	71
11:27:56	63	59	71
11:28:00	63	59	71
11:28:04	63	58	70
11:28:08	62	57	70
11:28:12	62	58	69
11:28:16	63	52	69
11:28:20	61	52	70
11:28:24	61	57	71
11:28:28	62	56	71
11:28:32	60	60	71
11:28:36	63	57	71
11:28:40	60	56	70
11:28:44	60	57	70
11:28:48	60	57	71
11:28:52	60	54	71
11:28:56	61	59	72
11:29:00	60	56	71
11:29:04	60	59	70
11:29:08	60	64	68
11:29:12	60	58	67
11:29:16	62	60	71
11:29:20	60	59	70
11:29:24	63	53	68
11:29:28	62	54	68
11:29:32	60	53	69
11:29:36	65	57	71
11:29:40	66	52	71
11:29:44	62	51	70
11:29:48	60	55	69
11:29:52	62	52	69
11:29:56	60	56	71
11:30:00	61	56	70
11:30:04	60	54	71
11:30:08	61	57	71
11:30:12	60	53	71
11:30:16	59	53	70
11:30:20	60	57	71
11:30:24	61	56	71
11:30:28	60	55	70
11:30:32	60	60	71
11:30:36	63	57	70
11:30:40	62	56	71
11:30:44	60	55	70
11:30:48	61	57	71
11:30:52	60	57	72
11:30:56	60	55	72
11:31:00	60	54	72
11:31:04	61	57	72
11:31:08	60	60	71
11:31:12	60	59	71
11:31:16	60	60	71
11:31:20	60	59	71
11:31:24	60	60	71
11:31:28	60	60	72
11:31:32	60	59	72
11:31:36	60	55	72
11:31:40	60	57	72
11:31:44	60	57	72
11:31:48	60	56	71
11:31:52	61	55	70
11:31:56	61	57	70
11:32:00	64	57	70
11:32:04	60	56	71
11:32:08	60	59	71
11:32:12	63	58	70
11:32:16	62	57	70
11:32:20	63	57	71
11:32:24	63	58	71
11:32:28	63	58	71
11:32:32	66	57	70
11:32:36	66	55	70
11:32:40	68	57	71
11:32:44	62	54	71
11:32:48	63	56	71
11:32:52	65	57	71
11:32:56	65	57	71
11:33:00	64	57	71
11:33:04	64	55	70
11:33:08	62	54	70
11:33:12	62	55	70
11:33:16	61	54	70
11:33:20	61	56	71
11:33:24	61	53	71
11:33:28	64	58	72
11:33:32	63	60	71
11:33:36	63	59	71
11:33:40	62	60	71
11:33:44	61	60	70
11:33:48	59	61	69
11:33:52	61	57	69
11:33:56	59	58	69
11:34:00	61	58	72
11:34:04	60	56	72
11:34:08	61	55	72
11:34:12	60	54	71
11:34:16	60	52	70
11:34:20	58	53	69
11:34:24	58	53	69
11:34:28	59	52	69
11:34:32	58	52	70
11:34:36	59	55	70
11:34:40	60	52	70
11:34:44	59	55	71
11:34:48	60	53	70
11:34:52	59	55	70
11:34:56	58	53	70
11:35:00	59	54	70
11:35:04	58	54	70
11:35:08	59	51	69
11:35:12	58	56	69
11:35:16	58	55	70
11:35:20	62	52	70
11:35:24	60	56	70
11:35:28	58	53	70
11:35:32	61	51	69
11:35:36	60	53	68
11:35:40	60	49	68
11:35:44	58	53	68
11:35:48	58	49	68
11:35:52	57	48	68
11:35:56	60	47	68
11:36:00	58	51	68
11:36:04	58	54	69
11:36:08	59	52	70
11:36:12	57	55	70
11:36:16	57	58	70
11:36:20	58	57	70
11:36:24	58	57	69
11:36:28	58	53	69
11:36:32	58	51	68
11:36:36	59	54	68
11:36:40	58	47	68
11:36:44	58	51	69
11:36:48	57	52	69
11:36:52	58	52	69
11:36:56	58	52	69
11:37:00	58	58	69
11:37:04	57	54	69
11:37:08	57	57	70
11:37:12	57	60	71
11:37:16	59	55	70
11:37:20	58	54	70
11:37:24	58	54	69
11:37:28	58	56	68
11:37:32	60	54	69
11:37:36	58	52	68
11:37:40	57	53	68
11:37:44	57	50	68
11:37:48	60	54	69
11:37:52	61	51	69
11:37:56	59	52	69
11:38:00	60	52	69
11:38:04	59	53	69
11:38:08	59	51	68
11:38:12	58	49	67
11:38:16	58	48	67
11:38:20	59	48	68
11:38:24	58	51	69
11:38:28	58	55	70
11:38:32	60	57	71
11:38:36	60	57	72
11:38:40	60	57	71
11:38:44	61	56	70
11:38:48	60	56	70
11:38:52	61	54	69
11:38:56	60	53	68
11:39:00	64	52	69
11:39:04	65	51	69
11:39:08	60	52	68
11:39:12	60	51	67
11:39:16	60	50	67
11:39:20	59	46	67
11:39:24	63	46	67
11:39:28	64	52	67
11:39:32	61	52	68
11:39:36	61	52	69
11:39:40	61	53	69
11:39:44	60	51	69
11:39:48	60	55	69
11:39:52	61	55	69
11:39:56	61	55	68
11:40:00	61	52	68
11:40:04	59	56	68
11:40:08	61	54	68
11:40:12	63	51	69
11:40:16	60	50	69
11:40:20	60	54	68
11:40:24	61	55	67
11:40:28	63	53	66
11:40:32	64	54	65
11:40:36	60	54	65
11:40:40	60	50	66
11:40:44	64	45	66
11:40:48	60	48	65
11:40:52	60	46	66
11:40:56	60	52	66
11:41:00	61	47	68
11:41:04	60	49	68
11:41:08	61	56	69
11:41:12	60	52	68
11:41:16	60	52	68
11:41:20	59	53	67
11:41:24	58	55	67
11:41:28	59	49	67
11:41:32	59	46	67
11:41:36	62	49	67
11:41:40	59	48	68
11:41:44	60	46	69
11:41:48	59	51	69
11:41:52	60	52	69
11:41:56	58	51	68
11:42:00	59	56	67
11:42:04	60	53	67
11:42:08	58	50	66
11:42:12	57	53	67
11:42:16	58	49	68
11:42:20	57	52	67
11:42:24	57	47	67
11:42:28	57	51	68
11:42:32	59	51	68
11:42:36	59	52	68
11:42:40	59	52	68
11:42:44	58	52	68
11:42:48	56	56	68
11:42:52	59	53	68
11:42:56	59	50	68
11:43:00	61	52	68
11:43:04	60	52	67
11:43:08	60	51	67
11:43:12	61	51	67
11:43:16	62	48	67
11:43:20	59	49	67
11:43:24	59	55	67
11:43:28	64	54	67
11:43:32	61	55	67
11:43:36	61	49	67
11:43:40	58	55	67
11:43:44	59	50	66
11:43:48	59	50	66
11:43:52	58	56	67
11:43:56	58	49	68
11:44:00	60	53	67
11:44:04	58	54	64
11:44:08	58	61	64
11:44:12	59	61	64
11:44:16	58	61	64
11:44:20	60	61	65
11:44:24	60	61	65
11:44:28	59	61	66
11:44:32	59	60	65
11:44:36	59	59	64
11:44:40	59	58	64
11:44:44	60	58	63
11:44:48	60	58	63
11:44:52	59	49	62
11:44:56	59	51	65
11:45:00	59	52	67
11:45:04	58	53	67
11:45:08	56	50	66
11:45:12	55	53	66
11:45:16	58	52	64
11:45:20	58	50	62
11:45:24	58	49	60
11:45:28	58	47	59
11:45:32	57	46	59
11:45:36	57	49	67
11:45:40	58	54	72
11:45:44	57	62	73
11:45:48	57	66	74
11:45:52	57	65	72
11:45:56	56	64	71
11:46:00	56	63	70
11:46:04	56	62	68
11:46:08	55	59	67
11:46:12	55	60	66
11:46:16	55	57	64
11:46:20	57	54	64
11:46:24	56	55	64
11:46:28	59	52	66
11:46:32	57	51	68
11:46:36	56	51	68
11:46:40	56	52	67
11:46:44	57	47	66
11:46:48	58	51	67
11:46:52	59	52	67
11:46:56	57	55	67
11:47:00	61	54	67
11:47:04	60	54	67
11:47:08	62	49	67
11:47:12	61	48	67
11:47:16	60	47	68
11:47:20	58	52	68
11:47:24	58	51	68
11:47:28	60	51	68
11:47:32	58	49	67
11:47:36	57	53	68
11:47:40	58	53	67
11:47:44	57	55	68
11:47:48	57	55	68
11:47:52	58	56	67
11:47:56	56	57	68
11:48:00	57	55	68
11:48:04	60	57	67
11:48:08	58	51	67
11:48:12	58	50	67
11:48:16	57	51	67
11:48:20	56	52	67
11:48:24	57	49	67
11:48:28	62	48	67
11:48:32	64	51	67
11:48:36	58	51	67
11:48:40	58	53	67
11:48:44	58	53	67
11:48:48	56	51	67
11:48:52	56	49	66
11:48:56	60	51	67
11:49:00	57	51	67
11:49:04	56	54	67
11:49:08	56	54	67
11:49:12	55	50	67
11:49:16	55	56	67
11:49:20	56	56	68
11:49:24	60	56	67
11:49:28	60	52	67
11:49:32	65	50	66
11:49:36	59	50	66
11:49:40	57	50	66
11:49:44	56	50	66
11:49:48	57	49	66
11:49:52	56	47	66
11:49:56	58	49	67
11:50:00	57	50	66
11:50:04	56	53	67
11:50:08	62	54	67
11:50:12	60	53	67
11:50:16	60	51	66
11:50:20	65	50	66
11:50:24	61	53	66
11:50:28	59	51	67
11:50:32	63	51	66
11:50:36	60	50	66
11:50:40	59	50	66
11:50:44	59	49	66
11:50:48	59	51	66
11:50:52	61	49	67
11:50:56	61	47	67
11:51:00	58	53	68
11:51:04	61	51	68
11:51:08	59	58	68
11:51:12	59	57	69
11:51:16	65	55	68
11:51:20	59	53	67
11:51:24	59	55	66
11:51:28	58	50	65
11:51:32	56	47	64
11:51:36	56	48	65
11:51:40	55	48	65
11:51:44	58	46	65
11:51:48	59	43	65
11:51:52	57	50	66
11:51:56	57	50	67
11:52:00	57	52	66
11:52:04	56	52	65
11:52:08	55	50	65
11:52:12	54	49	65
11:52:16	56	51	64
11:52:20	55	50	64
11:52:24	56	46	64
11:52:28	56	48	67
11:52:32	56	51	68
11:52:36	56	51	68
11:52:40	58	55	68
11:52:44	57	57	68
11:52:48	57	58	67
11:52:52	55	55	66
11:52:56	55	58	66
11:53:00	58	56	65
11:53:04	59	50	63
11:53:08	58	49	63
11:53:12	57	46	62
11:53:16	57	46	61
11:53:20	56	44	61
11:53:24	55	42	61
11:53:28	56	42	61
11:53:32	57	45	64
11:53:36	58	48	67
11:53:40	57	51	70
11:53:44	58	55	71
11:53:48	56	57	70
11:53:52	54	58	70
11:53:56	55	57	70
11:54:00	56	56	68
11:54:04	55	54	68
11:54:08	55	55	67
11:54:12	56	51	66
11:54:16	61	49	65
11:54:20	63	50	65
11:54:24	60	49	64
11:54:28	57	48	64
11:54:32	57	47	64
11:54:36	58	47	63
11:54:40	58	45	62
11:54:44	56	45	62
11:54:48	55	43	64
11:54:52	56	44	64
11:54:56	55	48	64
11:55:00	58	54	69
11:55:04	55	58	70
11:55:08	55	59	70
11:55:12	54	58	69
11:55:16	54	57	68
11:55:20	56	57	67
11:55:24	56	56	66
11:55:28	56	54	66
11:55:32	55	55	65
11:55:36	55	50	66
11:55:40	56	49	66
11:55:44	63	43	66
11:55:48	57	46	66
11:55:52	56	46	66
11:55:56	55	46	65
11:56:00	56	48	65
11:56:04	56	46	65
11:56:08	57	45	65
11:56:12	54	50	67
11:56:16	54	51	67
11:56:20	55	49	66
11:56:24	53	49	66
11:56:28	53	51	66
11:56:32	54	52	66
11:56:36	53	52	66
11:56:40	53	54	67
11:56:44	55	48	67
11:56:48	56	50	68
11:56:52	55	51	67
11:56:56	53	50	66
11:57:00	57	48	66
11:57:04	57	49	66
11:57:08	55	48	66
11:57:12	54	46	65
11:57:16	53	45	65
11:57:20	54	49	65
11:57:24	54	49	66
11:57:28	54	48	68
11:57:32	57	49	67
11:57:36	60	51	68
11:57:40	55	52	68
11:57:44	54	54	67
11:57:48	54	53	67
11:57:52	55	53	66
11:57:56	54	52	66
11:58:00	56	48	67
11:58:04	56	48	68
11:58:08	54	47	67
11:58:12	53	47	67
11:58:16	53	53	66
11:58:20	55	54	67
11:58:24	57	55	67
11:58:28	56	55	66
11:58:32	56	54	66
11:58:36	56	53	66
11:58:40	54	49	66
11:58:44	57	45	65
11:58:48	56	46	65
11:58:52	56	45	65
11:58:56	53	45	65
11:59:00	53	49	65
11:59:04	58	47	65
11:59:08	54	49	65
11:59:12	53	51	66
11:59:16	53	51	66
11:59:20	52	51	68
11:59:24	54	54	69
11:59:28	54	54	68
11:59:32	54	55	68
11:59:36	55	55	67
11:59:40	54	52	66
11:59:44	54	52	66
11:59:48	54	51	65
11:59:52	53	50	65
11:59:56	54	50	66
12:00:00	54	49	67
12:00:04	53	52	67
12:00:08	53	52	67
12:00:12	55	53	67
12:00:16	53	55	68
12:00:20	53	55	68
12:00:24	54	55	68
12:00:28	54	54	67
12:00:32	54	53	67
12:00:36	54	51	66
12:00:40	54	48	66
12:00:44	53	52	66
12:00:48	53	52	67
12:00:52	52	52	67
12:00:56	53	59	67
12:01:00	55	59	69
12:01:04	54	57	69
12:01:08	54	55	68
12:01:12	54	55	67
12:01:16	55	54	67
12:01:20	53	55	66
12:01:24	53	53	67
12:01:28	57	51	67
12:01:32	58	52	68
12:01:36	57	51	67
12:01:40	55	50	67
12:01:44	53	53	67
12:01:48	57	51	67
12:01:52	56	51	67
12:01:56	55	50	67
12:02:00	57	48	66
12:02:04	53	53	66
12:02:08	53	53	67
12:02:12	55	49	67
12:02:16	54	49	67
12:02:20	54	54	68
12:02:24	53	53	67
12:02:28	53	51	67
12:02:32	52	53	69
12:02:36	54	53	69
12:02:40	54	56	69
12:02:44	56	55	69
12:02:48	56	53	69
12:02:52	58	53	68
12:02:56	57	52	67
12:03:00	55	51	66
12:03:04	54	53	66
12:03:08	56	51	66
12:03:12	57	50	68
12:03:16	55	51	68
12:03:20	56	51	68
12:03:24	56	50	68
12:03:28	53	53	67
12:03:32	53	53	67
12:03:36	53	53	67
12:03:40	54	52	67
12:03:44	52	55	66
12:03:48	54	51	67
12:03:52	55	51	68
12:03:56	53	51	68
12:04:00	53	55	69
12:04:04	56	56	69
12:04:08	55	57	70
12:04:12	56	58	69
12:04:16	53	58	68
12:04:20	54	54	68
12:04:24	53	55	67
12:04:28	53	56	67
12:04:32	53	52	67
12:04:36	52	54	67
12:04:40	52	51	68
12:04:44	57	49	68
12:04:48	53	49	67
12:04:52	53	50	68
12:04:56	53	48	67
12:05:00	52	49	66
12:05:04	52	52	66
12:05:08	52	55	68
12:05:12	55	53	68
12:05:16	56	50	68
12:05:20	56	52	69
12:05:24	54	50	69
12:05:28	53	51	68
12:05:32	53	49	68
12:05:36	53	48	67
12:05:40	52	53	67
12:05:44	53	52	67
12:05:48	55	48	68
12:05:52	54	48	68
12:05:56	54	51	69
12:06:00	55	50	69
12:06:04	52	53	68
12:06:08	54	56	68
12:06:12	55	53	67
12:06:16	54	57	69
12:06:20	54	53	70
12:06:24	55	54	69
12:06:28	54	54	68
12:06:32	56	55	69
12:06:36	56	51	69
12:06:40	55	53	70
12:06:44	55	54	70
12:06:48	56	54	69
12:06:52	55	56	70
12:06:56	56	56	69
12:07:00	57	55	69
12:07:04	57	57	70
12:07:08	55	56	70
12:07:12	53	54	69
12:07:16	53	57	68
12:07:20	56	56	67
12:07:24	54	54	67
12:07:28	53	57	68
12:07:32	54	56	69
12:07:36	54	57	68
12:07:40	54	53	68
12:07:44	58	53	68
12:07:48	56	54	68
12:07:52	56	54	68
12:07:56	56	54	69
12:08:00	54	54	68
12:08:04	54	56	68
12:08:08	59	54	68
12:08:12	55	54	67
12:08:16	54	54	68
12:08:20	54	54	68
12:08:24	53	53	68
12:08:28	55	51	67
12:08:32	54	52	67
12:08:36	56	57	68
12:08:40	56	58	69
12:08:44	56	58	69
12:08:48	57	58	70
12:08:52	54	57	69
12:08:56	54	55	69
12:09:00	54	54	68
12:09:04	54	55	68
12:09:08	53	52	67
12:09:12	54	51	67
12:09:16	53	52	69
12:09:20	58	49	68
12:09:24	55	49	68
12:09:28	54	57	68
12:09:32	55	56	66
12:09:36	55	63	64
12:09:40	54	62	64
12:09:44	57	61	64
12:09:48	56	60	63
12:09:52	57	60	64
12:09:56	56	60	65
12:10:00	56	61	65
12:10:04	56	61	65
12:10:08	56	62	65
12:10:12	56	63	65
12:10:16	55	63	65
12:10:20	54	63	65
12:10:24	58	62	65
12:10:28	56	62	65
12:10:32	55	62	65
12:10:36	55	62	65
12:10:40	56	62	65
12:10:44	57	62	65
12:10:48	56	63	65
12:10:52	57	63	65
12:10:56	56	64	65
12:11:00	56	57	67
12:11:04	55	57	72
12:11:08	56	55	71
12:11:12	55	56	69
12:11:16	55	55	67
12:11:20	56	55	66
12:11:24	55	53	66
12:11:28	55	52	69
12:11:32	55	55	69
12:11:36	55	55	70
12:11:40	55	56	70
12:11:44	55	58	68
12:11:48	55	57	68
12:11:52	55	56	67
12:11:56	55	56	68
12:12:00	54	56	69
12:12:04	56	56	70
12:12:08	56	56	71
12:12:12	55	56	70
12:12:16	54	57	70
12:12:20	56	57	69
12:12:24	56	54	69
12:12:28	55	58	68
12:12:32	55	58	68
12:12:36	55	53	68
12:12:40	54	55	69
12:12:44	55	54	69
12:12:48	54	53	68
12:12:52	54	55	68
12:12:56	55	56	69
12:13:00	56	50	68
12:13:04	54	54	70
12:13:08	54	54	69
12:13:12	55	54	69
12:13:16	55	53	69
12:13:20	54	53	68
12:13:24	53	53	68
12:13:28	56	53	70
12:13:32	55	52	71
12:13:36	54	56	71
12:13:40	54	56	71
12:13:44	54	53	70
12:13:48	54	52	69
12:13:52	54	52	69
12:13:56	57	57	68
12:14:00	58	50	68
12:14:04	55	54	68
12:14:08	55	49	68
12:14:12	61	49	69
12:14:16	57	49	69
12:14:20	57	51	69
12:14:24	55	51	69
12:14:28	57	51	69
12:14:32	56	55	69
12:14:36	56	52	69
12:14:40	56	57	69
12:14:44	55	51	68
12:14:48	54	50	68
12:14:52	55	51	68
12:14:56	56	52	68
12:15:00	57	47	68
12:15:04	60	45	69
12:15:08	53	47	68
12:15:12	53	49	67
12:15:16	53	49	66
12:15:20	56	50	67
12:15:24	55	56	68
12:15:28	55	59	70
12:15:32	58	53	70
12:15:36	56	55	69
12:15:40	56	56	67
12:15:44	56	53	67
12:15:48	54	57	67
12:15:52	54	51	69
12:15:56	59	54	69
12:16:00	59	54	68
12:16:04	56	51	67
12:16:08	57	54	66
12:16:12	56	47	66
12:16:16	56	52	67
12:16:20	57	50	66
12:16:24	55	49	66
12:16:28	54	51	66
12:16:32	54	49	69
12:16:36	57	49	68
12:16:40	56	55	69
12:16:44	54	54	66
12:16:48	54	51	65
12:16:52	56	49	66
12:16:56	55	50	67
12:17:00	54	47	69
12:17:04	54	42	66
12:17:08	53	50	65
12:17:12	54	51	65
12:17:16	53	46	66
12:17:20	55	56	67
12:17:24	53	54	66
12:17:28	56	52	66
12:17:32	55	45	67
12:17:36	53	49	68
12:17:40	58	52	67
12:17:44	58	47	66
12:17:48	59	50	65
12:17:52	54	52	65
12:17:56	54	49	65
12:18:00	54	45	68
12:18:04	54	51	69
12:18:08	53	51	65
12:18:12	55	50	64
12:18:16	52	49	64
12:18:20	52	47	65
12:18:24	54	53	67
12:18:28	53	54	67
12:18:32	53	50	65
12:18:36	56	50	64
12:18:40	54	47	64
12:18:44	53	54	68
12:18:48	53	56	69
12:18:52	57	58	65
12:18:56	55	56	65
12:19:00	56	54	66
12:19:04	54	52	66
12:19:08	53	56	68
12:19:12	56	57	67
12:19:16	54	60	66
12:19:20	59	58	67
12:19:24	54	55	67
12:19:28	55	49	65
12:19:32	55	56	64
12:19:36	53	53	68
12:19:40	56	50	66
12:19:44	54	48	65
12:19:48	54	55	66
12:19:52	52	55	66
12:19:56	53	57	67
12:20:00	54	54	67
12:20:04	54	53	67
12:20:08	53	55	68
12:20:12	56	58	67
12:20:16	52	53	65
12:20:20	52	54	64
12:20:24	52	50	64
12:20:28	54	52	64
12:20:32	52	56	66
12:20:36	53	59	68
12:20:40	53	59	66
12:20:44	52	58	65
12:20:48	53	54	66
12:20:52	53	52	68
12:20:56	55	51	66
12:21:00	55	55	65
12:21:04	53	57	65
12:21:08	53	59	68
12:21:12	58	54	66
12:21:16	59	53	66
12:21:20	55	54	66
12:21:24	53	53	64
12:21:28	54	54	65
12:21:32	54	54	65
12:21:36	56	56	67
12:21:40	56	57	66
12:21:44	60	52	65
12:21:48	54	52	65
12:21:52	54	51	68
12:21:56	54	54	66
12:22:00	56	53	66
12:22:04	53	55	66
12:22:08	55	55	65
12:22:12	55	55	67
12:22:16	53	56	68
12:22:20	53	53	64
12:22:24	56	51	63
12:22:28	56	58	68
12:22:32	54	55	66
12:22:36	54	54	63
12:22:40	54	53	63
12:22:44	54	54	67
12:22:48	56	53	68
12:22:52	56	56	66
12:22:56	54	51	65
12:23:00	52	56	65
12:23:04	52	53	66
12:23:08	55	49	66
12:23:12	54	47	68
12:23:16	53	48	65
12:23:20	53	48	64
12:23:24	53	54	64
12:23:28	57	52	65
12:23:32	53	52	67
12:23:36	53	55	66
12:23:40	55	52	65
12:23:44	57	52	66
12:23:48	53	56	66
12:23:52	53	55	65
12:23:56	53	54	65
12:24:00	53	53	66
12:24:04	56	51	67
12:24:08	53	53	66
12:24:12	53	56	64
12:24:16	57	55	64
12:24:20	58	52	67
12:24:24	60	57	64
12:24:28	56	51	62
12:24:32	55	47	67
12:24:36	54	54	66
12:24:40	56	57	64
12:24:44	55	55	66
12:24:48	56	54	66
12:24:52	55	55	67
12:24:56	54	53	64
12:25:00	55	51	63
12:25:04	54	53	65
12:25:08	57	52	66
12:25:12	53	51	69
12:25:16	57	57	65
12:25:20	57	54	63
12:25:24	56	55	67
12:25:28	56	55	67
12:25:32	57	55	65
12:25:36	56	51	64
12:25:40	59	53	66
12:25:44	59	51	65
12:25:48	59	53	64
12:25:52	55	55	64
12:25:56	53	54	65
12:26:00	59	50	64
12:26:04	53	53	64
12:26:08	53	52	66
12:26:12	54	46	64
12:26:16	52	49	65
12:26:20	52	50	65
12:26:24	54	54	66
12:26:28	54	56	65
12:26:32	56	54	65
12:26:36	54	54	68
12:26:40	53	47	64
12:26:44	55	50	63
12:26:48	53	52	65
12:26:52	53	52	66
12:26:56	56	55	66
12:27:00	56	57	67
12:27:04	55	55	66
12:27:08	54	56	66
12:27:12	58	52	65
12:27:16	55	54	65
12:27:20	54	57	68
12:27:24	54	56	66
12:27:28	56	57	65
12:27:32	56	51	65
12:27:36	56	51	67
12:27:40	54	55	64
12:27:44	56	52	63
12:27:48	54	55	66
12:27:52	54	54	67
12:27:56	54	52	66
12:28:00	59	56	66
12:28:04	55	56	67
12:28:08	58	54	63
12:28:12	54	57	67
12:28:16	56	58	68
12:28:20	55	53	64
12:28:24	56	53	64
12:28:28	58	55	66
12:28:32	53	51	64
12:28:36	53	54	63
12:28:40	56	48	65
12:28:44	52	52	67
12:28:48	52	51	65
12:28:52	55	51	64
12:28:56	52	55	66
12:29:00	55	51	66
12:29:04	57	44	64
12:29:08	56	45	64
12:29:12	55	52	67
12:29:16	56	54	68
12:29:20	56	56	67
12:29:24	56	57	66
12:29:28	55	56	68
12:29:32	54	57	68
12:29:36	54	55	66
12:29:40	55	56	65
12:29:44	55	47	66
12:29:48	55	54	68
12:29:52	54	57	67
12:29:56	54	57	65
12:30:00	54	59	65
12:30:04	56	55	67
12:30:08	53	54	67
12:30:12	55	48	64
12:30:16	57	47	64
12:30:20	54	50	65
12:30:24	54	52	66
12:30:28	54	58	66
12:30:32	56	60	67
12:30:36	56	54	67
12:30:40	54	55	66
12:30:44	55	49	65
12:30:48	54	54	66
12:30:52	56	57	65
12:30:56	54	55	65
12:31:00	54	54	66
12:31:04	55	52	65
12:31:08	57	52	66
12:31:12	55	57	68
12:31:16	56	56	64
12:31:20	53	52	63
12:31:24	53	50	66
12:31:28	54	46	65
12:31:32	56	45	65
12:31:36	56	58	66
12:31:40	54	51	66
12:31:44	55	55	66
12:31:48	57	52	65
12:31:52	54	54	65
12:31:56	54	51	65
12:32:00	58	56	67
12:32:04	59	54	67
12:32:08	56	52	66
12:32:12	57	55	66
12:32:16	56	55	65
12:32:20	56	56	66
12:32:24	55	49	66
12:32:28	58	51	66
12:32:32	55	47	65
12:32:36	55	52	65
12:32:40	55	52	65
12:32:44	54	53	66
12:32:48	57	55	67
12:32:52	56	57	67
12:32:56	56	58	67
12:33:00	56	53	66
12:33:04	55	55	68
12:33:08	55	53	67
12:33:12	56	55	68
12:33:16	57	55	67
12:33:20	56	57	67
12:33:24	55	56	66
12:33:28	55	54	67
12:33:32	57	57	69
12:33:36	57	48	68
12:33:40	56	48	67
12:33:44	59	49	66
12:33:48	57	55	66
12:33:52	56	55	67
12:33:56	58	56	67
12:34:00	58	57	69
12:34:04	57	58	68
12:34:08	58	57	67
12:34:12	57	56	68
12:34:16	57	52	67
12:34:20	58	55	67
12:34:24	56	51	66
12:34:28	58	53	67
12:34:32	56	53	67
12:34:36	58	49	66
12:34:40	56	47	66
12:34:44	54	60	67
12:34:48	57	61	62
12:34:52	56	54	62
12:34:56	57	54	68
12:35:00	56	51	65
12:35:04	55	53	65
12:35:08	56	49	69
12:35:12	59	56	68
12:35:16	59	63	66
12:35:20	59	61	67
12:35:24	57	58	66
12:35:28	58	53	68
12:35:32	56	49	69
12:35:36	57	49	66
12:35:40	59	47	66
12:35:44	58	56	69
12:35:48	57	56	68
12:35:52	56	55	68
12:35:56	55	57	67
12:36:00	57	55	67
12:36:04	57	56	70
12:36:08	57	57	71
12:36:12	58	52	69
12:36:16	59	59	68
12:36:20	56	55	67
12:36:24	58	55	69
12:36:28	59	57	70
12:36:32	56	59	69
12:36:36	56	56	67
12:36:40	55	49	67
12:36:44	55	55	67
12:36:48	55	54	68
12:36:52	56	57	70
12:36:56	56	58	69
12:37:00	56	53	69
12:37:04	58	57	68
12:37:08	58	53	68
12:37:12	56	56	68
12:37:16	56	54	67
12:37:20	59	52	67
12:37:24	57	52	70
12:37:28	58	52	70
12:37:32	58	52	70
12:37:36	57	53	69
12:37:40	56	55	68
12:37:44	56	56	67
12:37:48	60	53	67
12:37:52	56	52	68
12:37:56	56	51	68
12:38:00	57	51	68
12:38:04	56	55	68
12:38:08	57	52	69
12:38:12	56	56	70
12:38:16	58	58	69
12:38:20	59	57	69
12:38:24	57	59	70
12:38:28	57	60	69
12:38:32	57	58	68
12:38:36	58	56	69
12:38:40	59	53	68
12:38:44	59	51	69
12:38:48	56	50	70
12:38:52	56	56	69
12:38:56	57	59	69
12:39:00	57	56	69
12:39:04	56	59	69
12:39:08	57	57	69
12:39:12	58	54	68
12:39:16	58	56	69
12:39:20	57	54	69
12:39:24	57	58	69
12:39:28	57	57	70
12:39:32	56	58	70
12:39:36	57	61	71
12:39:40	58	61	71
12:39:44	57	61	70
12:39:48	59	56	68
12:39:52	58	57	69
12:39:56	58	57	69
12:40:00	57	56	69
12:40:04	58	56	70
12:40:08	58	56	71
12:40:12	58	58	71
12:40:16	57	57	70
12:40:20	59	58	70
12:40:24	60	58	70
12:40:28	59	59	70
12:40:32	58	59	69
12:40:36	58	59	70
12:40:40	57	58	70
12:40:44	58	57	71
12:40:48	59	59	71
12:40:52	58	58	70
12:40:56	57	57	69
12:41:00	60	57	69
12:41:04	59	54	69
12:41:08	58	58	69
12:41:12	59	59	70
12:41:16	58	58	70
12:41:20	57	58	70
12:41:24	58	60	70
12:41:28	59	57	70
12:41:32	58	58	69
12:41:36	57	57	69
12:41:40	60	57	69
12:41:44	59	59	70
12:41:48	58	58	70
12:41:52	59	60	71
12:41:56	59	60	71
12:42:00	58	58	70
12:42:04	58	58	70
12:42:08	61	57	69
12:42:12	59	56	69
12:42:16	59	57	70
12:42:20	59	57	71
12:42:24	64	59	71
12:42:28	63	61	70
12:42:32	61	60	69
12:42:36	61	59	69
12:42:40	59	56	68
12:42:44	62	55	68
12:42:48	60	56	70
12:42:52	58	56	70
12:42:56	58	56	70
12:43:00	60	57	69
12:43:04	60	58	69
12:43:08	59	58	70
12:43:12	58	58	70
[truncated: 27 more rows]
