# Supplementary material for: Multivariate physiological recordings in an experimental hemorrhage model
Source: Data Brief. 2018 Jan 31;17:544–50. doi: 10.1016/j.dib.2018.01.053 (PMC5988387; doi:10.1016/j.dib.2018.01.053)
Supplement: Supplementary file 1 — Supplementary material [file mmc1.zip › Data - Corrected/Sheep255_2_UO.csv]

Time to baseline onset(s)	Urine flow rate (mL/min)
-58	0
2	0
62	0
122	0
182	0
242	0
302	0
362	0
422	0
482	0
542	0
602	0
662	0
722	0
782	0
842	0
902	0
962	0
1022	0
1082	0
1142	0
1202	0
1262	0
1322	0
1382	0
1442	0
1502	0
1562	0
1622	0
1682	0
1742	0
1802	0
1862	0
1922	0
1982	0
2042	0
2102	0
2162	0
2222	0
2282	0
2342	0
2402	0
2462	0
2522	0
2582	0
2642	0
2702	0
2762	0
2822	30
2882	0
2942	0
3002	0
3062	0
3122	0
3182	0
3242	0
3302	1
3362	1
3422	2
3482	3
3542	3
3602	0
3662	0
3722	0
3782	0
3842	1
3902	0
3962	2
4022	2
4082	0
4142	1
4202	0
4262	0
4322	1
4382	0
4442	1
4502	1
4562	1
4622	0
4682	0
4742	0
4802	0
4862	0
4922	0
4982	0
5042	0
5102	0
5162	0
5222	0
5282	1
5342	0
5402	0
5462	1
5522	0
5582	3
5642	0
5702	0
5762	1
5822	0
5882	1
5942	0
6002	1
6062	0
6122	1
6182	0
6242	1
6302	0
6362	1
6422	1
6482	1
6542	1
6602	2
6662	1
6722	1
6782	1
6842	1
6902	1
6962	1
7022	0
7082	1
7142	1
7202	0
7262	1
7322	1
7382	1
7442	1
7502	1
7562	1
7622	1
7682	1
7742	2
7802	2
7862	2
7922	1
7982	1
8042	2
8102	1
