# Supplementary material for: Multivariate physiological recordings in an experimental hemorrhage model
Source: Data Brief. 2018 Jan 31;17:544–50. doi: 10.1016/j.dib.2018.01.053 (PMC5988387; doi:10.1016/j.dib.2018.01.053)
Supplement: Supplementary file 1 — Supplementary material [file mmc1.zip › Data - Corrected/Sheep255_2_Venous blood.csv]

Event	Time	pH	pCO2 (mmHg)	pO2 (mmHg)	HCO3 (mmol/L)	BE (mmol/L)	Hct (%)	tHb (g/dL)	sO2 (%)	FO2Hb (%)	FCOHb (%)	FmetHb (%)	FHHB (%)	Na (mmol/L)	K (mmol/L)	Ca (mmol/L)	Cl (mmol/L)	Glu (mg/dL)	Lac (mmol/L)
BL	10:29:58	7.44	35.8	36.5	23.9	-0.1	21	7.2	65.1	63	1.7	1.5	33.8	143.2	2.94	1.06	113	66	0.93
BL+30	10:59:00	7.44	34.6	35.9	23.1	-0.9	22	7.4	65	62.9	1.7	1.5	33.9	142.7	2.87	1.04	113	60	0.68
BL+55	11:24:00	7.44	41.4	28.1	27.9	3.5	24	8.1	46.2	44.8	1.8	1.2	52.2	141.3	3.45	1.13	109	67	0.91
Ho	11:29:59	7.44	39.5	27.7	26.3	2.1	23	7.8	42.3	41.2	1.9	0.7	56.2	141.9	3.56	1.12	109	63	1.03
Ho+5	11:34:00	7.446	38.8	26.8	26.1	1.9	22	7.6	45	43.9	1.5	0.9	53.7	141.1	3.35	1.14	109	61	0.87
Ho+10	11:39:00	7.44	39.9	23.6	27	2.8	23	7.7	32.2	31.5	1.3	0.8	66.4	141.5	3.31	1.07	111	59	0.86
He	11:42:24	7.424	43	17.5	27.5	2.8	21	7.3	19.7	19.1	0.9	2	78	139.8	3.57	1.09	109	62	1.28
He+15	11:57:00	7.44	31.3	20.6	20.8	-3.1	16	5.4	28	27.4	1.1	1.2	70.3	138.9	2.56	0.89	118	46	0.94
To	12:12:17	7.44	41.7	23.9	28.2	3.8	19	6.4	38.8	37.9	1.5	0.8	59.8	136.6	3.41	0.88	102	74	0.99
Te	12:14:51	7.425	43.2	18.5	27.7	3	21	7	20.9	20.2	1	2.5	76.3	136.6	3.98	1.04	107	64	1.6
Te+15	12:29:00	7.45	39	21.9	26.5	2.3	21	7.2	30.2	29.4	1.6	1.1	67.9	140.5	3.75	1.04	110	58	1.72
Te+30	12:44:00	7.497	35.6	23.5	27	3.5	20	6.7	38.2	37.1	2	0.8	60.1	134.1	3.56	1.02	107	57	1.24
