# Supplementary material for: Multivariate physiological recordings in an experimental hemorrhage model
Source: Data Brief. 2018 Jan 31;17:544–50. doi: 10.1016/j.dib.2018.01.053 (PMC5988387; doi:10.1016/j.dib.2018.01.053)
Supplement: Supplementary file 1 — Supplementary material [file mmc1.zip › Data - Corrected/Sheep262_1_CO.csv]

Event	Time	Cardiac Output (L/min)
BL	12:10:00	8.27
BL+30	12:40:00	6.78
BL+55	13:05:00	6.67
Ho+5	13:15:00	6.21
He	13:18:00	5.28
He+15	13:33:00	6.11
To	13:48:00	6.08
Te	13:52:00	6.44
Te+15	14:07:00	7.14
Te+30	14:22:00	6.72
