# Supplementary material for: Multivariate physiological recordings in an experimental hemorrhage model
Source: Data Brief. 2018 Jan 31;17:544–50. doi: 10.1016/j.dib.2018.01.053 (PMC5988387; doi:10.1016/j.dib.2018.01.053)
Supplement: Supplementary file 1 — Supplementary material [file mmc1.zip › Data - Corrected/Sheep262_1_rSO2.csv]

Time	rSO2_cerebral (%)	rSO2_thigh1 (%)
12:10:01	49	69
12:10:05	53	70
12:10:09	51	69
12:10:13	51	68
12:10:17	52	67
12:10:21	53	66
12:10:25	44	66
12:10:29	45	68
12:10:33	68	69
12:10:37	85	68
12:10:41	85	65
12:10:45	86	63
12:10:49	86	61
12:10:53	86	65
12:10:57	86	68
12:11:01	86	68
12:11:05	85	69
12:11:09	87	67
12:11:13	86	67
12:11:17	85	65
12:11:21	86	64
12:11:25	85	64
12:11:29	86	64
12:11:33	86	67
12:11:37	85	66
12:11:41	86	65
12:11:45	84	65
12:11:49	84	65
12:11:53	85	65
12:11:57	85	68
12:12:01	84	68
12:12:05	85	68
12:12:09	84	67
12:12:13	85	65
12:12:17	83	66
12:12:21	85	64
12:12:25	84	65
12:12:29	83	65
12:12:33	84	65
12:12:37	86	65
12:12:41	85	66
12:12:45	84	66
12:12:49	83	65
12:12:53	85	65
12:12:57	84	65
12:13:01	85	66
12:13:05	84	66
12:13:09	84	66
12:13:13	83	67
12:13:17	83	67
12:13:21	85	68
12:13:25	84	66
12:13:29	86	65
12:13:33	83	65
12:13:37	83	65
12:13:41	85	68
12:13:45	84	67
12:13:49	84	65
12:13:53	83	65
12:13:57	85	65
12:14:01	85	66
12:14:05	85	66
12:14:09	83	67
12:14:13	85	68
12:14:17	83	68
12:14:21	82	67
12:14:25	84	66
12:14:29	84	66
12:14:33	83	67
12:14:37	83	69
12:14:41	84	71
12:14:45	83	71
12:14:49	82	72
12:14:53	82	72
12:14:57	82	71
12:15:01	84	69
12:15:05	83	66
12:15:09	84	64
12:15:13	83	63
12:15:17	84	66
12:15:21	83	69
12:15:25	82	69
12:15:29	84	67
12:15:33	84	65
12:15:37	83	64
12:15:41	83	64
12:15:45	82	64
12:15:49	84	68
12:15:53	84	69
12:15:57	83	67
12:16:01	83	69
12:16:05	83	71
12:16:09	84	68
12:16:13	82	67
12:16:17	83	66
12:16:21	83	65
12:16:25	83	67
12:16:29	83	69
12:16:33	81	73
12:16:37	83	74
12:16:41	84	72
12:16:45	83	69
12:16:49	83	67
12:16:53	82	64
12:16:57	83	64
12:17:01	84	66
12:17:05	82	68
12:17:09	83	68
12:17:13	82	68
12:17:17	84	67
12:17:21	82	67
12:17:25	83	67
12:17:29	82	68
12:17:33	82	68
12:17:37	82	68
12:17:41	83	68
12:17:45	82	69
12:17:49	83	68
12:17:53	82	67
12:17:57	83	67
12:18:01	83	68
12:18:05	82	69
12:18:09	83	68
12:18:13	82	68
12:18:17	81	69
12:18:21	81	68
12:18:25	83	69
12:18:29	83	68
12:18:33	81	70
12:18:37	82	70
12:18:41	83	69
12:18:45	82	68
12:18:49	81	67
12:18:53	82	67
12:18:57	82	68
12:19:01	81	68
12:19:05	81	70
12:19:09	81	70
12:19:13	81	71
12:19:17	81	72
12:19:21	82	71
12:19:25	80	70
12:19:29	82	69
12:19:33	82	69
12:19:37	81	68
12:19:41	82	67
12:19:45	79	69
12:19:49	81	73
12:19:53	81	72
12:19:57	81	69
12:20:01	82	66
12:20:05	82	64
12:20:09	80	64
12:20:13	81	70
12:20:17	82	71
12:20:21	81	68
12:20:25	81	65
12:20:29	82	65
12:20:33	83	67
12:20:37	81	67
12:20:41	81	66
12:20:45	81	66
12:20:49	82	67
12:20:53	81	69
12:20:57	82	69
12:21:01	81	68
12:21:05	83	67
12:21:09	82	68
12:21:13	81	66
12:21:17	81	66
12:21:21	82	65
12:21:25	82	65
12:21:29	84	65
12:21:33	82	65
12:21:37	82	65
12:21:41	81	71
12:21:45	82	71
12:21:49	82	69
12:21:53	80	67
12:21:57	79	66
12:22:01	79	66
12:22:05	80	66
12:22:09	79	65
12:22:13	78	64
12:22:17	80	66
12:22:21	79	67
12:22:25	81	66
12:22:29	78	64
12:22:33	78	64
12:22:37	80	68
12:22:41	81	67
12:22:45	78	66
12:22:49	80	65
12:22:53	80	67
12:22:57	79	66
12:23:01	80	66
12:23:05	80	65
12:23:09	79	65
12:23:13	79	68
12:23:17	79	68
12:23:21	79	67
12:23:25	80	66
12:23:29	81	65
12:23:33	78	66
12:23:37	80	66
12:23:41	80	67
12:23:45	79	65
12:23:49	82	64
12:23:53	80	64
12:23:57	78	64
12:24:01	77	66
12:24:05	80	66
12:24:09	79	67
12:24:13	79	67
12:24:17	81	67
12:24:21	78	66
12:24:25	78	69
12:24:29	80	69
12:24:33	81	68
12:24:37	79	68
12:24:41	79	69
12:24:45	80	69
12:24:49	79	70
12:24:53	78	68
12:24:57	80	69
12:25:01	79	68
12:25:05	78	67
12:25:09	78	67
12:25:13	81	67
12:25:17	79	67
12:25:21	77	68
12:25:25	77	68
12:25:29	80	68
12:25:33	79	71
12:25:37	79	71
12:25:41	79	69
12:25:45	78	67
12:25:49	78	66
12:25:53	79	65
12:25:57	78	65
12:26:01	78	66
12:26:05	78	68
12:26:09	78	68
12:26:13	78	69
12:26:17	79	69
12:26:21	81	68
12:26:25	79	67
12:26:29	79	67
12:26:33	80	67
12:26:37	78	66
12:26:41	79	67
12:26:45	79	66
12:26:49	79	66
12:26:53	79	66
12:26:57	78	66
12:27:01	78	66
12:27:05	77	66
12:27:09	79	66
12:27:13	78	67
12:27:17	78	70
12:27:21	80	70
12:27:25	79	69
12:27:29	78	69
12:27:33	79	69
12:27:37	78	68
12:27:41	78	68
12:27:45	76	67
12:27:49	76	67
12:27:53	79	68
12:27:57	78	70
12:28:01	78	70
12:28:05	78	70
12:28:09	77	70
12:28:13	77	69
12:28:17	79	73
12:28:21	79	73
12:28:25	78	72
12:28:29	77	71
12:28:33	76	70
12:28:37	77	69
12:28:41	78	71
12:28:45	77	71
12:28:49	78	69
12:28:53	77	68
12:28:57	76	67
12:29:01	79	70
12:29:05	78	74
12:29:09	77	73
12:29:13	76	72
12:29:17	78	70
12:29:21	76	68
12:29:25	76	68
12:29:29	78	68
12:29:33	75	68
12:29:37	77	67
12:29:41	76	67
12:29:45	76	72
12:29:49	77	73
12:29:53	78	71
12:29:57	76	71
12:30:01	75	69
12:30:05	74	68
12:30:09	77	66
12:30:13	77	69
12:30:17	77	69
12:30:21	76	67
12:30:25	74	66
12:30:29	79	65
12:30:33	78	65
12:30:37	78	67
12:30:41	75	68
12:30:45	75	67
12:30:49	78	66
12:30:53	76	66
12:30:57	75	66
12:31:01	78	67
12:31:05	77	67
12:31:09	76	68
12:31:13	76	69
12:31:17	77	70
12:31:21	77	70
12:31:25	76	69
12:31:29	76	68
12:31:33	78	69
12:31:37	75	70
12:31:41	78	69
12:31:45	75	68
12:31:49	75	66
12:31:53	75	66
12:31:57	76	69
12:32:01	78	68
12:32:05	77	66
12:32:09	75	65
12:32:13	76	64
12:32:17	77	66
12:32:21	75	68
12:32:25	74	68
12:32:29	74	68
12:32:33	77	68
12:32:37	75	68
12:32:41	74	68
12:32:45	75	67
12:32:49	75	66
12:32:53	77	64
12:32:57	73	63
12:33:01	72	63
12:33:05	72	64
12:33:09	72	65
12:33:13	75	67
12:33:17	76	68
12:33:21	72	68
12:33:25	73	67
12:33:29	72	66
12:33:33	70	66
12:33:37	72	65
12:33:41	75	65
12:33:45	73	66
12:33:49	72	69
12:33:53	75	69
12:33:57	75	69
12:34:01	73	69
12:34:05	73	68
12:34:09	76	68
12:34:13	73	69
12:34:17	72	69
12:34:21	73	75
12:34:25	72	76
12:34:29	74	73
12:34:33	72	71
12:34:37	75	68
12:34:41	72	67
12:34:45	72	67
12:34:49	72	67
12:34:53	75	67
12:34:57	73	68
12:35:01	71	66
12:35:05	73	64
12:35:09	72	64
12:35:13	70	64
12:35:17	70	66
12:35:21	73	67
12:35:25	73	66
12:35:29	73	66
12:35:33	74	66
12:35:37	73	66
12:35:41	71	65
12:35:45	74	68
12:35:49	75	67
12:35:53	73	66
12:35:57	74	64
12:36:01	73	64
12:36:05	73	64
12:36:09	71	67
12:36:13	72	67
12:36:17	74	66
12:36:21	72	65
12:36:25	69	64
12:36:29	73	64
12:36:33	72	64
12:36:37	71	64
12:36:41	72	66
12:36:45	70	66
12:36:49	71	66
12:36:53	72	63
12:36:57	74	63
12:37:01	71	65
12:37:05	72	66
12:37:09	70	69
12:37:13	71	68
12:37:17	70	66
12:37:21	73	65
12:37:25	71	65
12:37:29	70	65
12:37:33	72	66
12:37:37	72	64
12:37:41	70	64
12:37:45	72	67
12:37:49	70	66
12:37:53	74	65
12:37:57	74	64
12:38:01	73	63
12:38:05	75	62
12:38:09	71	64
12:38:13	70	65
12:38:17	73	66
12:38:21	72	66
12:38:25	72	66
12:38:29	73	66
12:38:33	70	65
12:38:37	72	64
12:38:41	74	66
12:38:45	72	66
12:38:49	72	67
12:38:53	75	67
12:38:57	72	67
12:39:01	72	68
12:39:05	71	68
12:39:09	70	69
12:39:13	73	68
12:39:17	71	68
12:39:21	70	67
12:39:25	73	67
12:39:29	73	66
12:39:33	70	65
12:39:37	73	65
12:39:41	72	65
12:39:45	69	68
12:39:49	69	68
12:39:53	71	68
12:39:57	73	67
12:40:01	75	66
12:40:05	74	66
12:40:09	76	66
12:40:13	71	66
12:40:17	70	66
12:40:21	70	67
12:40:25	70	68
12:40:29	72	68
12:40:33	74	68
12:40:37	72	69
12:40:41	71	69
12:40:45	74	69
12:40:49	75	68
12:40:53	75	68
12:40:57	70	69
12:41:01	71	69
12:41:05	71	68
12:41:09	70	70
12:41:13	70	71
12:41:17	75	70
12:41:21	74	69
12:41:25	74	70
12:41:29	75	70
12:41:33	74	68
12:41:37	74	69
12:41:41	74	67
12:41:45	73	67
12:41:49	73	67
12:41:53	74	67
12:41:57	75	67
12:42:01	73	67
12:42:05	74	69
12:42:09	73	68
12:42:13	74	68
12:42:17	75	68
12:42:21	74	68
12:42:25	74	67
12:42:29	76	66
12:42:33	75	66
12:42:37	77	66
12:42:41	76	67
12:42:45	75	67
12:42:49	75	69
12:42:53	78	68
12:42:57	76	69
12:43:01	76	70
12:43:05	73	68
12:43:09	77	68
12:43:13	78	67
12:43:17	77	65
12:43:21	76	67
12:43:25	75	67
12:43:29	77	68
12:43:33	78	72
12:43:37	77	72
12:43:41	76	71
12:43:45	76	68
12:43:49	78	66
12:43:53	76	66
12:43:57	76	65
12:44:01	76	66
12:44:05	78	66
12:44:09	78	66
12:44:13	77	66
12:44:17	77	66
12:44:21	79	66
12:44:25	77	65
12:44:29	77	68
12:44:33	79	70
12:44:37	78	69
12:44:41	77	68
12:44:45	77	66
12:44:49	77	65
12:44:53	77	65
12:44:57	79	66
12:45:01	77	67
12:45:05	77	66
12:45:09	77	66
12:45:13	76	65
12:45:17	76	65
12:45:21	77	66
12:45:25	76	66
12:45:29	79	66
12:45:33	77	67
12:45:37	79	67
12:45:41	76	68
12:45:45	78	68
12:45:49	77	67
12:45:53	78	67
12:45:57	75	67
12:46:01	77	69
12:46:05	78	69
12:46:09	77	68
12:46:13	76	68
12:46:17	78	70
12:46:21	78	72
12:46:25	77	72
12:46:29	76	70
12:46:33	76	69
12:46:37	78	68
12:46:41	76	67
12:46:45	77	66
12:46:49	77	66
12:46:53	76	66
12:46:57	80	66
12:47:01	77	66
12:47:05	76	67
12:47:09	77	71
12:47:13	78	70
12:47:17	77	68
12:47:21	78	67
12:47:25	77	67
12:47:29	78	66
12:47:33	75	67
12:47:37	75	67
12:47:41	78	68
12:47:45	76	68
12:47:49	77	69
12:47:53	74	65
12:47:57	77	65
12:48:01	79	67
12:48:05	78	68
12:48:09	77	68
12:48:13	78	67
12:48:17	76	67
12:48:21	78	70
12:48:25	78	71
12:48:29	77	68
12:48:33	76	66
12:48:37	78	65
12:48:41	79	66
12:48:45	77	66
12:48:49	77	66
12:48:53	77	69
12:48:57	79	72
12:49:01	76	71
12:49:05	77	69
12:49:09	78	67
12:49:13	80	65
12:49:17	77	64
12:49:21	76	67
12:49:25	78	69
12:49:29	77	68
12:49:33	77	67
12:49:37	78	66
12:49:41	78	66
12:49:45	77	65
12:49:49	79	70
12:49:53	78	70
12:49:57	78	68
12:50:01	80	67
12:50:05	78	66
12:50:09	77	64
12:50:13	78	66
12:50:17	77	66
12:50:21	77	67
12:50:25	79	70
12:50:29	79	71
12:50:33	77	69
12:50:37	77	67
12:50:41	80	66
12:50:45	78	66
12:50:49	76	66
12:50:53	77	66
12:50:57	79	69
12:51:01	79	69
12:51:05	78	68
12:51:09	77	66
12:51:13	79	65
12:51:17	77	65
12:51:21	77	68
12:51:25	80	69
12:51:29	80	68
12:51:33	79	68
12:51:37	79	68
12:51:41	77	67
12:51:45	76	66
12:51:49	80	70
12:51:53	80	69
12:51:57	79	68
12:52:01	79	67
12:52:05	78	65
12:52:09	77	64
12:52:13	79	67
12:52:17	77	67
12:52:21	79	69
12:52:25	79	70
12:52:29	80	69
12:52:33	80	67
12:52:37	78	65
12:52:41	78	66
12:52:45	80	66
12:52:49	80	67
12:52:53	79	66
12:52:57	78	65
12:53:01	81	64
12:53:05	78	64
12:53:09	76	66
12:53:13	79	68
12:53:17	79	68
12:53:21	79	67
12:53:25	78	67
12:53:29	80	69
12:53:33	79	69
12:53:37	79	68
12:53:41	79	67
12:53:45	78	67
12:53:49	77	66
12:53:53	77	65
12:53:57	80	64
12:54:01	78	65
12:54:05	77	66
12:54:09	78	68
12:54:13	78	69
12:54:17	80	67
12:54:21	80	67
12:54:25	78	66
12:54:29	77	66
12:54:33	78	68
12:54:37	77	68
12:54:41	77	68
12:54:45	80	67
12:54:49	79	66
12:54:53	78	66
12:54:57	78	66
12:55:01	79	71
12:55:05	77	71
12:55:09	78	70
12:55:13	80	68
12:55:17	79	67
12:55:21	78	66
12:55:25	80	64
12:55:29	78	63
12:55:33	79	64
12:55:37	80	67
12:55:41	80	68
12:55:45	78	68
12:55:49	79	67
12:55:53	78	66
12:55:57	78	66
12:56:01	78	65
12:56:05	78	65
12:56:09	77	66
12:56:13	77	66
12:56:17	78	69
12:56:21	76	69
12:56:25	76	69
12:56:29	79	68
12:56:33	77	66
12:56:37	77	66
12:56:41	81	66
12:56:45	79	66
12:56:49	78	66
12:56:53	80	67
12:56:57	79	68
12:57:01	78	67
12:57:05	77	67
12:57:09	77	68
12:57:13	79	68
12:57:17	79	67
12:57:21	80	71
12:57:25	79	72
12:57:29	79	70
12:57:33	79	68
12:57:37	78	67
12:57:41	79	66
12:57:45	78	65
12:57:49	79	65
12:57:53	77	66
12:57:57	79	67
12:58:01	79	67
12:58:05	80	67
12:58:09	79	67
12:58:13	78	66
12:58:17	77	66
12:58:21	76	66
12:58:25	79	66
12:58:29	79	66
12:58:33	78	68
12:58:37	78	67
12:58:41	79	66
12:58:45	78	64
12:58:49	78	69
12:58:53	79	70
12:58:57	78	68
12:59:01	79	67
12:59:05	77	64
12:59:09	80	66
12:59:13	77	67
12:59:17	79	66
12:59:21	79	67
12:59:25	78	66
12:59:29	77	65
12:59:33	78	66
12:59:37	80	68
12:59:41	79	69
12:59:45	78	67
12:59:49	80	66
12:59:53	81	65
12:59:57	80	64
13:00:01	79	64
13:00:05	79	64
13:00:09	78	65
13:00:13	79	65
13:00:17	78	67
13:00:21	78	66
13:00:25	79	65
13:00:29	79	69
13:00:33	80	68
13:00:37	80	68
13:00:41	81	67
13:00:45	79	66
13:00:49	79	66
13:00:53	80	66
13:00:57	78	66
13:01:01	79	70
13:01:05	80	71
13:01:09	78	69
13:01:13	78	67
13:01:17	80	65
13:01:21	77	65
13:01:25	76	66
13:01:29	77	64
13:01:33	80	68
13:01:37	79	70
13:01:41	78	69
13:01:45	78	68
13:01:49	80	67
13:01:53	81	66
13:01:57	80	65
13:02:01	80	64
13:02:05	80	64
13:02:09	79	69
13:02:13	79	70
13:02:17	80	71
13:02:21	80	67
13:02:25	79	66
13:02:29	81	65
13:02:33	80	65
13:02:37	79	65
13:02:41	81	64
13:02:45	79	65
13:02:49	79	65
13:02:53	81	67
13:02:57	81	65
13:03:01	81	64
13:03:05	79	62
13:03:09	79	68
13:03:13	81	71
13:03:17	79	69
13:03:21	79	66
13:03:25	78	65
13:03:29	79	64
13:03:33	80	64
13:03:37	79	65
13:03:41	80	66
13:03:45	80	67
13:03:49	79	66
13:03:53	78	66
13:03:57	79	67
13:04:01	80	66
13:04:05	79	65
13:04:09	80	65
13:04:13	79	66
13:04:17	79	65
13:04:21	79	67
13:04:25	81	67
13:04:29	79	66
13:04:33	80	67
13:04:37	78	67
13:04:41	78	66
13:04:45	78	65
13:04:49	80	66
13:04:53	78	68
13:04:57	80	67
13:05:01	78	66
13:05:05	79	67
13:05:09	78	68
13:05:13	80	67
13:05:17	81	67
13:05:21	81	67
13:05:25	78	67
13:05:29	80	68
13:05:33	80	68
13:05:37	79	69
13:05:41	80	69
13:05:45	80	70
13:05:49	81	69
13:05:53	78	68
13:05:57	78	67
13:06:01	78	67
13:06:05	80	68
13:06:09	79	65
13:06:13	78	65
13:06:17	78	68
13:06:21	80	68
13:06:25	79	69
13:06:29	80	68
13:06:33	79	67
13:06:37	78	66
13:06:41	78	69
13:06:45	79	69
13:06:49	79	69
13:06:53	78	70
13:06:57	79	68
13:07:01	77	69
13:07:05	77	68
13:07:09	78	68
13:07:13	78	67
13:07:17	78	67
13:07:21	78	68
13:07:25	79	67
13:07:29	75	67
13:07:33	75	69
13:07:37	78	67
13:07:41	77	66
13:07:45	76	65
13:07:49	76	65
13:07:53	76	65
13:07:57	77	65
13:08:01	75	64
13:08:05	76	65
13:08:09	77	64
13:08:13	78	65
13:08:17	77	67
13:08:21	78	68
13:08:25	77	67
13:08:29	77	66
13:08:33	77	65
13:08:37	78	64
13:08:41	77	65
13:08:45	76	65
13:08:49	76	66
13:08:53	78	66
13:08:57	78	65
13:09:01	76	68
13:09:05	74	68
13:09:09	74	67
13:09:13	77	67
13:09:17	76	66
13:09:21	74	67
13:09:25	76	68
13:09:29	74	68
13:09:33	76	68
13:09:37	77	67
13:09:41	77	67
13:09:45	76	66
13:09:49	74	66
13:09:53	74	66
13:09:57	72	68
13:10:01	75	67
13:10:05	76	65
13:10:09	75	64
13:10:13	75	63
13:10:17	75	63
13:10:21	76	66
13:10:25	75	68
13:10:29	74	68
13:10:33	74	67
13:10:37	76	66
13:10:41	75	66
13:10:45	75	68
13:10:49	77	68
13:10:53	75	67
13:10:57	76	66
13:11:01	76	66
13:11:05	75	65
13:11:09	76	65
13:11:13	75	65
13:11:17	76	65
13:11:21	75	67
13:11:25	76	67
13:11:29	76	67
13:11:33	75	66
13:11:37	76	65
13:11:41	75	65
13:11:45	75	65
13:11:49	75	70
13:11:53	76	68
13:11:57	75	66
13:12:01	74	66
13:12:05	76	65
13:12:09	75	65
13:12:13	77	64
13:12:17	75	64
13:12:21	74	63
13:12:25	76	63
13:12:29	75	65
13:12:33	75	65
13:12:37	75	65
13:12:41	77	66
13:12:45	77	66
13:12:49	76	66
13:12:53	75	66
13:12:57	76	66
13:13:01	75	65
13:13:05	76	65
13:13:09	74	67
13:13:13	74	66
13:13:17	75	66
13:13:21	75	66
13:13:25	75	65
13:13:29	77	65
13:13:33	75	64
13:13:37	74	65
13:13:41	74	65
13:13:45	74	65
13:13:49	76	65
13:13:53	74	66
13:13:57	75	65
13:14:01	76	64
13:14:05	77	63
13:14:09	75	63
13:14:13	73	67
13:14:17	73	68
13:14:21	76	65
13:14:25	76	65
13:14:29	74	64
13:14:33	75	64
13:14:37	75	64
13:14:41	77	65
13:14:45	74	64
13:14:49	74	64
13:14:53	75	63
13:14:57	76	63
13:15:01	75	65
13:15:05	76	66
13:15:09	76	64
13:15:13	77	65
13:15:17	76	65
13:15:21	76	65
13:15:25	77	65
13:15:29	78	64
13:15:33	77	63
13:15:37	77	62
13:15:41	77	63
13:15:45	76	63
13:15:49	75	64
13:15:53	77	64
13:15:57	77	63
13:16:01	78	63
13:16:05	79	63
13:16:09	77	63
13:16:13	77	62
13:16:17	76	62
13:16:21	78	64
13:16:25	79	63
13:16:29	77	65
13:16:33	77	65
13:16:37	78	64
13:16:41	78	63
13:16:45	78	62
13:16:49	78	62
13:16:53	78	64
13:16:57	78	64
13:17:01	76	64
13:17:05	76	63
13:17:09	77	63
13:17:13	77	65
13:17:17	77	64
13:17:21	77	64
13:17:25	77	64
13:17:29	77	64
13:17:33	76	63
13:17:37	78	63
13:17:41	77	63
13:17:45	80	64
13:17:49	79	65
13:17:53	78	63
13:17:57	79	62
13:18:01	78	62
13:18:05	78	60
13:18:09	78	60
13:18:13	77	61
13:18:17	77	63
13:18:21	80	65
13:18:25	80	65
13:18:29	79	64
13:18:33	78	63
13:18:37	77	62
13:18:41	77	61
13:18:45	78	61
13:18:49	77	64
13:18:53	77	64
13:18:57	79	65
13:19:01	78	65
13:19:05	77	64
13:19:09	79	63
13:19:13	79	63
13:19:17	79	61
13:19:21	78	61
13:19:25	79	61
13:19:29	78	63
13:19:33	77	62
13:19:37	78	64
13:19:41	78	64
13:19:45	78	62
13:19:49	78	61
13:19:53	80	62
13:19:57	81	62
13:20:01	80	62
13:20:05	80	63
13:20:09	79	63
13:20:13	81	64
13:20:17	79	64
13:20:21	80	63
13:20:25	80	65
13:20:29	80	65
13:20:33	79	63
13:20:37	79	61
13:20:41	79	59
13:20:45	78	57
13:20:49	80	55
13:20:53	77	55
13:20:57	78	57
13:21:01	81	61
13:21:05	79	61
13:21:09	79	65
13:21:13	78	64
13:21:17	79	63
13:21:21	80	59
13:21:25	80	58
13:21:29	78	60
13:21:33	79	62
13:21:37	79	61
13:21:41	79	61
13:21:45	80	58
13:21:49	80	61
13:21:53	79	58
13:21:57	79	58
13:22:01	77	62
13:22:05	77	64
13:22:09	78	64
13:22:13	79	62
13:22:17	78	62
13:22:21	81	62
13:22:25	79	63
13:22:29	79	65
13:22:33	79	65
13:22:37	80	65
13:22:41	80	63
13:22:45	80	62
13:22:49	81	62
13:22:53	77	63
13:22:57	79	67
13:23:01	81	66
13:23:05	81	65
13:23:09	81	63
13:23:13	81	62
13:23:17	80	62
13:23:21	79	65
13:23:25	78	65
13:23:29	81	65
13:23:33	81	65
13:23:37	81	65
13:23:41	81	64
13:23:45	79	65
13:23:49	81	66
13:23:53	81	66
13:23:57	80	65
13:24:01	80	63
13:24:05	78	62
13:24:09	78	63
13:24:13	80	64
13:24:17	80	62
13:24:21	80	67
13:24:25	80	65
13:24:29	81	64
13:24:33	79	64
13:24:37	81	63
13:24:41	82	63
13:24:45	81	64
13:24:49	82	64
13:24:53	81	66
13:24:57	82	65
13:25:01	81	64
13:25:05	82	63
13:25:09	81	64
13:25:13	80	63
13:25:17	80	65
13:25:21	81	65
13:25:25	82	65
13:25:29	82	66
13:25:33	82	64
13:25:37	82	64
13:25:41	81	64
13:25:45	82	64
13:25:49	81	64
13:25:53	80	64
13:25:57	81	64
13:26:01	81	66
13:26:05	81	67
13:26:09	82	65
13:26:13	81	64
13:26:17	81	63
13:26:21	82	63
13:26:25	80	63
13:26:29	81	63
13:26:33	81	66
13:26:37	81	67
13:26:41	82	66
13:26:45	82	65
13:26:49	81	65
13:26:53	82	64
13:26:57	81	65
13:27:01	80	64
13:27:05	82	64
13:27:09	82	65
13:27:13	81	65
13:27:17	79	65
13:27:21	78	66
13:27:25	78	62
13:27:29	80	63
13:27:33	80	63
13:27:37	81	64
13:27:41	81	64
13:27:45	80	64
13:27:49	80	65
13:27:53	81	64
13:27:57	79	66
13:28:01	79	64
13:28:05	80	63
13:28:09	79	63
13:28:13	80	63
13:28:17	82	65
13:28:21	82	65
13:28:25	80	65
13:28:29	80	65
13:28:33	81	64
13:28:37	80	65
13:28:41	81	67
13:28:45	81	66
13:28:49	80	66
13:28:53	79	66
13:28:57	80	65
13:29:01	81	64
13:29:05	79	63
13:29:09	78	63
13:29:13	79	65
13:29:17	80	65
13:29:21	79	65
13:29:25	78	65
13:29:29	78	66
13:29:33	79	65
13:29:37	79	67
13:29:41	79	66
13:29:45	78	66
13:29:49	79	66
13:29:53	79	66
13:29:57	80	66
13:30:01	80	65
13:30:05	80	64
13:30:09	79	63
13:30:13	78	62
13:30:17	78	62
13:30:21	78	65
13:30:25	79	64
13:30:29	78	64
13:30:33	80	64
13:30:37	80	65
13:30:41	79	65
13:30:45	77	64
13:30:49	78	65
13:30:53	78	65
13:30:57	77	65
13:31:01	79	64
13:31:05	77	63
13:31:09	78	63
13:31:13	77	66
13:31:17	77	66
13:31:21	76	66
13:31:25	79	64
13:31:29	79	63
13:31:33	77	62
13:31:37	77	64
13:31:41	78	66
13:31:45	78	67
13:31:49	78	66
13:31:53	78	65
13:31:57	77	63
13:32:01	76	63
13:32:05	78	65
13:32:09	78	65
13:32:13	78	66
13:32:17	76	65
13:32:21	77	65
13:32:25	77	63
13:32:29	79	63
13:32:33	79	63
13:32:37	77	64
13:32:41	77	64
13:32:45	76	68
13:32:49	77	67
13:32:53	76	66
13:32:57	78	65
13:33:01	77	63
13:33:05	76	62
13:33:09	76	63
13:33:13	76	62
13:33:17	76	63
13:33:21	77	65
13:33:25	76	66
13:33:29	77	66
13:33:33	78	64
13:33:37	76	63
13:33:41	75	61
13:33:45	76	61
13:33:49	75	63
13:33:53	76	66
13:33:57	77	67
13:34:01	74	64
13:34:05	74	63
13:34:09	76	63
13:34:13	75	65
13:34:17	76	63
13:34:21	74	65
13:34:25	74	67
13:34:29	74	67
13:34:33	74	65
13:34:37	74	63
13:34:41	76	63
13:34:45	76	65
13:34:49	74	64
13:34:53	76	65
13:34:57	74	65
13:35:01	74	65
13:35:05	75	65
13:35:09	74	65
13:35:13	75	69
13:35:17	74	67
13:35:21	75	66
13:35:25	74	65
13:35:29	75	63
13:35:33	73	63
13:35:37	75	62
13:35:41	75	63
13:35:45	75	64
13:35:49	74	66
13:35:53	74	66
13:35:57	75	65
13:36:01	75	63
13:36:05	72	62
13:36:09	72	62
13:36:13	73	65
13:36:17	74	66
13:36:21	69	65
13:36:25	73	65
13:36:29	69	64
13:36:33	71	63
13:36:37	73	63
13:36:41	67	64
13:36:45	69	64
13:36:49	73	64
13:36:53	74	66
13:36:57	72	66
13:37:01	75	66
13:37:05	73	65
13:37:09	69	65
13:37:13	73	64
13:37:17	73	64
13:37:21	72	67
13:37:25	69	68
13:37:29	74	66
13:37:33	73	67
13:37:37	72	65
13:37:41	69	65
13:37:45	73	64
13:37:49	72	63
13:37:53	72	63
13:37:57	73	63
13:38:01	69	64
13:38:05	73	64
13:38:09	71	64
13:38:13	71	65
13:38:17	72	65
13:38:21	71	65
13:38:25	72	66
13:38:29	71	64
13:38:33	73	65
13:38:37	69	63
13:38:41	65	66
13:38:45	70	65
13:38:49	68	63
13:38:53	63	65
13:38:57	63	65
13:39:01	64	66
13:39:05	65	65
13:39:09	68	65
13:39:13	67	64
13:39:17	72	64
13:39:21	66	64
13:39:25	72	64
13:39:29	71	63
13:39:33	67	65
13:39:37	69	65
13:39:41	71	65
13:39:45	71	64
13:39:49	71	64
13:39:53	70	64
13:39:57	69	64
13:40:01	66	66
13:40:05	68	67
13:40:09	66	67
13:40:13	69	65
13:40:17	68	65
13:40:21	70	63
13:40:25	67	64
13:40:29	63	66
13:40:33	69	66
13:40:37	68	64
13:40:41	66	64
13:40:45	71	63
13:40:49	69	62
13:40:53	68	62
13:40:57	65	64
13:41:01	63	64
13:41:05	68	65
13:41:09	65	64
13:41:13	69	64
13:41:17	65	66
13:41:21	66	66
13:41:25	71	66
13:41:29	71	66
13:41:33	71	66
13:41:37	64	65
13:41:41	67	64
13:41:45	70	64
13:41:49	70	66
13:41:53	66	64
13:41:57	65	65
13:42:01	65	64
13:42:05	66	63
13:42:09	71	64
13:42:13	69	64
13:42:17	70	65
13:42:21	71	65
13:42:25	65	63
13:42:29	60	65
13:42:33	67	64
13:42:37	69	64
13:42:41	62	65
13:42:45	70	65
13:42:49	72	65
13:42:53	67	64
13:42:57	66	64
13:43:01	66	64
13:43:05	66	63
13:43:09	66	63
13:43:13	66	62
13:43:17	66	62
13:43:21	57	62
13:43:25	65	64
13:43:29	68	65
13:43:33	68	65
13:43:37	67	65
13:43:41	64	64
13:43:45	58	63
13:43:49	58	62
13:43:53	66	63
13:43:57	68	64
13:44:01	72	64
13:44:05	69	63
13:44:09	69	63
13:44:13	69	64
13:44:17	55	63
13:44:21	54	63
13:44:25	57	64
13:44:29	56	64
13:44:33	62	65
13:44:37	60	66
13:44:41	59	65
13:44:45	66	66
13:44:49	64	63
13:44:53	60	63
13:44:57	70	63
13:45:01	71	62
13:45:05	71	63
13:45:09	66	65
13:45:13	69	64
13:45:17	71	64
13:45:21	71	63
13:45:25	70	63
13:45:29	65	63
13:45:33	57	65
13:45:37	59	64
13:45:41	62	67
13:45:45	57	67
13:45:49	62	66
13:45:53	70	65
13:45:57	70	63
13:46:01	69	63
13:46:05	68	63
13:46:09	66	63
13:46:13	69	64
13:46:17	67	64
13:46:21	64	65
13:46:25	61	65
13:46:29	64	63
13:46:33	63	63
13:46:37	60	66
13:46:41	66	68
13:46:45	64	68
13:46:49	61	67
13:46:53	67	66
13:46:57	64	65
13:47:01	65	64
13:47:05	62	64
13:47:09	67	65
13:47:13	63	66
13:47:17	63	64
13:47:21	67	65
13:47:25	61	64
13:47:29	64	64
13:47:33	65	64
13:47:37	68	64
13:47:41	67	65
13:47:45	64	66
13:47:49	67	65
13:47:53	63	64
13:47:57	60	63
13:48:01	59	66
13:48:05	60	67
13:48:09	61	66
13:48:13	59	65
13:48:17	68	62
13:48:21	63	63
13:48:25	60	63
13:48:29	64	63
13:48:33	61	67
13:48:37	65	66
13:48:41	62	64
13:48:45	61	64
13:48:49	61	63
13:48:53	57	65
13:48:57	66	64
13:49:01	63	64
13:49:05	58	64
13:49:09	66	64
13:49:13	62	64
13:49:17	62	66
13:49:21	53	67
13:49:25	56	66
13:49:29	64	64
13:49:33	66	64
13:49:37	59	64
13:49:41	59	64
13:49:45	55	65
13:49:49	54	65
13:49:53	63	64
13:49:57	64	63
13:50:01	60	63
13:50:05	55	63
13:50:09	66	66
13:50:13	63	66
13:50:17	62	65
13:50:21	54	64
13:50:25	65	63
13:50:29	67	62
13:50:33	64	62
13:50:37	61	63
13:50:41	60	67
13:50:45	62	68
13:50:49	58	67
13:50:53	64	65
13:50:57	65	64
13:51:01	64	63
13:51:05	58	63
13:51:09	48	64
13:51:13	51	66
13:51:17	61	66
13:51:21	61	67
13:51:25	63	70
13:51:29	52	70
13:51:33	52	70
13:51:37	53	68
13:51:41	52	67
13:51:45	61	66
13:51:49	58	65
13:51:53	60	65
13:51:57	62	65
13:52:01	57	65
13:52:05	63	67
13:52:09	66	67
13:52:13	65	67
13:52:17	59	66
13:52:21	50	66
13:52:25	54	68
13:52:29	60	67
13:52:33	66	66
13:52:37	66	64
13:52:41	61	64
13:52:45	62	64
13:52:49	55	67
13:52:53	52	69
13:52:57	55	68
13:53:01	62	68
13:53:05	56	65
13:53:09	55	64
13:53:13	54	64
13:53:17	57	67
13:53:21	52	67
13:53:25	49	67
13:53:29	56	68
13:53:33	59	67
13:53:37	64	67
13:53:41	59	67
13:53:45	63	67
13:53:49	60	66
13:53:53	64	66
13:53:57	61	65
13:54:01	65	65
13:54:05	64	65
13:54:09	56	64
13:54:13	56	64
13:54:17	56	64
13:54:21	56	64
13:54:25	59	64
13:54:29	48	63
13:54:33	46	65
13:54:37	48	66
13:54:41	58	66
13:54:45	59	64
13:54:49	58	66
13:54:53	52	65
13:54:57	47	65
13:55:01	58	64
13:55:05	61	64
13:55:09	64	66
13:55:13	54	66
13:55:17	50	68
13:55:21	53	66
13:55:25	54	64
13:55:29	59	64
13:55:33	61	64
13:55:37	58	65
13:55:41	62	70
13:55:45	61	71
13:55:49	63	67
13:55:53	56	64
13:55:57	54	63
13:56:01	55	63
13:56:05	53	65
13:56:09	65	65
13:56:13	57	64
13:56:17	51	65
13:56:21	61	65
13:56:25	50	65
13:56:29	66	66
13:56:33	62	66
13:56:37	56	66
13:56:41	65	67
13:56:45	68	67
13:56:49	62	66
13:56:53	59	64
13:56:57	50	65
13:57:01	59	65
13:57:05	57	64
13:57:09	65	63
13:57:13	61	65
13:57:17	61	66
13:57:21	55	67
13:57:25	55	66
13:57:29	67	65
13:57:33	65	63
13:57:37	56	63
13:57:41	54	66
13:57:45	53	67
13:57:49	65	67
13:57:53	67	67
13:57:57	59	66
13:58:01	59	65
13:58:05	63	65
13:58:09	65	64
13:58:13	57	67
13:58:17	63	68
13:58:21	53	68
13:58:25	66	67
13:58:29	64	66
13:58:33	60	66
13:58:37	64	67
13:58:41	66	68
13:58:45	60	67
13:58:49	65	64
13:58:53	61	64
13:58:57	57	65
13:59:01	53	66
13:59:05	65	66
13:59:09	66	65
13:59:13	55	65
13:59:17	50	66
13:59:21	66	66
13:59:25	67	65
13:59:29	60	65
13:59:33	52	64
13:59:37	63	64
13:59:41	60	68
13:59:45	53	68
13:59:49	49	66
13:59:53	43	67
13:59:57	57	67
14:00:01	64	66
14:00:05	66	64
14:00:09	61	65
14:00:13	64	67
14:00:17	63	65
14:00:21	55	66
14:00:25	53	64
14:00:29	51	64
14:00:33	47	63
14:00:37	56	64
14:00:41	53	65
14:00:45	54	67
14:00:49	51	68
14:00:53	51	68
14:00:57	51	68
14:01:01	62	67
14:01:05	65	66
14:01:09	56	66
14:01:13	61	65
14:01:17	55	66
14:01:21	57	65
14:01:25	54	65
14:01:29	59	64
14:01:33	56	66
14:01:37	60	66
14:01:41	53	65
14:01:45	68	64
14:01:49	67	63
14:01:53	64	66
14:01:57	55	66
14:02:01	50	68
14:02:05	50	66
14:02:09	61	64
14:02:13	60	64
14:02:17	60	64
14:02:21	61	64
14:02:25	58	65
14:02:29	62	66
14:02:33	54	66
14:02:37	64	67
14:02:41	64	66
14:02:45	58	65
14:02:49	49	65
14:02:53	47	66
14:02:57	62	65
14:03:01	49	66
14:03:05	55	65
14:03:09	52	66
14:03:13	58	65
14:03:17	61	65
14:03:21	52	65
14:03:25	49	65
14:03:29	64	65
14:03:33	65	65
14:03:37	62	66
14:03:41	62	66
14:03:45	50	67
14:03:49	48	68
14:03:53	52	67
14:03:57	64	66
14:04:01	64	66
14:04:05	50	65
14:04:09	49	64
14:04:13	63	64
14:04:17	58	64
14:04:21	58	67
14:04:25	61	66
14:04:29	63	64
14:04:33	66	63
14:04:37	60	63
14:04:41	60	63
14:04:45	60	64
14:04:49	60	65
14:04:53	60	65
14:04:57	60	64
14:05:01	61	64
14:05:05	61	63
14:05:09	61	63
14:05:13	61	64
14:05:17	61	65
14:05:21	61	64
14:05:25	NaN	64
14:05:29	NaN	65
14:05:33	NaN	64
14:05:37	47	64
14:05:41	47	64
14:05:45	51	66
14:05:49	53	67
14:05:53	53	65
14:05:57	53	64
14:06:01	48	64
14:06:05	45	65
14:06:09	62	67
14:06:13	60	66
14:06:17	60	66
14:06:21	60	64
14:06:25	61	64
14:06:29	58	64
14:06:33	58	66
14:06:37	58	65
14:06:41	58	65
14:06:45	51	65
14:06:49	56	65
14:06:53	56	65
14:06:57	56	65
14:07:01	56	65
14:07:05	56	65
14:07:09	56	65
14:07:13	56	64
14:07:17	48	65
14:07:21	49	65
14:07:25	41	66
14:07:29	41	67
14:07:33	47	67
14:07:37	54	66
14:07:41	44	66
14:07:45	44	65
14:07:49	43	66
14:07:53	57	66
14:07:57	55	65
14:08:01	52	66
14:08:05	51	67
14:08:09	60	65
14:08:13	61	67
14:08:17	58	66
14:08:21	61	65
14:08:25	49	64
14:08:29	60	66
14:08:33	60	65
14:08:37	58	65
14:08:41	55	64
14:08:45	64	64
14:08:49	62	68
14:08:53	60	69
14:08:57	58	68
14:09:01	66	66
14:09:05	58	65
14:09:09	60	63
14:09:13	56	62
14:09:17	46	63
14:09:21	56	64
14:09:25	61	69
14:09:29	52	67
14:09:33	54	66
14:09:37	56	64
14:09:41	58	61
14:09:45	48	61
14:09:49	49	66
14:09:53	57	68
14:09:57	50	68
14:10:01	65	66
14:10:05	60	66
14:10:09	56	65
14:10:13	60	64
14:10:17	46	64
14:10:21	38	67
14:10:25	42	69
14:10:29	55	69
14:10:33	56	66
14:10:37	58	66
14:10:41	58	65
14:10:45	48	65
14:10:49	53	65
14:10:53	52	65
14:10:57	57	66
14:11:01	63	66
14:11:05	61	66
14:11:09	53	66
14:11:13	61	66
14:11:17	57	66
14:11:21	64	65
14:11:25	64	65
14:11:29	62	66
14:11:33	56	66
14:11:37	65	66
14:11:41	57	65
14:11:45	47	63
14:11:49	47	67
14:11:53	47	68
14:11:57	47	66
14:12:01	52	65
14:12:05	59	65
14:12:09	43	65
14:12:13	59	66
14:12:17	55	67
14:12:21	52	67
14:12:25	51	66
14:12:29	63	67
14:12:33	56	66
14:12:37	56	67
14:12:41	50	66
14:12:45	48	66
14:12:49	60	65
14:12:53	60	67
14:12:57	60	67
14:13:01	56	67
14:13:05	42	66
14:13:09	43	65
14:13:13	46	67
14:13:17	60	66
14:13:21	62	66
14:13:25	64	66
14:13:29	47	66
14:13:33	61	66
14:13:37	64	70
14:13:41	55	68
14:13:45	54	65
14:13:49	54	64
14:13:53	60	64
14:13:57	50	64
14:14:01	47	65
14:14:05	44	66
14:14:09	48	66
14:14:13	59	65
14:14:17	57	64
14:14:21	49	63
14:14:25	52	65
14:14:29	53	67
14:14:33	63	68
14:14:37	59	69
14:14:41	49	68
14:14:45	49	67
14:14:49	47	66
14:14:53	50	66
14:14:57	58	65
14:15:01	54	67
14:15:05	54	69
14:15:09	55	71
14:15:13	55	68
14:15:17	55	65
14:15:21	53	65
14:15:25	53	65
14:15:29	51	65
14:15:33	51	67
14:15:37	59	67
14:15:41	57	66
14:15:45	52	66
14:15:49	59	67
14:15:53	63	66
14:15:57	63	65
14:16:01	62	63
14:16:05	60	67
14:16:09	56	67
14:16:13	51	67
14:16:17	50	66
14:16:21	48	67
14:16:25	57	66
14:16:29	54	65
14:16:33	64	62
14:16:37	65	62
14:16:41	62	63
14:16:45	57	67
14:16:49	55	66
14:16:53	65	65
14:16:57	60	66
14:17:01	57	65
14:17:05	52	64
14:17:09	50	64
14:17:13	49	64
14:17:17	59	66
14:17:21	51	66
14:17:25	48	65
14:17:29	57	65
14:17:33	60	66
14:17:37	43	66
14:17:41	43	68
14:17:45	44	68
14:17:49	59	66
14:17:53	63	65
14:17:57	48	64
14:18:01	60	64
14:18:05	62	67
14:18:09	52	67
14:18:13	41	68
14:18:17	57	67
14:18:21	47	68
14:18:25	48	66
14:18:29	55	66
14:18:33	48	65
14:18:37	50	66
14:18:41	49	67
14:18:45	65	67
14:18:49	65	66
14:18:53	63	66
14:18:57	57	65
14:19:01	51	66
14:19:05	53	66
14:19:09	59	68
14:19:13	47	68
14:19:17	60	69
14:19:21	58	67
14:19:25	58	66
14:19:29	45	65
14:19:33	48	66
14:19:37	64	65
14:19:41	56	65
14:19:45	59	69
14:19:49	58	70
14:19:53	56	68
14:19:57	59	66
14:20:01	63	65
14:20:05	62	65
14:20:09	64	64
14:20:13	58	66
14:20:17	62	66
14:20:21	62	66
14:20:25	59	67
14:20:29	60	64
14:20:33	56	64
14:20:37	53	68
14:20:41	53	68
14:20:45	60	67
14:20:49	60	66
14:20:53	63	65
14:20:57	56	65
14:21:01	53	65
14:21:05	52	65
14:21:09	62	66
14:21:13	65	65
14:21:17	58	69
14:21:21	52	69
14:21:25	64	67
14:21:29	61	66
14:21:33	45	66
14:21:37	45	67
14:21:41	45	65
14:21:45	46	63
14:21:49	56	63
14:21:53	47	66
14:21:57	61	68
