# Supplementary material for: Multivariate physiological recordings in an experimental hemorrhage model
Source: Data Brief. 2018 Jan 31;17:544–50. doi: 10.1016/j.dib.2018.01.053 (PMC5988387; doi:10.1016/j.dib.2018.01.053)
Supplement: Supplementary file 1 — Supplementary material [file mmc1.zip › Data - Corrected/Sheep262_1_UO.csv]

Time to baseline onset(s)	Urine flow rate (mL/min)
0	0
60	0
120	1
180	0
240	0
300	1
360	0
420	9
480	1
540	1
600	0
660	4
720	0
780	0
840	3
900	2
960	1
1020	1
1080	0
1140	0
1200	0
1260	0
1320	0
1380	0
1440	1
1500	12
1560	0
1620	0
1680	0
1740	5
1800	1
1860	1
1920	2
1980	0
2040	1
2100	0
2160	0
2220	0
2280	0
2340	0
2400	0
2460	0
2520	0
2580	0
2640	0
2700	0
2760	1
2820	0
2880	0
2940	0
3000	0
3060	0
3120	0
3180	0
3240	1
3300	1
3360	2
3420	0
3480	0
3540	1
3600	0
3660	2
3720	2
3780	2
3840	3
3900	2
3960	0
4020	0
4080	0
4140	0
4200	0
4260	0
4320	0
4380	0
4440	1
4500	0
4560	0
4620	0
4680	0
4740	0
4800	0
4860	0
4920	0
4980	0
5040	0
5100	0
5160	0
5220	1
5280	0
5340	0
5400	0
5460	0
5520	0
5580	1
5640	0
5700	1
5760	0
5820	1
5880	0
5940	1
6000	1
6060	1
6120	1
6180	1
6240	1
6300	2
6360	2
6420	1
6480	3
6540	3
6600	2
6660	3
6720	3
6780	3
6840	2
6900	2
6960	1
7020	0
7080	1
7140	0
7200	0
7260	0
7320	1
7380	0
7440	0
7500	0
7560	0
7620	0
7680	0
7740	0
7800	0
7860	0
7920	1
