# Supplementary material for: Multivariate physiological recordings in an experimental hemorrhage model
Source: Data Brief. 2018 Jan 31;17:544–50. doi: 10.1016/j.dib.2018.01.053 (PMC5988387; doi:10.1016/j.dib.2018.01.053)
Supplement: Supplementary file 1 — Supplementary material [file mmc1.zip › Data - Corrected/Sheep262_2_Arterial blood.csv]

Event	Time	pH	pCO2 (mmHg)	pO2 (mmHg)	HCO3 (mmol/L)	BE (mmol/L)	Hct (%)	tHb (g/dL)	sO2 (%)	FO2Hb (%)	FCOHb (%)	FmetHb (%)	FHHB (%)	Na (mmol/L)	K (mmol/L)	Ca (mmol/L)	Cl (mmol/L)	Glu (mg/dL)	Lac (mmol/L)
BL	10:50:00	7.48	36.4	58.2	26.6	2.9	22	7.6	89.9	87.7	1.6	0.8	9.9	139.8	3.92	1.15	107	44	0.61
BL+30	11:20:00	7.49	32.8	69.7	24.5	1.3	22	7.5	95.2	92.6	2	0.7	4.7	139.4	3.58	1.18	107	56	0.4
BL+55	11:45:00	7.477	32.8	79.9	23.7	0.3	21	7.3	92	94.5	1.9	0.7	2.9	138.9	3.44	1.17	110	62	0.35
Ho+20	12:10:00	7.47	31.2	91.6	22.6	-0.8	21	7.1	98.5	95.7	2.1	0.7	1.5	138.4	3.28	1.1	110	60	0.29
He	12:22:26	7.47	33.5	81.7	23.8	0.3	22	7.4	96.5	94.3	1.5	0.8	3.4	139.2	3.6	1.2	109	63	0.45
He+15	12:37:00	7.475	33	95.7	23.7	0.2	20	6.8	88.5	95.8	1.9	0.8	1.5	140.2	3.45	1.15	110	63	0.39
To	12:55:37	7.46	33.2	86.6	23.4	-0.3	19	6.4	97.9	95.6	1.9	0.7	2	138.9	3.27	1.04	112	61	0.3
Te	13:12:27	7.46	33.3	82.4	23.6	0.1	21	7	96.8	95	1.2	0.7	3.1	137.7	3.26	0.92	110	82	0.33
Te+15	13:27:00	7.48	33.4	80.5	24.3	0.9	22	7.6	96.4	94.3	1.5	0.7	3.5	138.5	3.44	1.12	108	72	0.3
Te+30	13:42:00	7.48	33.2	66.8	24.3	1.1	26	9	91.9	90	1.6	0.5	7.9	134.7	3.95	1.09	109	70	0.87
