# Supplementary material for: Multivariate physiological recordings in an experimental hemorrhage model
Source: Data Brief. 2018 Jan 31;17:544–50. doi: 10.1016/j.dib.2018.01.053 (PMC5988387; doi:10.1016/j.dib.2018.01.053)
Supplement: Supplementary file 1 — Supplementary material [file mmc1.zip › Data - Corrected/Sheep262_2_CO.csv]

Event	Time	Cardiac Output (L/min)
BL	10:50:00	9.17
BL+30	11:20:00	7.93
BL+55	11:45:00	7.42
Ho+20	12:10:00	7.52
He	12:22:00	6.33
He+15	12:37:00	7.26
To	12:52:00	8.03
Te	13:12:00	9.3
Te+15	13:27:00	8.27
Te+30	13:42:00	11.8
