# Supplementary material for: Multivariate physiological recordings in an experimental hemorrhage model
Source: Data Brief. 2018 Jan 31;17:544–50. doi: 10.1016/j.dib.2018.01.053 (PMC5988387; doi:10.1016/j.dib.2018.01.053)
Supplement: Supplementary file 1 — Supplementary material [file mmc1.zip › Data - Corrected/Sheep262_2_rSO2.csv]

Time	rSO2_cerebral (%)	rSO2_thigh1 (%)
10:50:02	71	60
10:50:06	71	59
10:50:10	71	59
10:50:14	71	58
10:50:18	71	56
10:50:22	72	56
10:50:26	72	61
10:50:30	74	61
10:50:34	73	59
10:50:38	72	59
10:50:42	71	63
10:50:46	73	62
10:50:50	73	61
10:50:54	73	59
10:50:58	70	59
10:51:02	70	59
10:51:06	70	62
10:51:10	71	62
10:51:14	74	61
10:51:18	73	61
10:51:22	72	60
10:51:26	71	63
10:51:30	73	61
10:51:34	66	60
10:51:38	63	61
10:51:42	72	61
10:51:46	73	61
10:51:50	72	63
10:51:54	73	64
10:51:58	72	62
10:52:02	73	61
10:52:06	72	61
10:52:10	71	65
10:52:14	73	64
10:52:18	72	61
10:52:22	72	61
10:52:26	68	63
10:52:30	66	63
10:52:34	73	62
10:52:38	60	62
10:52:42	74	62
10:52:46	68	62
10:52:50	72	63
10:52:54	73	63
10:52:58	72	61
10:53:02	71	60
10:53:06	73	62
10:53:10	72	61
10:53:14	67	62
10:53:18	69	63
10:53:22	68	62
10:53:26	71	63
10:53:30	72	62
10:53:34	71	61
10:53:38	71	60
10:53:42	71	62
10:53:46	70	61
10:53:50	66	64
10:53:54	72	64
10:53:58	74	63
10:54:02	72	63
10:54:06	72	62
10:54:10	73	64
10:54:14	71	65
10:54:18	71	62
10:54:22	72	60
10:54:26	70	59
10:54:30	72	59
10:54:34	73	59
10:54:38	69	61
10:54:42	71	61
10:54:46	73	62
10:54:50	71	63
10:54:54	71	62
10:54:58	71	58
10:55:02	72	61
10:55:06	71	63
10:55:10	70	61
10:55:14	72	61
10:55:18	72	63
10:55:22	72	64
10:55:26	72	63
10:55:30	71	62
10:55:34	71	63
10:55:38	73	64
10:55:42	71	64
10:55:46	73	64
10:55:50	71	64
10:55:54	72	62
10:55:58	70	61
10:56:02	70	60
10:56:06	73	61
10:56:10	69	63
10:56:14	72	63
10:56:18	73	62
10:56:22	70	62
10:56:26	70	62
10:56:30	70	63
10:56:34	73	62
10:56:38	71	60
10:56:42	68	61
10:56:46	70	62
10:56:50	69	59
10:56:54	71	59
10:56:58	74	62
10:57:02	73	60
10:57:06	69	59
10:57:10	67	58
10:57:14	74	62
10:57:18	69	63
10:57:22	69	59
10:57:26	71	61
10:57:30	72	62
10:57:34	70	60
10:57:38	72	61
10:57:42	70	61
10:57:46	69	63
10:57:50	74	65
10:57:54	72	59
10:57:58	73	59
10:58:02	71	61
10:58:06	70	60
10:58:10	71	63
10:58:14	70	62
10:58:18	70	62
10:58:22	72	60
10:58:26	71	62
10:58:30	71	63
10:58:34	70	62
10:58:38	69	61
10:58:42	71	63
10:58:46	69	63
10:58:50	71	62
10:58:54	69	62
10:58:58	69	62
10:59:02	70	61
10:59:06	71	62
10:59:10	69	62
10:59:14	71	62
10:59:18	69	62
10:59:22	69	64
10:59:26	71	63
10:59:30	70	62
10:59:34	72	63
10:59:38	70	63
10:59:42	70	62
10:59:46	68	61
10:59:50	69	61
10:59:54	71	61
10:59:58	71	61
11:00:02	70	60
11:00:06	68	61
11:00:10	67	61
11:00:14	69	61
11:00:18	71	61
11:00:22	73	63
11:00:26	70	63
11:00:30	71	66
11:00:34	70	63
11:00:38	69	62
11:00:42	72	64
11:00:46	70	64
11:00:50	72	64
11:00:54	70	63
11:00:58	70	64
11:01:02	69	65
11:01:06	71	63
11:01:10	66	63
11:01:14	72	63
11:01:18	70	64
11:01:22	70	64
11:01:26	71	64
11:01:30	65	64
11:01:34	72	64
11:01:38	72	64
11:01:42	69	64
11:01:46	71	61
11:01:50	68	61
11:01:54	70	66
11:01:58	72	64
11:02:02	70	63
11:02:06	74	63
11:02:10	70	63
11:02:14	70	62
11:02:18	70	64
11:02:22	72	64
11:02:26	71	62
11:02:30	70	61
11:02:34	69	65
11:02:38	72	62
11:02:42	70	58
11:02:46	70	61
11:02:50	70	58
11:02:54	73	58
11:02:58	70	67
11:03:02	73	65
11:03:06	73	59
11:03:10	72	59
11:03:14	69	62
11:03:18	69	62
11:03:22	73	59
11:03:26	71	59
11:03:30	69	65
11:03:34	72	65
11:03:38	70	63
11:03:42	71	62
11:03:46	70	62
11:03:50	72	65
11:03:54	73	65
11:03:58	70	64
11:04:02	73	64
11:04:06	70	65
11:04:10	71	66
11:04:14	72	65
11:04:18	70	66
11:04:22	68	65
11:04:26	72	61
11:04:30	72	59
11:04:34	67	61
11:04:38	70	67
11:04:42	65	68
11:04:46	72	64
11:04:50	70	62
11:04:54	70	64
11:04:58	73	63
11:05:02	70	61
11:05:06	70	60
11:05:10	68	65
11:05:14	73	66
11:05:18	70	61
11:05:22	70	60
11:05:26	72	62
11:05:30	70	65
11:05:34	68	68
11:05:38	72	66
11:05:42	71	64
11:05:46	71	64
11:05:50	74	65
11:05:54	75	65
11:05:58	70	63
11:06:02	71	61
11:06:06	67	64
11:06:10	71	67
11:06:14	71	65
11:06:18	71	64
11:06:22	75	64
11:06:26	69	64
11:06:30	68	63
11:06:34	69	63
11:06:38	69	60
11:06:42	72	59
11:06:46	72	62
11:06:50	72	63
11:06:54	72	61
11:06:58	70	61
11:07:02	70	61
11:07:06	71	64
11:07:10	69	62
11:07:14	72	62
11:07:18	70	65
11:07:22	70	66
11:07:26	69	63
11:07:30	72	62
11:07:34	75	65
11:07:38	74	65
11:07:42	73	64
11:07:46	71	63
11:07:50	69	63
11:07:54	73	65
11:07:58	70	64
11:08:02	69	63
11:08:06	69	62
11:08:10	70	62
11:08:14	73	63
11:08:18	71	64
11:08:22	68	62
11:08:26	66	64
11:08:30	73	65
11:08:34	70	61
11:08:38	68	65
11:08:42	68	63
11:08:46	73	62
11:08:50	72	61
11:08:54	70	60
11:08:58	70	63
11:09:02	74	62
11:09:06	67	64
11:09:10	69	64
11:09:14	70	65
11:09:18	68	60
11:09:22	68	68
11:09:26	71	69
11:09:30	71	67
11:09:34	69	64
11:09:38	71	63
11:09:42	70	61
11:09:46	67	62
11:09:50	71	62
11:09:54	72	60
11:09:58	70	62
11:10:02	73	67
11:10:06	71	66
11:10:10	70	64
11:10:14	69	64
11:10:18	69	65
11:10:22	70	64
11:10:26	70	61
11:10:30	70	61
11:10:34	67	65
11:10:38	70	64
11:10:42	63	63
11:10:46	68	61
11:10:50	69	62
11:10:54	71	63
11:10:58	69	63
11:11:02	73	63
11:11:06	71	61
11:11:10	71	63
11:11:14	73	64
11:11:18	69	63
11:11:22	71	65
11:11:26	72	62
11:11:30	68	62
11:11:34	68	65
11:11:38	73	66
11:11:42	67	64
11:11:46	70	65
11:11:50	72	65
11:11:54	73	67
11:11:58	70	64
11:12:02	71	64
11:12:06	72	65
11:12:10	68	65
11:12:14	73	66
11:12:18	70	64
11:12:22	73	65
11:12:26	71	64
11:12:30	70	64
11:12:34	69	65
11:12:38	72	66
11:12:42	70	66
11:12:46	73	66
11:12:50	69	65
11:12:54	71	64
11:12:58	71	63
11:13:02	68	63
11:13:06	68	64
11:13:10	70	63
11:13:14	72	63
11:13:18	68	64
11:13:22	68	62
11:13:26	68	68
11:13:30	72	65
11:13:34	70	62
11:13:38	70	61
11:13:42	70	64
11:13:46	69	65
11:13:50	72	63
11:13:54	72	64
11:13:58	71	64
11:14:02	71	64
11:14:06	68	65
11:14:10	74	65
11:14:14	70	64
11:14:18	73	66
11:14:22	71	65
11:14:26	67	65
11:14:30	71	66
11:14:34	71	67
11:14:38	66	67
11:14:42	70	66
11:14:46	68	66
11:14:50	72	64
11:14:54	72	62
11:14:58	69	62
11:15:02	71	67
11:15:06	69	66
11:15:10	72	64
11:15:14	71	64
11:15:18	71	63
11:15:22	72	63
11:15:26	68	63
11:15:30	68	64
11:15:34	73	61
11:15:38	71	61
11:15:42	71	63
11:15:46	71	64
11:15:50	72	64
11:15:54	73	62
11:15:58	72	62
11:16:02	71	62
11:16:06	72	64
11:16:10	70	61
11:16:14	72	61
11:16:18	69	64
11:16:22	73	64
11:16:26	70	63
11:16:30	73	62
11:16:34	71	61
11:16:38	69	65
11:16:42	72	65
11:16:46	72	66
11:16:50	73	64
11:16:54	71	64
11:16:58	71	65
11:17:02	70	65
11:17:06	70	63
11:17:10	69	63
11:17:14	73	61
11:17:18	70	65
11:17:22	72	65
11:17:26	69	65
11:17:30	73	67
11:17:34	71	66
11:17:38	71	64
11:17:42	71	62
11:17:46	66	65
11:17:50	72	65
11:17:54	72	63
11:17:58	72	62
11:18:02	73	62
11:18:06	69	63
11:18:10	69	64
11:18:14	73	64
11:18:18	72	62
11:18:22	74	65
11:18:26	67	66
11:18:30	71	64
11:18:34	70	63
11:18:38	73	67
11:18:42	70	65
11:18:46	71	64
11:18:50	72	66
11:18:54	72	64
11:18:58	71	63
11:19:02	71	68
11:19:06	74	67
11:19:10	72	66
11:19:14	71	65
11:19:18	71	66
11:19:22	72	63
11:19:26	70	63
11:19:30	73	62
11:19:34	73	62
11:19:38	71	64
11:19:42	70	63
11:19:46	72	64
11:19:50	69	64
11:19:54	72	64
11:19:58	69	65
11:20:02	73	66
11:20:06	70	64
11:20:10	69	63
11:20:14	69	65
11:20:18	71	66
11:20:22	70	65
11:20:26	75	65
11:20:30	70	65
11:20:34	70	66
11:20:38	69	66
11:20:42	63	65
11:20:46	71	65
11:20:50	73	66
11:20:54	74	65
11:20:58	70	65
11:21:02	73	64
11:21:06	70	62
11:21:10	72	62
11:21:14	71	62
11:21:18	74	65
11:21:22	70	65
11:21:26	71	65
11:21:30	68	65
11:21:34	73	64
11:21:38	71	67
11:21:42	72	66
11:21:46	72	64
11:21:50	71	63
11:21:54	74	64
11:21:58	74	64
11:22:02	70	64
11:22:06	69	65
11:22:10	73	64
11:22:14	74	64
11:22:18	72	65
11:22:22	72	65
11:22:26	74	66
11:22:30	73	66
11:22:34	69	65
11:22:38	73	65
11:22:42	67	64
11:22:46	73	64
11:22:50	69	65
11:22:54	71	67
11:22:58	72	66
11:23:02	70	65
11:23:06	73	64
11:23:10	71	64
11:23:14	71	62
11:23:18	70	66
11:23:22	68	67
11:23:26	71	66
11:23:30	72	65
11:23:34	71	65
11:23:38	71	64
11:23:42	71	63
11:23:46	70	65
11:23:50	69	68
11:23:54	72	66
11:23:58	71	64
11:24:02	68	66
11:24:06	70	66
11:24:10	72	66
11:24:14	69	66
11:24:18	66	64
11:24:22	72	64
11:24:26	71	62
11:24:30	71	62
11:24:34	70	66
11:24:38	72	67
11:24:42	68	66
11:24:46	68	67
11:24:50	73	65
11:24:54	69	66
11:24:58	67	65
11:25:02	68	68
11:25:06	70	64
11:25:10	71	63
11:25:14	63	63
11:25:18	69	65
11:25:22	68	66
11:25:26	72	65
11:25:30	68	63
11:25:34	72	63
11:25:38	73	64
11:25:42	72	64
11:25:46	71	64
11:25:50	72	65
11:25:54	68	63
11:25:58	70	63
11:26:02	70	64
11:26:06	70	64
11:26:10	71	65
11:26:14	71	66
11:26:18	73	64
11:26:22	69	63
11:26:26	68	63
11:26:30	71	63
11:26:34	72	68
11:26:38	69	67
11:26:42	69	65
11:26:46	70	62
11:26:50	68	62
11:26:54	71	64
11:26:58	69	63
11:27:02	72	63
11:27:06	72	63
11:27:10	70	64
11:27:14	66	64
11:27:18	71	65
11:27:22	71	63
11:27:26	70	63
11:27:30	70	65
11:27:34	67	64
11:27:38	72	65
11:27:42	73	64
11:27:46	71	64
11:27:50	68	64
11:27:54	68	62
11:27:58	69	62
11:28:02	74	68
11:28:06	72	67
11:28:10	70	64
11:28:14	72	63
11:28:18	72	65
11:28:22	73	65
11:28:26	73	64
11:28:30	67	63
11:28:34	70	63
11:28:38	70	65
11:28:42	70	67
11:28:46	69	66
11:28:50	72	67
11:28:54	70	67
11:28:58	69	66
11:29:02	73	65
11:29:06	69	65
11:29:10	68	65
11:29:14	69	66
11:29:18	74	66
11:29:22	68	65
11:29:26	70	64
11:29:30	69	66
11:29:34	69	67
11:29:38	71	66
11:29:42	69	66
11:29:46	73	66
11:29:50	69	65
11:29:54	70	65
11:29:58	72	66
11:30:02	72	65
11:30:06	71	67
11:30:10	69	66
11:30:14	70	66
11:30:18	73	67
11:30:22	73	66
11:30:26	71	67
11:30:30	72	67
11:30:34	72	63
11:30:38	73	62
11:30:42	73	62
11:30:46	71	63
11:30:50	70	63
11:30:54	73	63
11:30:58	70	65
11:31:02	74	64
11:31:06	70	65
11:31:10	68	66
11:31:14	69	65
11:31:18	70	65
11:31:22	69	64
11:31:26	70	64
11:31:30	70	63
11:31:34	71	68
11:31:38	69	66
11:31:42	72	65
11:31:46	72	61
11:31:50	69	61
11:31:54	65	66
11:31:58	70	64
11:32:02	65	63
11:32:06	72	64
11:32:10	70	64
11:32:14	69	63
11:32:18	73	62
11:32:22	70	65
11:32:26	71	65
11:32:30	70	65
11:32:34	72	64
11:32:38	69	64
11:32:42	68	66
11:32:46	73	63
11:32:50	71	62
11:32:54	69	65
11:32:58	72	65
11:33:02	72	67
11:33:06	70	65
11:33:10	68	63
11:33:14	74	63
11:33:18	71	64
11:33:22	71	64
11:33:26	69	65
11:33:30	74	65
11:33:34	74	64
11:33:38	70	65
11:33:42	67	66
11:33:46	72	66
11:33:50	70	63
11:33:54	72	62
11:33:58	73	65
11:34:02	68	67
11:34:06	67	65
11:34:10	71	63
11:34:14	72	65
11:34:18	70	65
11:34:22	63	65
11:34:26	69	64
11:34:30	69	68
11:34:34	69	68
11:34:38	71	67
11:34:42	67	63
11:34:46	70	63
11:34:50	65	66
11:34:54	72	65
11:34:58	68	64
11:35:02	72	63
11:35:06	69	63
11:35:10	70	66
11:35:14	72	67
11:35:18	71	63
11:35:22	71	63
11:35:26	74	64
11:35:30	70	63
11:35:34	72	65
11:35:38	71	67
11:35:42	70	66
11:35:46	69	65
11:35:50	70	66
11:35:54	73	67
11:35:58	66	67
11:36:02	66	64
11:36:06	70	64
11:36:10	71	65
11:36:14	68	67
11:36:18	72	64
11:36:22	68	63
11:36:26	73	65
11:36:30	71	66
11:36:34	72	65
11:36:38	72	64
11:36:42	73	63
11:36:46	71	64
11:36:50	72	66
11:36:54	73	66
11:36:58	67	66
11:37:02	65	64
11:37:06	65	64
11:37:10	70	64
11:37:14	69	66
11:37:18	69	66
11:37:22	73	64
11:37:26	72	66
11:37:30	70	66
11:37:34	69	66
11:37:38	73	66
11:37:42	70	65
11:37:46	68	65
11:37:50	72	65
11:37:54	73	65
11:37:58	70	65
11:38:02	74	65
11:38:06	72	67
11:38:10	70	68
11:38:14	69	67
11:38:18	69	66
11:38:22	73	66
11:38:26	68	67
11:38:30	70	68
11:38:34	68	69
11:38:38	68	67
11:38:42	68	64
11:38:46	72	62
11:38:50	70	61
11:38:54	70	65
11:38:58	71	66
11:39:02	73	63
11:39:06	72	65
11:39:10	75	65
11:39:14	71	65
11:39:18	70	64
11:39:22	70	66
11:39:26	74	65
11:39:30	74	64
11:39:34	71	65
11:39:38	69	65
11:39:42	71	65
11:39:46	74	66
11:39:50	59	66
11:39:54	70	65
11:39:58	70	65
11:40:02	71	65
11:40:06	69	65
11:40:10	74	67
11:40:14	75	64
11:40:18	70	64
11:40:22	69	65
11:40:26	70	66
11:40:30	68	64
11:40:34	72	66
11:40:38	74	65
11:40:42	73	63
11:40:46	72	65
11:40:50	71	67
11:40:54	72	67
11:40:58	72	67
11:41:02	63	67
11:41:06	73	67
11:41:10	67	67
11:41:14	70	67
11:41:18	72	66
11:41:22	69	65
11:41:26	72	66
11:41:30	71	67
11:41:34	71	67
11:41:38	64	67
11:41:42	73	67
11:41:46	70	66
11:41:50	73	66
11:41:54	71	66
11:41:58	69	66
11:42:02	73	66
11:42:06	70	66
11:42:10	69	66
11:42:14	72	69
11:42:18	69	65
11:42:22	74	64
11:42:26	72	63
11:42:30	70	64
11:42:34	67	66
11:42:38	68	66
11:42:42	71	65
11:42:46	70	63
11:42:50	72	65
11:42:54	70	66
11:42:58	74	67
11:43:02	71	65
11:43:06	70	65
11:43:10	72	66
11:43:14	71	66
11:43:18	70	67
11:43:22	73	66
11:43:26	70	66
11:43:30	73	65
11:43:34	71	66
11:43:38	72	67
11:43:42	70	67
11:43:46	65	67
11:43:50	71	66
11:43:54	73	66
11:43:58	71	66
11:44:02	72	67
11:44:06	71	67
11:44:10	70	68
11:44:14	72	67
11:44:18	70	67
11:44:22	71	66
11:44:26	71	66
11:44:30	73	67
11:44:34	70	66
11:44:38	69	67
11:44:42	71	66
11:44:46	73	67
11:44:50	69	66
11:44:54	69	66
11:44:58	74	65
11:45:02	73	68
11:45:06	74	69
11:45:10	72	66
11:45:14	72	66
11:45:18	72	68
11:45:22	66	67
11:45:26	71	67
11:45:30	70	66
11:45:34	70	65
11:45:38	67	64
11:45:42	70	65
11:45:46	71	67
11:45:50	69	66
11:45:54	67	66
11:45:58	72	66
11:46:02	69	65
11:46:06	64	63
11:46:10	71	64
11:46:14	71	64
11:46:18	73	68
11:46:22	70	67
11:46:26	69	67
11:46:30	70	66
11:46:34	70	64
11:46:38	70	66
11:46:42	70	67
11:46:46	73	66
11:46:50	67	67
11:46:54	74	67
11:46:58	71	66
11:47:02	70	65
11:47:06	71	65
11:47:10	67	66
11:47:14	72	68
11:47:18	69	67
11:47:22	69	68
11:47:26	70	66
11:47:30	67	67
11:47:34	70	64
11:47:38	72	64
11:47:42	71	65
11:47:46	69	63
11:47:50	69	62
11:47:54	70	66
11:47:58	68	67
11:48:02	72	66
11:48:06	70	65
11:48:10	71	65
11:48:14	70	66
11:48:18	72	65
11:48:22	70	65
11:48:26	72	67
11:48:30	72	66
11:48:34	69	65
11:48:38	73	64
11:48:42	75	66
11:48:46	70	68
11:48:50	72	68
11:48:54	73	68
11:48:58	72	67
11:49:02	70	66
11:49:06	72	67
11:49:10	73	67
11:49:14	71	69
11:49:18	70	69
11:49:22	73	68
11:49:26	68	68
11:49:30	73	67
11:49:34	68	67
11:49:38	70	67
11:49:42	69	68
11:49:46	71	68
11:49:50	73	68
11:49:54	72	67
11:49:58	71	67
11:50:02	73	67
11:50:06	72	66
11:50:10	71	66
11:50:14	72	66
11:50:18	71	66
11:50:22	73	68
11:50:26	71	68
11:50:30	68	67
11:50:34	72	67
11:50:38	69	66
11:50:42	69	67
11:50:46	72	67
11:50:50	71	67
11:50:54	69	66
11:50:58	68	65
11:51:02	71	65
11:51:06	70	66
11:51:10	71	68
11:51:14	70	68
11:51:18	72	67
11:51:22	72	66
11:51:26	65	66
11:51:30	64	69
11:51:34	67	68
11:51:38	68	68
11:51:42	71	68
11:51:46	73	66
11:51:50	72	66
11:51:54	71	66
11:51:58	72	66
11:52:02	72	66
11:52:06	70	66
11:52:10	71	66
11:52:14	71	66
11:52:18	69	66
11:52:22	70	67
11:52:26	71	68
11:52:30	70	67
11:52:34	70	66
11:52:38	68	65
11:52:42	70	65
11:52:46	72	66
11:52:50	70	66
11:52:54	68	67
11:52:58	72	70
11:53:02	70	67
11:53:06	70	67
11:53:10	67	66
11:53:14	68	67
11:53:18	68	67
11:53:22	68	67
11:53:26	69	68
11:53:30	69	67
11:53:34	68	67
11:53:38	69	67
11:53:42	70	67
11:53:46	68	67
11:53:50	72	66
11:53:54	72	66
11:53:58	69	66
11:54:02	70	67
11:54:06	71	67
11:54:10	68	66
11:54:14	70	66
11:54:18	66	67
11:54:22	67	67
11:54:26	71	68
11:54:30	72	67
11:54:34	68	66
11:54:38	71	66
11:54:42	70	67
11:54:46	71	69
11:54:50	72	68
11:54:54	70	67
11:54:58	70	67
11:55:02	68	66
11:55:06	68	68
11:55:10	70	69
11:55:14	72	66
11:55:18	70	64
11:55:22	71	64
11:55:26	71	65
11:55:30	67	66
11:55:34	64	66
11:55:38	66	66
11:55:42	65	64
11:55:46	67	64
11:55:50	71	65
11:55:54	69	64
11:55:58	69	66
11:56:02	71	66
11:56:06	71	65
11:56:10	69	65
11:56:14	70	66
11:56:18	66	65
11:56:22	70	64
11:56:26	69	66
11:56:30	72	67
11:56:34	73	65
11:56:38	68	65
11:56:42	67	64
11:56:46	69	69
11:56:50	70	67
11:56:54	68	64
11:56:58	74	64
11:57:02	69	67
11:57:06	71	66
11:57:10	68	65
11:57:14	72	62
11:57:18	68	63
11:57:22	65	63
11:57:26	65	66
11:57:30	65	66
11:57:34	72	66
11:57:38	71	66
11:57:42	70	65
11:57:46	65	64
11:57:50	67	64
11:57:54	67	67
11:57:58	66	67
11:58:02	70	66
11:58:06	68	66
11:58:10	68	66
11:58:14	65	66
11:58:18	70	66
11:58:22	65	66
11:58:26	69	67
11:58:30	68	66
11:58:34	68	66
11:58:38	68	66
11:58:42	68	66
11:58:46	69	66
11:58:50	64	66
11:58:54	68	68
11:58:58	68	67
11:59:02	68	66
11:59:06	69	66
11:59:10	72	66
11:59:14	73	65
11:59:18	68	65
11:59:22	70	65
11:59:26	69	65
11:59:30	65	65
11:59:34	73	66
11:59:38	69	66
11:59:42	69	66
11:59:46	70	66
11:59:50	67	66
11:59:54	64	67
11:59:58	70	66
12:00:02	70	65
12:00:06	66	65
12:00:10	64	65
12:00:14	69	66
12:00:18	69	67
12:00:22	70	66
12:00:26	68	65
12:00:30	59	65
12:00:34	66	65
12:00:38	67	68
12:00:42	70	68
12:00:46	67	67
12:00:50	71	67
12:00:54	69	67
12:00:58	69	67
12:01:02	71	67
12:01:06	67	67
12:01:10	70	67
12:01:14	69	68
12:01:18	68	68
12:01:22	69	66
12:01:26	68	65
12:01:30	67	64
12:01:34	67	67
12:01:38	67	68
12:01:42	69	66
12:01:46	70	65
12:01:50	66	65
12:01:54	69	66
12:01:58	70	66
12:02:02	67	67
12:02:06	70	67
12:02:10	69	67
12:02:14	66	66
12:02:18	64	66
12:02:22	64	67
12:02:26	70	67
12:02:30	71	66
12:02:34	64	65
12:02:38	67	65
12:02:42	70	65
12:02:46	64	66
12:02:50	63	66
12:02:54	66	65
12:02:58	65	65
12:03:02	67	66
12:03:06	66	67
12:03:10	68	67
12:03:14	67	67
12:03:18	71	66
12:03:22	67	66
12:03:26	70	66
12:03:30	73	66
12:03:34	65	66
12:03:38	62	66
12:03:42	64	66
12:03:46	69	67
12:03:50	71	66
12:03:54	67	66
12:03:58	67	65
12:04:02	66	65
12:04:06	63	66
12:04:10	69	67
12:04:14	66	67
12:04:18	65	66
12:04:22	65	66
12:04:26	69	66
12:04:30	67	65
12:04:34	68	65
12:04:38	66	66
12:04:42	64	67
12:04:46	69	67
12:04:50	70	66
12:04:54	67	66
12:04:58	69	67
12:05:02	70	68
12:05:06	66	66
12:05:10	69	66
12:05:14	69	65
12:05:18	67	65
12:05:22	68	68
12:05:26	67	68
12:05:30	68	68
12:05:34	67	69
12:05:38	70	71
12:05:42	71	72
12:05:46	68	71
12:05:50	70	69
12:05:54	68	69
12:05:58	70	70
12:06:02	71	67
12:06:06	66	66
12:06:10	69	66
12:06:14	67	67
12:06:18	68	68
12:06:22	72	67
12:06:26	66	68
12:06:30	69	67
12:06:34	71	66
12:06:38	69	67
12:06:42	65	67
12:06:46	70	67
12:06:50	65	67
12:06:54	65	67
12:06:58	69	67
12:07:02	69	66
12:07:06	69	66
12:07:10	66	67
12:07:14	66	67
12:07:18	70	66
12:07:22	67	68
12:07:26	66	68
12:07:30	69	68
12:07:34	70	67
12:07:38	62	67
12:07:42	68	67
12:07:46	66	67
12:07:50	69	67
12:07:54	63	67
12:07:58	68	66
12:08:02	67	65
12:08:06	67	65
12:08:10	71	67
12:08:14	67	66
12:08:18	66	65
12:08:22	66	68
12:08:26	67	68
12:08:30	65	66
12:08:34	67	64
12:08:38	66	63
12:08:42	65	63
12:08:46	71	65
12:08:50	65	66
12:08:54	63	64
12:08:58	65	65
12:09:02	69	65
12:09:06	69	63
12:09:10	69	66
12:09:14	67	67
12:09:18	67	65
12:09:22	68	63
12:09:26	65	63
12:09:30	68	68
12:09:34	69	63
12:09:38	63	62
12:09:42	67	62
12:09:46	69	66
12:09:50	68	65
12:09:54	68	64
12:09:58	70	64
12:10:02	63	64
12:10:06	69	65
12:10:10	66	65
12:10:14	64	64
12:10:18	68	63
12:10:22	67	65
12:10:26	67	67
12:10:30	70	67
12:10:34	66	67
12:10:38	66	65
12:10:42	69	64
12:10:46	65	64
12:10:50	65	67
12:10:54	67	67
12:10:58	66	66
12:11:02	66	67
12:11:06	66	65
12:11:10	67	66
12:11:14	69	66
12:11:18	68	65
12:11:22	68	66
12:11:26	69	66
12:11:30	56	65
12:11:34	63	65
12:11:38	63	66
12:11:42	65	66
12:11:46	65	66
12:11:50	65	66
12:11:54	70	66
12:11:58	65	67
12:12:02	66	65
12:12:06	68	64
12:12:10	55	65
12:12:14	65	65
12:12:18	63	66
12:12:22	67	66
12:12:26	67	66
12:12:30	67	68
12:12:34	67	67
12:12:38	70	66
12:12:42	65	66
12:12:46	67	66
12:12:50	67	67
12:12:54	65	68
12:12:58	70	66
12:13:02	69	66
12:13:06	66	66
12:13:10	67	66
12:13:14	71	67
12:13:18	65	67
12:13:22	61	66
12:13:26	65	65
12:13:30	68	65
12:13:34	66	66
12:13:38	65	66
12:13:42	65	69
12:13:46	64	69
12:13:50	66	66
12:13:54	66	61
12:13:58	67	61
12:14:02	66	66
12:14:06	69	67
12:14:10	67	64
12:14:14	65	65
12:14:18	65	64
12:14:22	67	64
12:14:26	64	69
12:14:30	66	68
12:14:34	62	65
12:14:38	67	63
12:14:42	64	63
12:14:46	65	64
12:14:50	69	63
12:14:54	68	62
12:14:58	61	65
12:15:02	66	65
12:15:06	64	64
12:15:10	66	64
12:15:14	67	63
12:15:18	64	69
12:15:22	64	70
12:15:26	69	66
12:15:30	64	65
12:15:34	66	63
12:15:38	66	63
12:15:42	66	65
12:15:46	64	66
12:15:50	65	66
12:15:54	64	62
12:15:58	67	62
12:16:02	64	66
12:16:06	64	67
12:16:10	66	64
12:16:14	67	63
12:16:18	67	64
12:16:22	65	65
12:16:26	66	66
12:16:30	64	65
12:16:34	68	65
12:16:38	65	65
12:16:42	65	66
12:16:46	67	66
12:16:50	67	65
12:16:54	67	65
12:16:58	61	64
12:17:02	68	65
12:17:06	63	64
12:17:10	66	66
12:17:14	67	67
12:17:18	67	67
12:17:22	67	65
12:17:26	68	65
12:17:30	67	65
12:17:34	68	64
12:17:38	64	65
12:17:42	67	64
12:17:46	64	67
12:17:50	65	65
12:17:54	68	65
12:17:58	71	65
12:18:02	64	65
12:18:06	65	64
12:18:10	67	64
12:18:14	65	63
12:18:18	65	64
12:18:22	69	64
12:18:26	67	66
12:18:30	72	68
12:18:34	67	66
12:18:38	66	66
12:18:42	71	66
12:18:46	66	66
12:18:50	69	69
12:18:54	70	68
12:18:58	65	66
12:19:02	66	65
12:19:06	68	66
12:19:10	66	66
12:19:14	67	65
12:19:18	68	65
12:19:22	67	64
12:19:26	63	65
12:19:30	67	65
12:19:34	66	65
12:19:38	64	62
12:19:42	66	63
12:19:46	64	62
12:19:50	64	62
12:19:54	67	62
12:19:58	68	63
12:20:02	65	63
12:20:06	58	62
12:20:10	69	61
12:20:14	58	62
12:20:18	62	64
12:20:22	67	64
12:20:26	65	64
12:20:30	63	64
12:20:34	64	62
12:20:38	62	63
12:20:42	63	63
12:20:46	64	64
12:20:50	66	64
12:20:54	62	64
12:20:58	69	64
12:21:02	67	64
12:21:06	60	63
12:21:10	63	64
12:21:14	62	64
12:21:18	63	64
12:21:22	65	65
12:21:26	66	65
12:21:30	65	65
12:21:34	63	64
12:21:38	62	64
12:21:42	68	65
12:21:46	64	65
12:21:50	64	65
12:21:54	67	64
12:21:58	66	64
12:22:02	66	64
12:22:06	72	64
12:22:10	69	64
12:22:14	66	63
12:22:18	65	63
12:22:22	59	63
12:22:26	63	65
12:22:30	63	65
12:22:34	69	64
12:22:38	64	63
12:22:42	58	63
12:22:46	66	63
12:22:50	69	62
12:22:54	62	63
12:22:58	63	64
12:23:02	64	64
12:23:06	55	65
12:23:10	65	65
12:23:14	68	65
12:23:18	65	63
12:23:22	67	64
12:23:26	61	64
12:23:30	60	65
12:23:34	58	65
12:23:38	62	66
12:23:42	55	64
12:23:46	58	63
12:23:50	67	64
12:23:54	56	64
12:23:58	55	65
12:24:02	64	63
12:24:06	57	63
12:24:10	61	65
12:24:14	61	65
12:24:18	65	64
12:24:22	60	64
12:24:26	62	64
12:24:30	65	66
12:24:34	61	66
12:24:38	60	66
12:24:42	62	65
12:24:46	62	65
12:24:50	66	65
12:24:54	59	64
12:24:58	64	64
12:25:02	56	64
12:25:06	64	65
12:25:10	65	65
12:25:14	60	65
12:25:18	57	65
12:25:22	60	66
12:25:26	65	65
12:25:30	61	64
12:25:34	65	64
12:25:38	60	63
12:25:42	64	63
12:25:46	63	64
12:25:50	64	62
12:25:54	61	62
12:25:58	60	64
12:26:02	61	66
12:26:06	58	67
12:26:10	61	67
12:26:14	59	65
12:26:18	65	63
12:26:22	62	63
12:26:26	62	64
12:26:30	68	64
12:26:34	64	66
12:26:38	66	66
12:26:42	65	65
12:26:46	65	64
12:26:50	60	63
12:26:54	63	64
12:26:58	63	66
12:27:02	64	64
12:27:06	61	64
12:27:10	61	66
12:27:14	61	67
12:27:18	63	66
12:27:22	59	65
12:27:26	62	63
12:27:30	64	64
12:27:34	61	65
12:27:38	65	66
12:27:42	67	66
12:27:46	54	65
12:27:50	53	65
12:27:54	54	65
12:27:58	62	65
12:28:02	63	66
12:28:06	64	66
12:28:10	62	64
12:28:14	60	62
12:28:18	63	62
12:28:22	61	64
12:28:26	57	65
12:28:30	64	65
12:28:34	61	64
12:28:38	58	66
12:28:42	56	65
12:28:46	62	65
12:28:50	65	65
12:28:54	65	65
12:28:58	63	66
12:29:02	61	66
12:29:06	61	65
12:29:10	61	64
12:29:14	58	64
12:29:18	66	65
12:29:22	67	66
12:29:26	58	66
12:29:30	66	66
12:29:34	67	66
12:29:38	64	65
12:29:42	61	65
12:29:46	59	67
12:29:50	63	66
12:29:54	64	66
12:29:58	63	65
12:30:02	64	67
12:30:06	65	66
12:30:10	63	65
12:30:14	67	65
12:30:18	63	64
12:30:22	63	64
12:30:26	65	64
12:30:30	62	64
12:30:34	58	66
12:30:38	62	66
12:30:42	63	66
12:30:46	65	66
12:30:50	61	66
12:30:54	62	65
12:30:58	59	64
12:31:02	56	66
12:31:06	61	66
12:31:10	55	66
12:31:14	64	64
12:31:18	69	63
12:31:22	70	65
12:31:26	64	66
12:31:30	62	67
12:31:34	65	65
12:31:38	64	65
12:31:42	65	64
12:31:46	62	66
12:31:50	62	65
12:31:54	64	65
12:31:58	65	65
12:32:02	67	65
12:32:06	69	65
12:32:10	62	66
12:32:14	56	66
12:32:18	61	66
12:32:22	67	66
12:32:26	62	66
12:32:30	58	66
12:32:34	69	67
12:32:38	68	66
12:32:42	60	67
12:32:46	60	66
12:32:50	62	66
12:32:54	67	67
12:32:58	64	66
12:33:02	61	66
12:33:06	68	65
12:33:10	64	66
12:33:14	65	67
12:33:18	61	66
12:33:22	65	67
12:33:26	62	66
12:33:30	68	66
12:33:34	61	66
12:33:38	65	66
12:33:42	66	66
12:33:46	64	66
12:33:50	66	65
12:33:54	65	65
12:33:58	64	66
12:34:02	62	67
12:34:06	65	66
12:34:10	64	66
12:34:14	63	66
12:34:18	66	66
12:34:22	64	66
12:34:26	65	66
12:34:30	62	69
12:34:34	63	68
12:34:38	63	67
12:34:42	56	66
12:34:46	69	65
12:34:50	63	66
12:34:54	60	65
12:34:58	66	65
12:35:02	68	65
12:35:06	65	66
12:35:10	70	65
12:35:14	61	65
12:35:18	66	64
12:35:22	67	66
12:35:26	61	68
12:35:30	74	66
12:35:34	70	65
12:35:38	67	64
12:35:42	62	64
12:35:46	62	66
12:35:50	66	67
12:35:54	67	65
12:35:58	66	64
12:36:02	66	67
12:36:06	63	66
12:36:10	65	65
12:36:14	62	64
12:36:18	47	64
12:36:22	55	66
12:36:26	60	65
12:36:30	62	65
12:36:34	65	65
12:36:38	66	65
12:36:42	63	66
12:36:46	69	67
12:36:50	67	66
12:36:54	63	66
12:36:58	67	66
12:37:02	68	66
12:37:06	60	67
12:37:10	60	67
12:37:14	62	67
12:37:18	67	66
12:37:22	67	66
12:37:26	62	66
12:37:30	65	66
12:37:34	60	67
12:37:38	66	66
12:37:42	59	67
12:37:46	77	67
12:37:50	65	66
12:37:54	64	66
12:37:58	67	66
12:38:02	57	65
12:38:06	52	65
12:38:10	63	66
12:38:14	59	66
12:38:18	61	66
12:38:22	64	67
12:38:26	62	66
12:38:30	62	65
12:38:34	63	64
12:38:38	64	64
12:38:42	63	63
12:38:46	54	63
12:38:50	63	67
12:38:54	54	68
12:38:58	59	66
12:39:02	60	64
12:39:06	63	65
12:39:10	62	62
12:39:14	56	65
12:39:18	60	63
12:39:22	76	62
12:39:26	66	65
12:39:30	68	67
12:39:34	65	65
12:39:38	59	63
12:39:42	66	63
12:39:46	64	67
12:39:50	66	68
12:39:54	64	64
12:39:58	65	64
12:40:02	67	68
12:40:06	64	69
12:40:10	62	67
12:40:14	62	66
12:40:18	62	67
12:40:22	61	66
12:40:26	64	66
12:40:30	61	68
12:40:34	64	67
12:40:38	61	66
12:40:42	52	66
12:40:46	58	65
12:40:50	61	66
12:40:54	60	65
12:40:58	62	66
12:41:02	63	66
12:41:06	61	66
12:41:10	63	66
12:41:14	65	65
12:41:18	66	65
12:41:22	61	66
12:41:26	66	67
12:41:30	64	66
12:41:34	68	66
12:41:38	63	66
12:41:42	64	66
12:41:46	70	66
12:41:50	65	66
12:41:54	66	67
12:41:58	59	66
12:42:02	55	66
12:42:06	62	66
12:42:10	66	67
12:42:14	61	65
12:42:18	56	65
12:42:22	60	69
12:42:26	62	69
12:42:30	65	68
12:42:34	64	67
12:42:38	64	66
12:42:42	63	66
12:42:46	68	66
12:42:50	66	66
12:42:54	65	67
12:42:58	64	67
12:43:02	63	66
12:43:06	64	66
12:43:10	61	66
12:43:14	64	66
12:43:18	64	66
12:43:22	65	66
12:43:26	67	67
12:43:30	64	66
12:43:34	63	66
12:43:38	61	65
12:43:42	61	65
12:43:46	58	66
12:43:50	61	66
12:43:54	62	67
12:43:58	63	66
12:44:02	63	66
12:44:06	64	66
12:44:10	63	66
12:44:14	63	66
12:44:18	64	66
12:44:22	65	66
12:44:26	67	66
12:44:30	63	66
12:44:34	60	67
12:44:38	63	66
12:44:42	65	65
12:44:46	64	66
12:44:50	61	66
12:44:54	62	66
12:44:58	65	66
12:45:02	60	66
12:45:06	65	66
12:45:10	66	66
12:45:14	66	67
12:45:18	62	68
12:45:22	60	67
12:45:26	63	66
12:45:30	61	66
12:45:34	65	66
12:45:38	67	64
12:45:42	52	66
12:45:46	61	67
12:45:50	63	66
12:45:54	65	65
12:45:58	66	64
12:46:02	60	64
12:46:06	60	66
12:46:10	66	67
12:46:14	60	66
12:46:18	68	63
12:46:22	67	62
12:46:26	79	64
12:46:30	61	66
12:46:34	69	67
12:46:38	68	66
12:46:42	65	66
12:46:46	60	66
12:46:50	62	66
12:46:54	58	66
12:46:58	64	64
12:47:02	67	64
12:47:06	62	69
12:47:10	76	69
12:47:14	71	66
12:47:18	72	65
12:47:22	74	65
12:47:26	72	68
12:47:30	56	66
12:47:34	55	65
12:47:38	65	64
12:47:42	65	66
12:47:46	71	67
12:47:50	65	66
12:47:54	77	66
12:47:58	75	67
12:48:02	74	66
12:48:06	76	65
12:48:10	77	64
12:48:14	79	64
12:48:18	74	67
12:48:22	76	68
12:48:26	76	66
12:48:30	77	65
12:48:34	76	65
12:48:38	78	65
12:48:42	78	64
12:48:46	69	65
12:48:50	71	68
12:48:54	73	66
12:48:58	72	65
12:49:02	75	64
12:49:06	65	65
12:49:10	73	66
12:49:14	71	66
12:49:18	71	66
12:49:22	69	66
12:49:26	73	65
12:49:30	72	65
12:49:34	72	65
12:49:38	74	67
12:49:42	72	65
12:49:46	71	66
12:49:50	72	64
12:49:54	71	66
12:49:58	73	67
12:50:02	72	66
12:50:06	73	64
12:50:10	73	64
12:50:14	71	64
12:50:18	69	68
12:50:22	69	68
12:50:26	67	64
12:50:30	73	62
12:50:34	69	62
12:50:38	66	63
12:50:42	70	65
12:50:46	71	67
12:50:50	69	66
12:50:54	70	65
12:50:58	66	64
12:51:02	62	65
12:51:06	60	67
12:51:10	66	66
12:51:14	66	66
12:51:18	67	67
12:51:22	70	66
12:51:26	67	66
12:51:30	72	65
12:51:34	72	66
12:51:38	66	66
12:51:42	50	66
12:51:46	59	66
12:51:50	62	65
12:51:54	67	65
12:51:58	64	66
12:52:02	62	65
12:52:06	63	65
12:52:10	68	66
12:52:14	67	66
12:52:18	69	65
12:52:22	67	65
12:52:26	65	66
12:52:30	58	66
12:52:34	59	67
12:52:38	65	67
12:52:42	68	66
12:52:46	67	66
12:52:50	60	66
12:52:54	60	66
12:52:58	62	66
12:53:02	65	67
12:53:06	62	66
12:53:10	62	68
12:53:14	67	65
12:53:18	74	65
12:53:22	67	66
12:53:26	67	66
12:53:30	53	66
12:53:34	65	66
12:53:38	64	68
12:53:42	61	69
12:53:46	64	66
12:53:50	64	65
12:53:54	70	65
12:53:58	67	65
12:54:02	58	67
12:54:06	55	67
12:54:10	66	66
12:54:14	62	65
12:54:18	68	65
12:54:22	63	64
12:54:26	68	63
12:54:30	58	64
12:54:34	57	67
12:54:38	59	66
12:54:42	64	65
12:54:46	57	66
12:54:50	56	67
12:54:54	54	66
12:54:58	65	65
12:55:02	59	64
12:55:06	54	65
12:55:10	41	65
12:55:14	61	66
12:55:18	45	66
12:55:22	57	66
12:55:26	63	68
12:55:30	62	68
12:55:34	59	67
12:55:38	62	66
12:55:42	60	66
12:55:46	58	67
12:55:50	56	66
12:55:54	68	66
12:55:58	58	66
12:56:02	58	66
12:56:06	76	66
12:56:10	66	68
12:56:14	69	67
12:56:18	69	66
12:56:22	56	66
12:56:26	63	67
12:56:30	64	67
12:56:34	67	66
12:56:38	69	66
12:56:42	62	66
12:56:46	56	66
12:56:50	66	66
12:56:54	62	66
12:56:58	64	66
12:57:02	63	67
12:57:06	63	67
12:57:10	63	66
12:57:14	64	66
12:57:18	66	66
12:57:22	51	67
12:57:26	58	67
12:57:30	69	67
12:57:34	64	67
12:57:38	53	65
12:57:42	63	65
12:57:46	64	67
12:57:50	65	68
12:57:54	67	67
12:57:58	63	66
12:58:02	66	65
12:58:06	68	65
12:58:10	64	68
12:58:14	60	68
12:58:18	62	68
12:58:22	62	67
12:58:26	65	66
12:58:30	66	67
12:58:34	63	68
12:58:38	60	68
12:58:42	62	67
12:58:46	65	66
12:58:50	67	67
12:58:54	65	67
12:58:58	66	67
12:59:02	62	64
12:59:06	68	64
12:59:10	70	65
12:59:14	66	66
12:59:18	62	65
12:59:22	63	64
12:59:26	65	66
12:59:30	61	67
12:59:34	65	66
12:59:38	64	63
12:59:42	61	67
12:59:46	63	67
12:59:50	63	66
12:59:54	66	67
12:59:58	67	64
13:00:02	64	62
13:00:06	62	65
13:00:10	70	67
13:00:14	67	69
13:00:18	68	67
13:00:22	66	66
13:00:26	65	68
13:00:30	65	66
13:00:34	62	64
13:00:38	64	63
13:00:42	68	67
13:00:46	63	69
13:00:50	63	67
13:00:54	62	67
13:00:58	62	67
13:01:02	60	68
13:01:06	65	69
13:01:10	61	67
13:01:14	63	64
13:01:18	55	65
13:01:22	61	67
13:01:26	47	67
13:01:30	61	66
13:01:34	65	66
13:01:38	63	65
13:01:42	63	66
13:01:46	57	66
13:01:50	53	68
13:01:54	60	68
13:01:58	69	67
13:02:02	71	66
13:02:06	67	67
13:02:10	65	67
13:02:14	67	66
13:02:18	61	66
13:02:22	53	67
13:02:26	58	68
13:02:30	59	68
13:02:34	58	68
13:02:38	62	68
13:02:42	64	68
13:02:46	60	68
13:02:50	61	67
13:02:54	63	66
13:02:58	57	67
13:03:02	67	68
13:03:06	63	67
13:03:10	62	65
13:03:14	67	65
[truncated: 585 more rows]
