# Supplementary material for: Multivariate physiological recordings in an experimental hemorrhage model
Source: Data Brief. 2018 Jan 31;17:544–50. doi: 10.1016/j.dib.2018.01.053 (PMC5988387; doi:10.1016/j.dib.2018.01.053)
Supplement: Supplementary file 1 — Supplementary material [file mmc1.zip › Data - Corrected/Sheep262_2_SpO2.csv]

Time	SpO2 (%)
10:50:01	91
10:50:03	91
10:50:05	91
10:50:07	92
10:50:09	91
10:50:11	91
10:50:13	91
10:50:15	91
10:50:17	91
10:50:19	90
10:50:21	90
10:50:23	90
10:50:25	90
10:50:27	90
10:50:29	90
10:50:31	90
10:50:33	91
10:50:35	91
10:50:37	91
10:50:39	91
10:50:41	91
10:50:43	91
10:50:45	91
10:50:47	91
10:50:49	90
10:50:51	90
10:50:53	90
10:50:55	90
10:50:57	90
10:50:59	90
10:51:01	90
10:51:03	89
10:51:05	89
10:51:07	89
10:51:09	89
10:51:11	90
10:51:13	91
10:51:15	91
10:51:17	90
10:51:19	90
10:51:21	90
10:51:23	90
10:51:25	90
10:51:27	90
10:51:29	90
10:51:31	90
10:51:33	90
10:51:35	91
10:51:37	92
10:51:39	92
10:51:41	92
10:51:43	92
10:51:45	91
10:51:47	91
10:51:49	91
10:51:51	91
10:51:53	91
10:51:55	91
10:51:57	91
10:51:59	91
10:52:01	91
10:52:03	91
10:52:05	92
10:52:07	92
10:52:09	92
10:52:11	92
10:52:13	91
10:52:15	91
10:52:17	91
10:52:19	91
10:52:21	91
10:52:23	91
10:52:25	91
10:52:27	91
10:52:29	91
10:52:31	91
10:52:33	91
10:52:35	91
10:52:37	91
10:52:39	91
10:52:41	92
10:52:43	92
10:52:45	92
10:52:47	92
10:52:49	92
10:52:51	92
10:52:53	92
10:52:55	92
10:52:57	92
10:52:59	92
10:53:01	92
10:53:03	92
10:53:05	92
10:53:07	92
10:53:09	92
10:53:11	92
10:53:13	90
10:53:15	89
10:53:17	89
10:53:19	90
10:53:21	91
10:53:23	91
10:53:25	91
10:53:27	91
10:53:29	91
10:53:31	91
10:53:33	93
10:53:35	93
10:53:37	93
10:53:39	93
10:53:41	93
10:53:43	93
10:53:45	93
10:53:47	93
10:53:49	92
10:53:51	92
10:53:53	92
10:53:55	92
10:53:57	92
10:53:59	92
10:54:01	92
10:54:03	93
10:54:05	92
10:54:07	92
10:54:09	92
10:54:11	92
10:54:13	92
10:54:15	92
10:54:17	92
10:54:19	92
10:54:21	92
10:54:23	92
10:54:25	92
10:54:27	92
10:54:29	92
10:54:31	92
10:54:33	92
10:54:35	92
10:54:37	92
10:54:39	92
10:54:41	92
10:54:43	92
10:54:45	92
10:54:47	92
10:54:49	92
10:54:51	92
10:54:53	92
10:54:55	91
10:54:57	91
10:54:59	91
10:55:01	92
10:55:03	92
10:55:05	93
10:55:07	93
10:55:09	92
10:55:11	92
10:55:13	92
10:55:15	92
10:55:17	92
10:55:19	92
10:55:21	92
10:55:23	92
10:55:25	92
10:55:27	93
10:55:29	93
10:55:31	93
10:55:33	93
10:55:35	93
10:55:37	93
10:55:39	93
10:55:41	93
10:55:43	92
10:55:45	91
10:55:47	91
10:55:49	92
10:55:51	92
10:55:53	92
10:55:55	92
10:55:57	93
10:55:59	93
10:56:01	93
10:56:03	93
10:56:05	93
10:56:07	93
10:56:09	93
10:56:11	92
10:56:13	92
10:56:15	92
10:56:17	92
10:56:19	92
10:56:21	92
10:56:23	93
10:56:25	93
10:56:27	93
10:56:29	93
10:56:31	93
10:56:33	93
10:56:35	93
10:56:37	93
10:56:39	93
10:56:41	93
10:56:43	93
10:56:45	93
10:56:47	93
10:56:49	93
10:56:51	93
10:56:53	93
10:56:55	92
10:56:57	92
10:56:59	92
10:57:01	92
10:57:03	92
10:57:05	92
10:57:07	93
10:57:09	93
10:57:11	93
10:57:13	93
10:57:15	93
10:57:17	93
10:57:19	92
10:57:21	92
10:57:23	92
10:57:25	92
10:57:27	92
10:57:29	93
10:57:31	93
10:57:33	93
10:57:35	93
10:57:37	93
10:57:39	92
10:57:41	92
10:57:43	92
10:57:45	92
10:57:47	92
10:57:49	92
10:57:51	92
10:57:53	92
10:57:55	92
10:57:57	92
10:57:59	92
10:58:01	92
10:58:03	92
10:58:05	92
10:58:07	92
10:58:09	92
10:58:11	92
10:58:13	92
10:58:15	92
10:58:17	92
10:58:19	92
10:58:21	92
10:58:23	92
10:58:25	91
10:58:27	91
10:58:29	92
10:58:31	92
10:58:33	92
10:58:35	92
10:58:37	92
10:58:39	93
10:58:41	93
10:58:43	93
10:58:45	92
10:58:47	92
10:58:49	92
10:58:51	93
10:58:53	93
10:58:55	93
10:58:57	93
10:58:59	92
10:59:01	92
10:59:03	92
10:59:05	93
10:59:07	93
10:59:09	93
10:59:11	93
10:59:13	93
10:59:15	94
10:59:17	94
10:59:19	94
10:59:21	94
10:59:23	94
10:59:25	94
10:59:27	94
10:59:29	93
10:59:31	93
10:59:33	93
10:59:35	93
10:59:37	93
10:59:39	93
10:59:41	93
10:59:43	93
10:59:45	93
10:59:47	93
10:59:49	93
10:59:51	93
10:59:53	93
10:59:55	93
10:59:57	93
10:59:59	93
11:00:01	93
11:00:03	92
11:00:05	92
11:00:07	92
11:00:09	92
11:00:11	93
11:00:13	93
11:00:15	93
11:00:17	93
11:00:19	93
11:00:21	93
11:00:23	93
11:00:25	93
11:00:27	93
11:00:29	93
11:00:31	93
11:00:33	93
11:00:35	93
11:00:37	93
11:00:39	93
11:00:41	93
11:00:43	93
11:00:45	93
11:00:47	93
11:00:49	93
11:00:51	93
11:00:53	93
11:00:55	93
11:00:57	93
11:00:59	93
11:01:01	93
11:01:03	93
11:01:05	93
11:01:07	93
11:01:09	92
11:01:11	92
11:01:13	92
11:01:15	92
11:01:17	93
11:01:19	93
11:01:21	93
11:01:23	93
11:01:25	93
11:01:27	94
11:01:29	94
11:01:31	94
11:01:33	93
11:01:35	93
11:01:37	93
11:01:39	93
11:01:41	93
11:01:43	93
11:01:45	93
11:01:47	93
11:01:49	93
11:01:51	93
11:01:53	93
11:01:55	94
11:01:57	94
11:01:59	94
11:02:01	94
11:02:03	94
11:02:05	93
11:02:07	93
11:02:09	94
11:02:11	94
11:02:13	94
11:02:15	94
11:02:17	94
11:02:19	93
11:02:21	93
11:02:23	94
11:02:25	93
11:02:27	93
11:02:29	93
11:02:31	93
11:02:33	94
11:02:35	94
11:02:37	94
11:02:39	94
11:02:41	94
11:02:43	94
11:02:45	94
11:02:47	93
11:02:49	93
11:02:51	93
11:02:53	93
11:02:55	93
11:02:57	93
11:02:59	93
11:03:01	93
11:03:03	93
11:03:05	93
11:03:07	93
11:03:09	93
11:03:11	93
11:03:13	93
11:03:15	93
11:03:17	93
11:03:19	93
11:03:21	93
11:03:23	94
11:03:25	94
11:03:27	94
11:03:29	94
11:03:31	94
11:03:33	94
11:03:35	93
11:03:37	93
11:03:39	93
11:03:41	93
11:03:43	93
11:03:45	93
11:03:47	93
11:03:49	93
11:03:51	93
11:03:53	94
11:03:55	94
11:03:57	94
11:03:59	94
11:04:01	94
11:04:03	94
11:04:05	94
11:04:07	94
11:04:09	94
11:04:11	93
11:04:13	93
11:04:15	93
11:04:17	93
11:04:19	94
11:04:21	94
11:04:23	95
11:04:25	95
11:04:27	95
11:04:29	95
11:04:31	94
11:04:33	94
11:04:35	94
11:04:37	94
11:04:39	94
11:04:41	94
11:04:43	94
11:04:45	94
11:04:47	94
11:04:49	94
11:04:51	94
11:04:53	94
11:04:55	94
11:04:57	94
11:04:59	94
11:05:01	94
11:05:03	94
11:05:05	94
11:05:07	94
11:05:09	93
11:05:11	93
11:05:13	93
11:05:15	94
11:05:17	94
11:05:19	94
11:05:21	94
11:05:23	94
11:05:25	94
11:05:27	94
11:05:29	94
11:05:31	94
11:05:33	94
11:05:35	93
11:05:37	93
11:05:39	93
11:05:41	93
11:05:43	94
11:05:45	94
11:05:47	94
11:05:49	94
11:05:51	94
11:05:53	94
11:05:55	94
11:05:57	94
11:05:59	94
11:06:01	93
11:06:03	93
11:06:05	93
11:06:07	93
11:06:09	93
11:06:11	93
11:06:13	93
11:06:15	93
11:06:17	93
11:06:19	93
11:06:21	93
11:06:23	93
11:06:25	93
11:06:27	93
11:06:29	92
11:06:31	92
11:06:33	92
11:06:35	92
11:06:37	92
11:06:39	92
11:06:41	93
11:06:43	93
11:06:45	93
11:06:47	93
11:06:49	93
11:06:51	94
11:06:53	94
11:06:55	94
11:06:57	94
11:06:59	94
11:07:01	94
11:07:03	94
11:07:05	94
11:07:07	94
11:07:09	94
11:07:11	94
11:07:13	94
11:07:15	94
11:07:17	94
11:07:19	94
11:07:21	93
11:07:23	93
11:07:25	93
11:07:27	93
11:07:29	93
11:07:31	93
11:07:33	93
11:07:35	93
11:07:37	93
11:07:39	93
11:07:41	93
11:07:43	93
11:07:45	93
11:07:47	93
11:07:49	93
11:07:51	94
11:07:53	95
11:07:55	95
11:07:57	95
11:07:59	94
11:08:01	94
11:08:03	93
11:08:05	93
11:08:07	94
11:08:09	94
11:08:11	94
11:08:13	94
11:08:15	94
11:08:17	94
11:08:19	94
11:08:21	95
11:08:23	95
11:08:25	95
11:08:27	95
11:08:29	94
11:08:31	94
11:08:33	93
11:08:35	94
11:08:37	94
11:08:39	94
11:08:41	94
11:08:43	94
11:08:45	94
11:08:47	94
11:08:49	94
11:08:51	94
11:08:53	94
11:08:55	94
11:08:57	94
11:08:59	93
11:09:01	93
11:09:03	92
11:09:05	92
11:09:07	93
11:09:09	93
11:09:11	93
11:09:13	94
11:09:15	94
11:09:17	94
11:09:19	94
11:09:21	94
11:09:23	94
11:09:25	95
11:09:27	95
11:09:29	95
11:09:31	95
11:09:33	94
11:09:35	94
11:09:37	94
11:09:39	95
11:09:41	95
11:09:43	95
11:09:45	96
11:09:47	96
11:09:49	95
11:09:51	95
11:09:53	95
11:09:55	94
11:09:57	94
11:09:59	94
11:10:01	94
11:10:03	94
11:10:05	93
11:10:07	93
11:10:09	94
11:10:11	94
11:10:13	94
11:10:15	94
11:10:17	94
11:10:19	94
11:10:21	94
11:10:23	94
11:10:25	94
11:10:27	94
11:10:29	94
11:10:31	95
11:10:33	95
11:10:35	95
11:10:37	95
11:10:39	95
11:10:41	94
11:10:43	94
11:10:45	94
11:10:47	94
11:10:49	94
11:10:51	94
11:10:53	94
11:10:55	94
11:10:57	94
11:10:59	94
11:11:01	94
11:11:03	94
11:11:05	94
11:11:07	94
11:11:09	94
11:11:11	94
11:11:13	95
11:11:15	95
11:11:17	95
11:11:19	94
11:11:21	94
11:11:23	94
11:11:25	94
11:11:27	94
11:11:29	94
11:11:31	93
11:11:33	93
11:11:35	93
11:11:37	93
11:11:39	93
11:11:41	93
11:11:43	93
11:11:45	93
11:11:47	93
11:11:49	93
11:11:51	94
11:11:53	94
11:11:55	94
11:11:57	94
11:11:59	94
11:12:01	94
11:12:03	94
11:12:05	93
11:12:07	93
11:12:09	93
11:12:11	93
11:12:13	93
11:12:15	93
11:12:17	93
11:12:19	93
11:12:21	94
11:12:23	95
11:12:25	95
11:12:27	95
11:12:29	95
11:12:31	95
11:12:33	95
11:12:35	95
11:12:37	95
11:12:39	95
11:12:41	95
11:12:43	94
11:12:45	94
11:12:47	94
11:12:49	94
11:12:51	94
11:12:53	94
11:12:55	94
11:12:57	94
11:12:59	94
11:13:01	94
11:13:03	94
11:13:05	95
11:13:07	95
11:13:09	95
11:13:11	95
11:13:13	95
11:13:15	94
11:13:17	93
11:13:19	93
11:13:21	93
11:13:23	93
11:13:25	93
11:13:27	93
11:13:29	93
11:13:31	93
11:13:33	93
11:13:35	92
11:13:37	92
11:13:39	92
11:13:41	94
11:13:43	94
11:13:45	94
11:13:47	95
11:13:49	95
11:13:51	95
11:13:53	94
11:13:55	94
11:13:57	94
11:13:59	94
11:14:01	94
11:14:03	94
11:14:05	94
11:14:07	95
11:14:09	95
11:14:11	95
11:14:13	95
11:14:15	94
11:14:17	94
11:14:19	94
11:14:21	94
11:14:23	94
11:14:25	94
11:14:27	94
11:14:29	95
11:14:31	95
11:14:33	95
11:14:35	94
11:14:37	94
11:14:39	94
11:14:41	94
11:14:43	94
11:14:45	94
11:14:47	94
11:14:49	95
11:14:51	95
11:14:53	95
11:14:55	95
11:14:57	95
11:14:59	95
11:15:01	95
11:15:03	95
11:15:05	95
11:15:07	95
11:15:09	95
11:15:11	95
11:15:13	95
11:15:15	95
11:15:17	96
11:15:19	96
11:15:21	96
11:15:23	96
11:15:25	96
11:15:27	95
11:15:29	93
11:15:31	93
11:15:33	94
11:15:35	94
11:15:37	95
11:15:39	95
11:15:41	95
11:15:43	94
11:15:45	94
11:15:47	94
11:15:49	95
11:15:51	95
11:15:53	95
11:15:55	95
11:15:57	95
11:15:59	95
11:16:01	95
11:16:03	95
11:16:05	95
11:16:07	95
11:16:09	95
11:16:11	95
11:16:13	95
11:16:15	95
11:16:17	94
11:16:19	94
11:16:21	94
11:16:23	94
11:16:25	95
11:16:27	95
11:16:29	94
11:16:31	93
11:16:33	93
11:16:35	95
11:16:37	95
11:16:39	95
11:16:41	95
11:16:43	95
11:16:45	95
11:16:47	95
11:16:49	95
11:16:51	95
11:16:53	95
11:16:55	95
11:16:57	95
11:16:59	94
11:17:01	94
11:17:03	95
11:17:05	95
11:17:07	95
11:17:09	95
11:17:11	95
11:17:13	96
11:17:15	96
11:17:17	96
11:17:19	96
11:17:21	96
11:17:23	96
11:17:25	96
11:17:27	95
11:17:29	95
11:17:31	95
11:17:33	95
11:17:35	95
11:17:37	94
11:17:39	94
11:17:41	95
11:17:43	95
11:17:45	95
11:17:47	95
11:17:49	95
11:17:51	95
11:17:53	95
11:17:55	95
11:17:57	95
11:17:59	95
11:18:01	95
11:18:03	95
11:18:05	95
11:18:07	95
11:18:09	95
11:18:11	95
11:18:13	95
11:18:15	95
11:18:17	95
11:18:19	95
11:18:21	95
11:18:23	94
11:18:25	94
11:18:27	94
11:18:29	95
11:18:31	95
11:18:33	95
11:18:35	95
11:18:37	95
11:18:39	95
11:18:41	95
11:18:43	94
11:18:45	94
11:18:47	94
11:18:49	95
11:18:51	95
11:18:53	95
11:18:55	95
11:18:57	95
11:18:59	95
11:19:01	95
11:19:03	95
11:19:05	95
11:19:07	95
11:19:09	95
11:19:11	95
11:19:13	95
11:19:15	95
11:19:17	94
11:19:19	94
11:19:21	94
11:19:23	94
11:19:25	95
11:19:27	95
11:19:29	95
11:19:31	95
11:19:33	95
11:19:35	94
11:19:37	94
11:19:39	95
11:19:41	95
11:19:43	95
11:19:45	95
11:19:47	95
11:19:49	95
11:19:51	95
11:19:53	94
11:19:55	94
11:19:57	94
11:19:59	95
11:20:01	95
11:20:03	95
11:20:05	95
11:20:07	95
11:20:09	94
11:20:11	94
11:20:13	95
11:20:15	95
11:20:17	95
11:20:19	95
11:20:21	95
11:20:23	95
11:20:25	95
11:20:27	95
11:20:29	95
11:20:31	95
11:20:33	95
11:20:35	95
11:20:37	95
11:20:39	95
11:20:41	95
11:20:43	94
11:20:45	94
11:20:47	94
11:20:49	94
11:20:51	95
11:20:53	95
11:20:55	95
11:20:57	95
11:20:59	95
11:21:01	95
11:21:03	95
11:21:05	95
11:21:07	95
11:21:09	95
11:21:11	95
11:21:13	95
11:21:15	95
11:21:17	95
11:21:19	95
11:21:21	95
11:21:23	95
11:21:25	95
11:21:27	95
11:21:29	95
11:21:31	95
11:21:33	95
11:21:35	95
11:21:37	95
11:21:39	95
11:21:41	95
11:21:43	94
11:21:45	94
11:21:47	94
11:21:49	94
11:21:51	94
11:21:53	94
11:21:55	94
11:21:57	94
11:21:59	94
11:22:01	94
11:22:03	94
11:22:05	95
11:22:07	95
11:22:09	95
11:22:11	95
11:22:13	95
11:22:15	95
11:22:17	95
11:22:19	95
11:22:21	95
11:22:23	95
11:22:25	95
11:22:27	95
11:22:29	95
11:22:31	95
11:22:33	95
11:22:35	95
11:22:37	95
11:22:39	95
11:22:41	95
11:22:43	95
11:22:45	95
11:22:47	95
11:22:49	95
11:22:51	95
11:22:53	95
11:22:55	95
11:22:57	95
11:22:59	95
11:23:01	95
11:23:03	95
11:23:05	95
11:23:07	96
11:23:09	96
11:23:11	96
11:23:13	95
11:23:15	95
11:23:17	95
11:23:19	95
11:23:21	95
11:23:23	95
11:23:25	95
11:23:27	95
11:23:29	95
11:23:31	95
11:23:33	95
11:23:35	95
11:23:37	95
11:23:39	95
11:23:41	95
11:23:43	95
11:23:45	95
11:23:47	95
11:23:49	95
11:23:51	95
11:23:53	95
11:23:55	95
11:23:57	95
11:23:59	95
11:24:01	95
11:24:03	95
11:24:05	96
11:24:07	96
11:24:09	96
11:24:11	96
11:24:13	96
11:24:15	96
11:24:17	95
11:24:19	95
11:24:21	95
11:24:23	95
11:24:25	95
11:24:27	96
11:24:29	96
11:24:31	96
11:24:33	96
11:24:35	96
11:24:37	96
11:24:39	96
11:24:41	96
11:24:43	96
11:24:45	96
11:24:47	96
11:24:49	96
11:24:51	96
11:24:53	96
11:24:55	95
11:24:57	95
11:24:59	95
11:25:01	95
11:25:03	95
11:25:05	96
11:25:07	96
11:25:09	96
11:25:11	95
11:25:13	95
11:25:15	95
11:25:17	95
11:25:19	95
11:25:21	95
11:25:23	95
11:25:25	95
11:25:27	95
11:25:29	95
11:25:31	95
11:25:33	95
11:25:35	95
11:25:37	95
11:25:39	95
11:25:41	95
11:25:43	95
11:25:45	95
11:25:47	95
11:25:49	95
11:25:51	95
11:25:53	95
11:25:55	95
11:25:57	95
11:25:59	95
11:26:01	95
11:26:03	95
11:26:05	95
11:26:07	95
11:26:09	94
11:26:11	94
11:26:13	94
11:26:15	95
11:26:17	96
11:26:19	96
11:26:21	97
11:26:23	97
11:26:25	96
11:26:27	95
11:26:29	94
11:26:31	94
11:26:33	94
11:26:35	94
11:26:37	95
11:26:39	95
11:26:41	95
11:26:43	95
11:26:45	95
11:26:47	95
11:26:49	95
11:26:51	96
11:26:53	96
11:26:55	96
11:26:57	95
11:26:59	95
11:27:01	95
11:27:03	94
11:27:05	94
11:27:07	94
11:27:09	95
11:27:11	95
11:27:13	96
11:27:15	96
11:27:17	96
11:27:19	96
11:27:21	96
11:27:23	96
11:27:25	96
11:27:27	96
11:27:29	96
11:27:31	96
11:27:33	96
11:27:35	96
11:27:37	96
11:27:39	96
11:27:41	96
11:27:43	96
11:27:45	96
11:27:47	96
11:27:49	96
11:27:51	96
11:27:53	96
11:27:55	96
11:27:57	96
11:27:59	96
11:28:01	96
11:28:03	95
11:28:05	95
11:28:07	95
11:28:09	95
11:28:11	95
11:28:13	95
11:28:15	95
11:28:17	95
11:28:19	95
11:28:21	95
11:28:23	95
11:28:25	95
11:28:27	95
11:28:29	95
11:28:31	95
11:28:33	96
11:28:35	96
11:28:37	96
11:28:39	96
11:28:41	95
11:28:43	95
11:28:45	95
11:28:47	96
11:28:49	96
11:28:51	96
11:28:53	96
11:28:55	95
11:28:57	95
11:28:59	95
11:29:01	95
11:29:03	95
11:29:05	95
11:29:07	95
11:29:09	95
11:29:11	95
11:29:13	95
11:29:15	96
11:29:17	96
11:29:19	96
11:29:21	96
11:29:23	96
11:29:25	96
11:29:27	96
11:29:29	96
11:29:31	95
11:29:33	95
11:29:35	95
11:29:37	95
11:29:39	95
11:29:41	95
11:29:43	95
11:29:45	95
11:29:47	95
11:29:49	96
11:29:51	96
11:29:53	96
11:29:55	96
11:29:57	96
11:29:59	96
11:30:01	95
11:30:03	95
11:30:05	95
11:30:07	96
11:30:09	96
11:30:11	96
11:30:13	96
11:30:15	96
11:30:17	95
11:30:19	95
11:30:21	95
11:30:23	95
11:30:25	95
11:30:27	95
11:30:29	95
11:30:31	95
11:30:33	95
11:30:35	96
11:30:37	96
11:30:39	96
11:30:41	95
11:30:43	95
11:30:45	96
11:30:47	96
11:30:49	96
11:30:51	96
11:30:53	96
11:30:55	96
11:30:57	96
11:30:59	95
11:31:01	95
11:31:03	96
11:31:05	96
11:31:07	96
11:31:09	96
11:31:11	96
11:31:13	96
11:31:15	95
11:31:17	95
11:31:19	96
11:31:21	96
11:31:23	96
11:31:25	96
11:31:27	96
11:31:29	96
11:31:31	96
11:31:33	96
11:31:35	96
11:31:37	96
11:31:39	96
11:31:41	96
11:31:43	96
11:31:45	96
11:31:47	96
11:31:49	96
11:31:51	96
11:31:53	96
11:31:55	96
11:31:57	96
11:31:59	96
11:32:01	96
11:32:03	96
11:32:05	96
11:32:07	96
11:32:09	96
11:32:11	96
11:32:13	96
11:32:15	96
11:32:17	96
11:32:19	96
11:32:21	96
11:32:23	96
11:32:25	96
11:32:27	96
11:32:29	96
11:32:31	96
11:32:33	96
11:32:35	96
11:32:37	96
11:32:39	96
11:32:41	96
11:32:43	96
11:32:45	96
11:32:47	96
11:32:49	97
11:32:51	97
11:32:53	98
11:32:55	98
11:32:57	97
11:32:59	97
11:33:01	96
11:33:03	96
11:33:05	96
11:33:07	96
11:33:09	96
11:33:11	96
11:33:13	97
11:33:15	97
11:33:17	97
11:33:19	96
11:33:21	96
11:33:23	97
11:33:25	97
11:33:27	97
11:33:29	97
11:33:31	97
11:33:33	97
11:33:35	97
11:33:37	96
11:33:39	96
11:33:41	96
11:33:43	96
11:33:45	96
11:33:47	96
11:33:49	96
11:33:51	96
11:33:53	96
11:33:55	96
11:33:57	97
11:33:59	97
11:34:01	97
11:34:03	97
11:34:05	96
11:34:07	96
11:34:09	96
11:34:11	96
11:34:13	96
11:34:15	96
11:34:17	97
11:34:19	97
11:34:21	96
11:34:23	96
11:34:25	96
11:34:27	96
11:34:29	96
11:34:31	96
11:34:33	95
11:34:35	95
11:34:37	96
11:34:39	96
11:34:41	95
11:34:43	95
11:34:45	96
11:34:47	96
11:34:49	97
11:34:51	97
11:34:53	96
11:34:55	96
11:34:57	96
11:34:59	96
11:35:01	96
11:35:03	96
11:35:05	97
11:35:07	97
11:35:09	97
11:35:11	97
11:35:13	97
11:35:15	97
11:35:17	96
11:35:19	96
11:35:21	95
11:35:23	95
11:35:25	95
11:35:27	96
11:35:29	96
11:35:31	96
11:35:33	96
11:35:35	96
11:35:37	96
11:35:39	96
11:35:41	96
11:35:43	96
11:35:45	96
11:35:47	96
11:35:49	96
11:35:51	96
11:35:53	96
11:35:55	96
11:35:57	96
11:35:59	96
11:36:01	96
11:36:03	96
11:36:05	96
11:36:07	97
11:36:09	97
11:36:11	97
11:36:13	97
11:36:15	97
11:36:17	97
11:36:19	96
11:36:21	96
11:36:23	96
11:36:25	96
11:36:27	96
11:36:29	96
11:36:31	96
11:36:33	96
11:36:35	96
11:36:37	96
11:36:39	96
11:36:41	96
11:36:43	96
11:36:45	96
11:36:47	96
11:36:49	96
11:36:51	96
11:36:53	96
11:36:55	96
11:36:57	96
11:36:59	96
11:37:01	96
11:37:03	96
11:37:05	96
11:37:07	96
11:37:09	96
11:37:11	97
11:37:13	97
11:37:15	97
11:37:17	97
11:37:19	97
11:37:21	96
11:37:23	96
11:37:25	96
11:37:27	96
11:37:29	96
11:37:31	96
11:37:33	96
11:37:35	96
11:37:37	96
11:37:39	96
11:37:41	96
11:37:43	95
11:37:45	95
11:37:47	96
11:37:49	97
11:37:51	97
11:37:53	97
11:37:55	97
11:37:57	97
11:37:59	97
11:38:01	97
11:38:03	97
11:38:05	97
11:38:07	97
11:38:09	97
11:38:11	97
11:38:13	97
11:38:15	97
11:38:17	96
11:38:19	96
11:38:21	96
11:38:23	96
11:38:25	96
11:38:27	96
11:38:29	96
11:38:31	96
11:38:33	96
11:38:35	96
11:38:37	96
11:38:39	96
11:38:41	96
11:38:43	96
11:38:45	96
11:38:47	96
11:38:49	96
11:38:51	97
11:38:53	97
11:38:55	97
11:38:57	97
11:38:59	97
11:39:01	97
11:39:03	97
11:39:05	97
11:39:07	97
11:39:09	97
11:39:11	97
11:39:13	96
11:39:15	96
11:39:17	96
11:39:19	97
11:39:21	97
11:39:23	97
11:39:25	97
11:39:27	97
11:39:29	97
11:39:31	97
11:39:33	97
11:39:35	97
11:39:37	96
11:39:39	96
11:39:41	96
11:39:43	96
11:39:45	96
11:39:47	96
11:39:49	96
11:39:51	97
11:39:53	97
11:39:55	97
11:39:57	96
11:39:59	96
11:40:01	96
11:40:03	96
11:40:05	96
11:40:07	96
11:40:09	96
11:40:11	96
11:40:13	96
11:40:15	96
11:40:17	96
11:40:19	96
11:40:21	96
11:40:23	96
11:40:25	96
11:40:27	96
11:40:29	96
11:40:31	96
11:40:33	96
11:40:35	96
11:40:37	96
11:40:39	96
11:40:41	96
11:40:43	96
11:40:45	96
11:40:47	96
11:40:49	96
11:40:51	96
11:40:53	96
11:40:55	97
11:40:57	97
11:40:59	97
11:41:01	97
11:41:03	97
11:41:05	97
11:41:07	97
11:41:09	97
11:41:11	97
11:41:13	97
11:41:15	97
11:41:17	97
11:41:19	97
11:41:21	97
11:41:23	97
11:41:25	97
11:41:27	97
11:41:29	97
11:41:31	97
11:41:33	96
11:41:35	96
11:41:37	97
11:41:39	97
11:41:41	97
11:41:43	97
11:41:45	97
11:41:47	98
11:41:49	98
11:41:51	98
11:41:53	98
11:41:55	97
11:41:57	97
11:41:59	97
11:42:01	97
11:42:03	97
11:42:05	97
11:42:07	97
11:42:09	97
11:42:11	97
11:42:13	97
11:42:15	97
11:42:17	97
11:42:19	97
11:42:21	97
11:42:23	97
11:42:25	97
11:42:27	97
11:42:29	97
11:42:31	97
11:42:33	97
11:42:35	97
11:42:37	97
11:42:39	97
11:42:41	97
11:42:43	97
11:42:45	97
11:42:47	97
11:42:49	97
11:42:51	97
11:42:53	97
11:42:55	97
11:42:57	97
11:42:59	97
11:43:01	97
11:43:03	97
11:43:05	97
11:43:07	97
11:43:09	97
11:43:11	97
11:43:13	97
11:43:15	97
11:43:17	97
11:43:19	97
11:43:21	97
11:43:23	97
11:43:25	97
11:43:27	97
11:43:29	97
11:43:31	97
11:43:33	97
11:43:35	97
11:43:37	97
11:43:39	97
11:43:41	97
11:43:43	97
11:43:45	97
11:43:47	97
11:43:49	97
11:43:51	97
11:43:53	97
11:43:55	97
11:43:57	97
11:43:59	97
11:44:01	96
11:44:03	96
11:44:05	96
11:44:07	97
11:44:09	97
11:44:11	97
11:44:13	97
11:44:15	97
11:44:17	97
11:44:19	97
11:44:21	97
11:44:23	96
11:44:25	96
11:44:27	96
11:44:29	97
11:44:31	97
11:44:33	97
11:44:35	97
11:44:37	97
11:44:39	96
11:44:41	96
11:44:43	96
11:44:45	97
11:44:47	97
11:44:49	97
11:44:51	97
11:44:53	97
11:44:55	97
11:44:57	97
11:44:59	97
11:45:01	97
11:45:03	97
11:45:05	97
11:45:07	97
11:45:09	97
11:45:11	97
11:45:13	97
11:45:15	97
11:45:17	97
11:45:19	97
11:45:21	96
11:45:23	96
11:45:25	96
11:45:27	96
11:45:29	96
11:45:31	96
11:45:33	96
11:45:35	96
11:45:37	96
11:45:39	97
11:45:41	97
11:45:43	97
11:45:45	97
11:45:47	97
11:45:49	97
11:45:51	97
11:45:53	97
11:45:55	98
11:45:57	98
11:45:59	98
11:46:01	98
11:46:03	97
11:46:05	97
11:46:07	97
11:46:09	97
11:46:11	97
11:46:13	97
11:46:15	97
11:46:17	97
11:46:19	97
11:46:21	97
11:46:23	97
11:46:25	97
11:46:27	97
11:46:29	97
11:46:31	97
11:46:33	98
11:46:35	98
11:46:37	98
11:46:39	97
11:46:41	97
11:46:43	97
11:46:45	97
11:46:47	97
11:46:49	97
11:46:51	97
11:46:53	97
11:46:55	97
11:46:57	97
11:46:59	97
11:47:01	97
11:47:03	97
11:47:05	97
11:47:07	97
11:47:09	97
11:47:11	97
11:47:13	97
11:47:15	97
11:47:17	97
11:47:19	97
11:47:21	97
11:47:23	97
11:47:25	96
11:47:27	96
11:47:29	97
11:47:31	97
11:47:33	97
11:47:35	97
11:47:37	97
11:47:39	96
11:47:41	96
11:47:43	96
11:47:45	96
11:47:47	97
11:47:49	97
11:47:51	97
11:47:53	97
11:47:55	97
11:47:57	97
11:47:59	97
11:48:01	98
11:48:03	98
11:48:05	98
11:48:07	98
11:48:09	98
11:48:11	98
11:48:13	98
11:48:15	98
11:48:17	98
11:48:19	98
11:48:21	98
11:48:23	98
11:48:25	98
11:48:27	98
11:48:29	98
11:48:31	98
11:48:33	98
11:48:35	98
11:48:37	98
11:48:39	98
11:48:41	97
11:48:43	97
11:48:45	98
11:48:47	98
11:48:49	98
11:48:51	98
11:48:53	98
11:48:55	98
11:48:57	98
11:48:59	98
11:49:01	98
11:49:03	98
11:49:05	98
11:49:07	98
11:49:09	97
11:49:11	97
11:49:13	97
11:49:15	97
11:49:17	97
11:49:19	97
11:49:21	97
11:49:23	97
11:49:25	97
11:49:27	97
11:49:29	97
11:49:31	97
11:49:33	97
11:49:35	97
11:49:37	97
11:49:39	97
11:49:41	97
11:49:43	97
11:49:45	97
11:49:47	97
11:49:49	97
11:49:51	97
11:49:53	97
11:49:55	97
11:49:57	97
11:49:59	97
11:50:01	98
11:50:03	98
11:50:05	98
11:50:07	98
11:50:09	98
11:50:11	98
11:50:13	98
11:50:15	98
11:50:17	98
11:50:19	98
11:50:21	97
11:50:23	97
11:50:25	97
11:50:27	97
11:50:29	97
11:50:31	97
11:50:33	97
11:50:35	96
11:50:37	96
11:50:39	95
11:50:41	95
11:50:43	95
11:50:45	95
11:50:47	95
11:50:49	95
11:50:51	96
11:50:53	96
11:50:55	97
11:50:57	97
11:50:59	97
11:51:01	97
11:51:03	97
11:51:05	97
11:51:07	97
11:51:09	97
11:51:11	97
11:51:13	97
11:51:15	97
11:51:17	97
11:51:19	97
11:51:21	97
11:51:23	96
11:51:25	96
11:51:27	96
11:51:29	96
11:51:31	96
11:51:33	96
11:51:35	96
11:51:37	96
11:51:39	96
11:51:41	96
11:51:43	96
11:51:45	96
11:51:47	96
11:51:49	96
11:51:51	96
11:51:53	96
11:51:55	96
11:51:57	96
11:51:59	96
11:52:01	96
11:52:03	97
11:52:05	97
11:52:07	97
11:52:09	97
11:52:11	97
11:52:13	97
11:52:15	97
11:52:17	96
11:52:19	96
11:52:21	96
11:52:23	96
11:52:25	96
11:52:27	96
11:52:29	96
11:52:31	96
11:52:33	96
11:52:35	96
11:52:37	96
11:52:39	96
11:52:41	97
11:52:43	97
11:52:45	97
11:52:47	97
11:52:49	97
11:52:51	97
11:52:53	97
11:52:55	97
11:52:57	97
11:52:59	97
11:53:01	97
11:53:03	97
11:53:05	97
11:53:07	97
11:53:09	97
11:53:11	97
11:53:13	97
11:53:15	97
11:53:17	97
11:53:19	97
11:53:21	97
11:53:23	97
11:53:25	97
11:53:27	97
11:53:29	97
11:53:31	97
11:53:33	97
11:53:35	97
11:53:37	97
11:53:39	97
11:53:41	97
11:53:43	97
11:53:45	97
11:53:47	97
11:53:49	97
11:53:51	97
11:53:53	97
11:53:55	97
11:53:57	97
11:53:59	97
11:54:01	97
11:54:03	97
11:54:05	97
11:54:07	97
11:54:09	97
11:54:11	97
11:54:13	97
11:54:15	97
11:54:17	97
11:54:19	97
11:54:21	97
11:54:23	97
11:54:25	97
11:54:27	97
11:54:29	97
11:54:31	97
11:54:33	97
11:54:35	97
11:54:37	97
11:54:39	97
11:54:41	97
11:54:43	97
11:54:45	97
11:54:47	97
11:54:49	97
11:54:51	97
11:54:53	97
11:54:55	97
11:54:57	97
11:54:59	97
11:55:01	97
11:55:03	97
11:55:05	97
11:55:07	97
11:55:09	97
11:55:11	97
11:55:13	96
11:55:15	97
11:55:17	97
11:55:19	97
11:55:21	97
11:55:23	97
11:55:25	97
11:55:27	97
11:55:29	97
11:55:31	97
11:55:33	97
11:55:35	97
11:55:37	97
11:55:39	97
11:55:41	97
11:55:43	98
11:55:45	98
11:55:47	98
11:55:49	98
11:55:51	98
11:55:53	98
11:55:55	98
11:55:57	98
11:55:59	98
11:56:01	97
11:56:03	96
11:56:05	96
11:56:07	96
11:56:09	97
11:56:11	98
11:56:13	98
11:56:15	98
11:56:17	98
11:56:19	98
11:56:21	98
11:56:23	98
11:56:25	98
11:56:27	98
11:56:29	98
11:56:31	99
11:56:33	99
11:56:35	99
11:56:37	98
[truncated: 3,170 more rows]
