# Supplementary material for: Multivariate physiological recordings in an experimental hemorrhage model
Source: Data Brief. 2018 Jan 31;17:544–50. doi: 10.1016/j.dib.2018.01.053 (PMC5988387; doi:10.1016/j.dib.2018.01.053)
Supplement: Supplementary file 1 — Supplementary material [file mmc1.zip › Data - Corrected/Sheep262_2_UO.csv]

Time to baseline onset(s)	Urine flow rate (mL/min)
0	0
60	1
120	4
180	6
240	5
300	6
360	4
420	4
480	5
540	4
600	1
660	2
720	4
780	6
840	4
900	3
960	7
1020	4
1080	2
1140	5
1200	4
1260	4
1320	2
1380	3
1440	3
1500	5
1560	4
1620	3
1680	3
1740	4
1800	3
1860	2
1920	1
1980	7
2040	2
2100	5
2160	5
2220	3
2280	2
2340	2
2400	2
2460	1
2520	2
2580	4
2640	1
2700	1
2760	0
2820	4
2880	1
2940	1
3000	1
3060	6
3120	0
3180	0
3240	1
3300	0
3360	1
3420	2
3480	0
3540	1
3600	1
3660	1
3720	0
3780	0
3840	0
3900	0
3960	1
4020	1
4080	2
4140	0
4200	1
4260	0
4320	1
4380	1
4440	2
4500	2
4560	1
4620	1
4680	1
4740	2
4800	3
4860	4
4920	4
4980	5
5040	2
5100	7
5160	2
5220	5
5280	1
5340	0
5400	3
5460	1
5520	0
5580	0
5640	0
5700	1
5760	1
5820	0
5880	0
5940	0
6000	0
6060	0
6120	0
6180	0
6240	1
6300	3
6360	2
6420	2
6480	0
6540	1
6600	0
6660	0
6720	0
6780	1
6840	2
6900	1
6960	0
7020	2
7080	2
7140	2
7200	2
7260	1
7320	2
7380	1
7440	1
7500	0
7560	0
7620	1
7680	2
7740	3
7800	2
7860	2
7920	2
7980	3
8040	1
8100	2
8160	5
8220	2
8280	1
8340	3
8400	6
8460	3
8520	3
8580	2
8640	4
8700	6
8760	6
8820	4
8880	5
8940	7
9000	3
9060	3
9120	3
9180	4
9240	5
9300	5
9360	5
9420	5
9480	6
9540	4
9600	6
9660	5
9720	5
9780	5
9840	5
9900	7
9960	9
10020	18
10080	18
10140	7
10200	14
10260	11
10320	12
