# Supplementary material for: Multivariate physiological recordings in an experimental hemorrhage model
Source: Data Brief. 2018 Jan 31;17:544–50. doi: 10.1016/j.dib.2018.01.053 (PMC5988387; doi:10.1016/j.dib.2018.01.053)
Supplement: Supplementary file 1 — Supplementary material [file mmc1.zip › Data - Corrected/Sheep262_2_Venous blood.csv]

Event	Time	pH	pCO2 (mmHg)	pO2 (mmHg)	HCO3 (mmol/L)	BE (mmol/L)	Hct (%)	tHb (g/dL)	sO2 (%)	FO2Hb (%)	FCOHb (%)	FmetHb (%)	FHHB (%)	Na (mmol/L)	K (mmol/L)	Ca (mmol/L)	Cl (mmol/L)	Glu (mg/dL)	Lac (mmol/L)
BL	10:50:00	7.39	43.5	29	26.2	1.2	21	7.3	49.1	43.2	1.1	0.9	54.8	140.4	3.69	1.1	109	37	0.6
BL+30	11:20:00	7.43	41.5	33.8	27.9	2.6	23	7.8	59.4	57.9	1.6	0.9	39.6	139.4	3.69	1.21	106	56	0.41
BL+55	11:45:00	7.432	35.4	38.9	23.1	-1	22	7.4	68.9	67.3	1.3	1	30.4	138.3	3.47	1.15	109	60	0.39
Ho+20	12:10:00	7.43	35.5	36.5	23.5	-0.5	22	7.6	64.9	63.2	1.2	1.2	34.4	138.4	3.42	1.12	108	60	0.33
He	12:22:26	7.414	39.2	31	24.5	0	21	7.1	54.2	52.8	1.6	0.9	44.7	137.6	3.24	1.03	110	57	0.52
He+15	12:37:00	7.442	39.1	32.1	24.3	-0.2	21	7.1	54	52.7	1.4	1	44.9	140.2	3.54	1.16	109	60	0.38
To	12:55:37	7.42	39.3	33.2	25.2	0.8	21	7.3	56.3	54.9	1.5	1	42.6	138.8	3.58	1.18	109	64	0.35
Te	13:12:27	7.43	37	34.5	24.2	0	20	6.9	63.8	61.8	1.8	1.3	35.1	138.5	3.42	0.99	109	77	0.33
Te+15	13:27:00	7.43	39.4	32	25.6	1.2	22	7.5	57.5	55.9	1.5	1.2	41.4	139.1	3.41	1.11	109	71	0.34
Te+30	13:42:00	7.388	44.5	20.3	26.2	1	24	8.3	24	23.2	1.9	1.4	73.5	NaN	3.54	1.07	110	67	0.79
