# Supplementary material for: Multivariate physiological recordings in an experimental hemorrhage model
Source: Data Brief. 2018 Jan 31;17:544–50. doi: 10.1016/j.dib.2018.01.053 (PMC5988387; doi:10.1016/j.dib.2018.01.053)
Supplement: Supplementary file 1 — Supplementary material [file mmc1.zip › Data - Corrected/Sheep267_1_Arterial blood.csv]

Event	Time	pH	pCO2 (mmHg)	pO2 (mmHg)	HCO3 (mmol/L)	BE (mmol/L)	Hct (%)	tHb (g/dL)	sO2 (%)	FO2Hb (%)	FCOHb (%)	FmetHb (%)	FHHB (%)	Na (mmol/L)	K (mmol/L)	Ca (mmol/L)	Cl (mmol/L)	Glu (mg/dL)	Lac (mmol/L)
BL	11:46:03	7.48	32.8	53	23.7	0.4	29	9.8	87.2	84.8	1.7	1	12.5	140.6	3.04	1.01	107	65	0.88
BL+30	12:16:00	7.53	28.9	50.1	23.6	1.2	26	9	87.8	85.4	1.7	1	11.9	138.9	2.69	0.89	108	70	0.94
BL+55	12:41:00	7.55	27.3	55.4	23.5	1.6	26	8.7	91	89.6	1.6	0.6	8.2	134.9	2.6	0.85	109	71	0.91
Ho+20	12:59:00	7.57	27.6	58.7	24.8	3	26	8.7	93.1	90.7	1.6	1	6.7	136.9	2.62	0.85	109	69	0.6
Ho+40	13:19:00	7.55	28.5	58.1	24.4	2.3	25	8.6	92.1	90.1	1.6	0.6	7.7	124.9	2.56	0.86	110	67	0.51
Ho+60	13:39:00	7.52	37.7	57.8	25.9	3.1	27	9.1	91.4	89.2	1.7	0.7	8.4	138.6	2.85	0.97	107	70	0.5
He	13:44:21	7.55	29.2	62.8	25	2.9	26	8.9	93.9	92	1.3	0.7	6	136.5	2.69	0.89	108	70	0.58
He+15	13:59:00	7.56	27.9	74.2	24.4	2.3	21	7.3	96.8	94.6	1.6	0.7	3.1	137.1	2.79	0.89	108	72	0.79
To	14:29:00	7.562	29	86.2	25.6	3.4	23	7.8	98.1	96	1.5	0.6	1.9	136.4	2.83	0.94	107	69	0.79
Te	14:32:53	7.54	28.4	74.9	23.7	1.4	22	7.6	96.1	94.6	1	0.6	3.8	138.9	2.77	0.93	107	68	0.67
Te+15	14:47:00	7.52	29.3	84.5	23.4	0.7	21	7.2	97	95.7	0.7	0.6	3	138.6	2.81	0.96	106	64	0.71
Te+30	15:02:00	7.531	31.3	78.3	25.6	2.9	23	7.7	96.6	95.1	1	0.6	3.3	NaN	2.71	0.97	107	67	0.76
