# Supplementary material for: Multivariate physiological recordings in an experimental hemorrhage model
Source: Data Brief. 2018 Jan 31;17:544–50. doi: 10.1016/j.dib.2018.01.053 (PMC5988387; doi:10.1016/j.dib.2018.01.053)
Supplement: Supplementary file 1 — Supplementary material [file mmc1.zip › Data - Corrected/Sheep267_1_CO.csv]

Event	Time	Cardiac Output (L/min)
BL	11:40:00	6.75
BL+30	12:10:00	6.5
BL+55	12:35:00	6.06
Ho+20	13:00:00	7.16
Ho+40	13:20:00	6.19
Ho+60	13:40:00	5.71
He	13:44:00	4.32
He+15	13:59:00	3.91
To	14:14:00	6.3
Te	14:32:00	7.23
Te+15	14:47:00	6
Te+30	15:02:00	7.77
