# Supplementary material for: Multivariate physiological recordings in an experimental hemorrhage model
Source: Data Brief. 2018 Jan 31;17:544–50. doi: 10.1016/j.dib.2018.01.053 (PMC5988387; doi:10.1016/j.dib.2018.01.053)
Supplement: Supplementary file 1 — Supplementary material [file mmc1.zip › Data - Corrected/Sheep267_1_rSO2.csv]

Time	rSO2_cerebral (%)	rSO2_thigh1 (%)
11:46:04	58	64
11:46:08	57	66
11:46:12	57	66
11:46:16	57	67
11:46:20	57	66
11:46:24	58	66
11:46:28	58	66
11:46:32	58	66
11:46:36	57	66
11:46:40	59	69
11:46:44	59	68
11:46:48	58	67
11:46:52	58	65
11:46:56	58	65
11:47:00	58	65
11:47:04	59	65
11:47:08	58	67
11:47:12	57	66
11:47:16	57	65
11:47:20	58	65
11:47:24	59	67
11:47:28	59	67
11:47:32	59	67
11:47:36	59	67
11:47:40	59	68
11:47:44	59	67
11:47:48	58	66
11:47:52	58	66
11:47:56	60	66
11:48:00	58	66
11:48:04	60	67
11:48:08	59	67
11:48:12	58	70
11:48:16	58	73
11:48:20	59	74
11:48:24	58	75
11:48:28	58	75
11:48:32	58	75
11:48:36	59	75
11:48:40	59	76
11:48:44	59	75
11:48:48	59	74
11:48:52	59	74
11:48:56	59	73
11:49:00	59	72
11:49:04	59	71
11:49:08	59	71
11:49:12	58	71
11:49:16	58	70
11:49:20	57	70
11:49:24	58	68
11:49:28	58	67
11:49:32	58	67
11:49:36	59	67
11:49:40	59	67
11:49:44	59	68
11:49:48	59	68
11:49:52	59	68
11:49:56	59	68
11:50:00	58	69
11:50:04	58	69
11:50:08	59	69
11:50:12	59	68
11:50:16	58	67
11:50:20	58	67
11:50:24	59	69
11:50:28	57	70
11:50:32	57	70
11:50:36	58	69
11:50:40	58	69
11:50:44	59	69
11:50:48	59	68
11:50:52	57	68
11:50:56	57	69
11:51:00	56	68
11:51:04	55	66
11:51:08	54	66
11:51:12	54	65
11:51:16	54	64
11:51:20	54	63
11:51:24	54	63
11:51:28	54	63
11:51:32	54	66
11:51:36	54	65
11:51:40	56	64
11:51:44	55	65
11:51:48	56	68
11:51:52	56	68
11:51:56	56	68
11:52:00	56	67
11:52:04	56	68
11:52:08	57	67
11:52:12	58	67
11:52:16	57	67
11:52:20	57	68
11:52:24	58	68
11:52:28	56	68
11:52:32	58	68
11:52:36	57	68
11:52:40	58	66
11:52:44	57	66
11:52:48	59	67
11:52:52	58	68
11:52:56	58	68
11:53:00	58	69
11:53:04	57	69
11:53:08	57	69
11:53:12	57	72
11:53:16	58	81
11:53:20	59	82
11:53:24	59	77
11:53:28	58	75
11:53:32	58	73
11:53:36	59	70
11:53:40	58	67
11:53:44	57	65
11:53:48	58	64
11:53:52	58	66
11:53:56	58	65
11:54:00	57	64
11:54:04	56	65
11:54:08	57	64
11:54:12	55	64
11:54:16	54	64
11:54:20	53	64
11:54:24	54	62
11:54:28	54	62
11:54:32	53	62
11:54:36	53	62
11:54:40	55	65
11:54:44	54	67
11:54:48	54	67
11:54:52	54	67
11:54:56	55	67
11:55:00	54	66
11:55:04	56	67
11:55:08	55	66
11:55:12	55	65
11:55:16	55	65
11:55:20	55	64
11:55:24	55	67
11:55:28	56	67
11:55:32	56	67
11:55:36	57	67
11:55:40	56	67
11:55:44	57	68
11:55:48	57	68
11:55:52	57	68
11:55:56	57	68
11:56:00	58	67
11:56:04	57	67
11:56:08	56	67
11:56:12	57	67
11:56:16	57	67
11:56:20	56	69
11:56:24	57	70
11:56:28	55	70
11:56:32	56	69
11:56:36	56	69
11:56:40	55	70
11:56:44	55	70
11:56:48	55	71
11:56:52	55	69
11:56:56	55	69
11:57:00	54	68
11:57:04	56	67
11:57:08	56	67
11:57:12	56	68
11:57:16	56	68
11:57:20	56	72
11:57:24	57	74
11:57:28	57	75
11:57:32	57	75
11:57:36	57	77
11:57:40	57	77
11:57:44	57	78
11:57:48	58	77
11:57:52	57	77
11:57:56	58	76
11:58:00	59	75
11:58:04	58	75
11:58:08	59	74
11:58:12	58	74
11:58:16	58	74
11:58:20	57	74
11:58:24	57	74
11:58:28	57	73
11:58:32	57	72
11:58:36	56	72
11:58:40	57	71
11:58:44	57	71
11:58:48	59	71
11:58:52	58	71
11:58:56	57	70
11:59:00	59	70
11:59:04	58	71
11:59:08	58	71
11:59:12	57	71
11:59:16	56	71
11:59:20	58	73
11:59:24	58	73
11:59:28	58	72
11:59:32	57	72
11:59:36	57	72
11:59:40	56	72
11:59:44	57	71
11:59:48	57	70
11:59:52	57	69
11:59:56	57	69
12:00:00	56	69
12:00:04	57	69
12:00:08	56	70
12:00:12	55	69
12:00:16	55	69
12:00:20	55	69
12:00:24	55	69
12:00:28	54	68
12:00:32	55	68
12:00:36	55	68
12:00:40	55	70
12:00:44	56	70
12:00:48	55	69
12:00:52	55	69
12:00:56	55	68
12:01:00	55	68
12:01:04	55	67
12:01:08	56	67
12:01:12	57	68
12:01:16	56	68
12:01:20	56	69
12:01:24	56	69
12:01:28	56	69
12:01:32	56	69
12:01:36	58	69
12:01:40	56	69
12:01:44	57	69
12:01:48	56	69
12:01:52	57	69
12:01:56	57	69
12:02:00	57	71
12:02:04	57	71
12:02:08	57	75
12:02:12	57	75
12:02:16	57	76
12:02:20	59	76
12:02:24	58	75
12:02:28	58	75
12:02:32	57	74
12:02:36	57	74
12:02:40	58	74
12:02:44	57	73
12:02:48	56	72
12:02:52	57	71
12:02:56	57	71
12:03:00	57	71
12:03:04	56	71
12:03:08	57	70
12:03:12	56	70
12:03:16	56	69
12:03:20	56	69
12:03:24	58	70
12:03:28	58	70
12:03:32	56	71
12:03:36	56	71
12:03:40	57	72
12:03:44	57	71
12:03:48	57	70
12:03:52	57	70
12:03:56	56	70
12:04:00	56	71
12:04:04	56	70
12:04:08	55	70
12:04:12	55	68
12:04:16	56	67
12:04:20	55	67
12:04:24	54	66
12:04:28	54	68
12:04:32	54	67
12:04:36	55	66
12:04:40	55	68
12:04:44	54	68
12:04:48	54	69
12:04:52	56	69
12:04:56	56	70
12:05:00	56	70
12:05:04	56	71
12:05:08	56	71
12:05:12	57	71
12:05:16	56	72
12:05:20	56	72
12:05:24	56	72
12:05:28	56	73
12:05:32	57	71
12:05:36	57	72
12:05:40	58	72
12:05:44	57	72
12:05:48	57	72
12:05:52	57	73
12:05:56	58	73
12:06:00	57	72
12:06:04	58	75
12:06:08	57	74
12:06:12	57	74
12:06:16	57	74
12:06:20	58	74
12:06:24	57	74
12:06:28	57	74
12:06:32	58	74
12:06:36	57	72
12:06:40	56	74
12:06:44	57	73
12:06:48	56	72
12:06:52	57	71
12:06:56	57	71
12:07:00	56	71
12:07:04	55	69
12:07:08	57	69
12:07:12	58	68
12:07:16	57	68
12:07:20	58	69
12:07:24	58	69
12:07:28	57	68
12:07:32	57	68
12:07:36	57	70
12:07:40	57	70
12:07:44	55	70
12:07:48	55	70
12:07:52	57	69
12:07:56	56	69
12:08:00	57	69
12:08:04	56	68
12:08:08	57	68
12:08:12	57	68
12:08:16	57	69
12:08:20	58	69
12:08:24	57	69
12:08:28	58	69
12:08:32	58	69
12:08:36	58	69
12:08:40	57	71
12:08:44	57	71
12:08:48	59	71
12:08:52	59	71
12:08:56	59	71
12:09:00	58	71
12:09:04	58	72
12:09:08	59	71
12:09:12	58	71
12:09:16	59	71
12:09:20	58	73
12:09:24	59	74
12:09:28	59	74
12:09:32	58	75
12:09:36	57	76
12:09:40	56	75
12:09:44	58	76
12:09:48	59	76
12:09:52	58	76
12:09:56	58	76
12:10:00	59	75
12:10:04	59	74
12:10:08	58	75
12:10:12	58	74
12:10:16	58	74
12:10:20	58	73
12:10:24	58	73
12:10:28	58	74
12:10:32	59	73
12:10:36	58	73
12:10:40	59	73
12:10:44	58	72
12:10:48	57	72
12:10:52	58	72
12:10:56	58	72
12:11:00	58	71
12:11:04	59	71
12:11:08	58	73
12:11:12	58	73
12:11:16	57	72
12:11:20	58	73
12:11:24	58	74
12:11:28	59	74
12:11:32	58	74
12:11:36	58	74
12:11:40	58	73
12:11:44	57	72
12:11:48	59	71
12:11:52	58	70
12:11:56	58	69
12:12:00	58	69
12:12:04	58	69
12:12:08	56	69
12:12:12	55	69
12:12:16	56	68
12:12:20	55	68
12:12:24	54	69
12:12:28	55	68
12:12:32	55	69
12:12:36	56	69
12:12:40	54	69
12:12:44	55	70
12:12:48	57	70
12:12:52	56	72
12:12:56	56	72
12:13:00	56	72
12:13:04	57	72
12:13:08	56	72
12:13:12	57	71
12:13:16	58	72
12:13:20	57	73
12:13:24	56	72
12:13:28	58	72
12:13:32	58	72
12:13:36	57	73
12:13:40	57	75
12:13:44	57	75
12:13:48	58	75
12:13:52	58	76
12:13:56	58	77
12:14:00	57	77
12:14:04	57	77
12:14:08	58	76
12:14:12	58	76
12:14:16	58	76
12:14:20	59	75
12:14:24	58	74
12:14:28	58	75
12:14:32	59	74
12:14:36	59	73
12:14:40	57	73
12:14:44	58	72
12:14:48	59	72
12:14:52	59	72
12:14:56	58	73
12:15:00	59	72
12:15:04	58	72
12:15:08	59	72
12:15:12	59	72
12:15:16	58	72
12:15:20	58	73
12:15:24	58	73
12:15:28	58	74
12:15:32	59	77
12:15:36	60	74
12:15:40	59	67
12:15:44	59	65
12:15:48	59	63
12:15:52	58	63
12:15:56	58	63
12:16:00	59	64
12:16:04	58	65
12:16:08	56	65
12:16:12	56	65
12:16:16	56	65
12:16:20	55	65
12:16:24	55	65
12:16:28	56	65
12:16:32	54	65
12:16:36	54	65
12:16:40	54	65
12:16:44	54	65
12:16:48	54	66
12:16:52	54	67
12:16:56	55	67
12:17:00	55	67
12:17:04	54	70
12:17:08	55	70
12:17:12	55	68
12:17:16	56	67
12:17:20	56	68
12:17:24	56	67
12:17:28	56	67
12:17:32	57	68
12:17:36	57	67
12:17:40	57	69
12:17:44	56	71
12:17:48	57	72
12:17:52	57	71
12:17:56	57	71
12:18:00	58	70
12:18:04	59	70
12:18:08	59	73
12:18:12	58	73
12:18:16	58	76
12:18:20	58	75
12:18:24	59	75
12:18:28	60	74
12:18:32	59	73
12:18:36	58	73
12:18:40	58	73
12:18:44	59	73
12:18:48	58	72
12:18:52	58	73
12:18:56	59	75
12:19:00	60	76
12:19:04	60	75
12:19:08	60	75
12:19:12	59	74
12:19:16	59	74
12:19:20	60	73
12:19:24	59	72
12:19:28	59	72
12:19:32	59	72
12:19:36	59	72
12:19:40	59	73
12:19:44	59	74
12:19:48	59	73
12:19:52	59	74
12:19:56	59	73
12:20:00	59	73
12:20:04	60	73
12:20:08	59	73
12:20:12	59	73
12:20:16	58	72
12:20:20	58	71
12:20:24	59	70
12:20:28	59	69
12:20:32	59	69
12:20:36	60	69
12:20:40	59	70
12:20:44	59	70
12:20:48	58	71
12:20:52	59	71
12:20:56	59	71
12:21:00	58	73
12:21:04	58	73
12:21:08	58	73
12:21:12	59	73
12:21:16	58	74
12:21:20	57	74
12:21:24	57	74
12:21:28	58	73
12:21:32	58	73
12:21:36	59	72
12:21:40	57	73
12:21:44	58	72
12:21:48	58	72
12:21:52	58	72
12:21:56	58	71
12:22:00	58	75
12:22:04	59	75
12:22:08	59	76
12:22:12	60	75
12:22:16	58	75
12:22:20	58	75
12:22:24	60	74
12:22:28	59	74
12:22:32	59	74
12:22:36	58	74
12:22:40	59	74
12:22:44	58	74
12:22:48	58	76
12:22:52	58	75
12:22:56	59	74
12:23:00	60	74
12:23:04	59	75
12:23:08	60	75
12:23:12	60	74
12:23:16	60	75
12:23:20	60	75
12:23:24	60	75
12:23:28	60	77
12:23:32	60	78
12:23:36	59	77
12:23:40	60	78
12:23:44	59	78
12:23:48	60	79
12:23:52	60	79
12:23:56	60	78
12:24:00	60	78
12:24:04	59	77
12:24:08	61	76
12:24:12	60	75
12:24:16	59	74
12:24:20	60	74
12:24:24	59	74
12:24:28	60	74
12:24:32	59	73
12:24:36	59	73
12:24:40	60	74
12:24:44	59	76
12:24:48	60	75
12:24:52	60	74
12:24:56	60	75
12:25:00	60	74
12:25:04	59	75
12:25:08	59	75
12:25:12	59	74
12:25:16	60	73
12:25:20	60	72
12:25:24	60	71
12:25:28	59	71
12:25:32	59	71
12:25:36	61	73
12:25:40	59	71
12:25:44	59	70
12:25:48	59	69
12:25:52	60	68
12:25:56	59	68
12:26:00	58	71
12:26:04	57	71
12:26:08	58	70
12:26:12	58	69
12:26:16	59	69
12:26:20	60	73
12:26:24	59	73
12:26:28	59	74
12:26:32	60	73
12:26:36	58	73
12:26:40	58	71
12:26:44	59	70
12:26:48	60	70
12:26:52	60	69
12:26:56	61	70
12:27:00	60	70
12:27:04	61	70
12:27:08	60	71
12:27:12	60	70
12:27:16	60	70
12:27:20	60	70
12:27:24	61	70
12:27:28	61	72
12:27:32	61	74
12:27:36	60	76
12:27:40	60	78
12:27:44	61	79
12:27:48	61	79
12:27:52	61	78
12:27:56	61	78
12:28:00	60	77
12:28:04	59	78
12:28:08	60	76
12:28:12	60	75
12:28:16	60	74
12:28:20	60	73
12:28:24	59	74
12:28:28	59	73
12:28:32	60	73
12:28:36	60	72
12:28:40	59	72
12:28:44	61	71
12:28:48	60	71
12:28:52	60	71
12:28:56	60	72
12:29:00	59	72
12:29:04	60	72
12:29:08	60	72
12:29:12	60	73
12:29:16	59	75
12:29:20	59	75
12:29:24	60	75
12:29:28	60	75
12:29:32	59	75
12:29:36	58	75
12:29:40	58	74
12:29:44	60	73
12:29:48	60	71
12:29:52	60	70
12:29:56	61	74
12:30:00	61	75
12:30:04	61	75
12:30:08	61	76
12:30:12	60	76
12:30:16	60	75
12:30:20	60	74
12:30:24	59	74
12:30:28	60	73
12:30:32	60	73
12:30:36	60	73
12:30:40	59	72
12:30:44	59	72
12:30:48	59	71
12:30:52	59	71
12:30:56	60	71
12:31:00	60	70
12:31:04	59	69
12:31:08	59	69
12:31:12	59	70
12:31:16	60	73
12:31:20	60	72
12:31:24	60	72
12:31:28	60	72
12:31:32	60	74
12:31:36	60	73
12:31:40	60	74
12:31:44	61	73
12:31:48	61	73
12:31:52	61	73
12:31:56	60	73
12:32:00	60	73
12:32:04	59	73
12:32:08	58	72
12:32:12	60	72
12:32:16	59	72
12:32:20	59	72
12:32:24	59	74
12:32:28	59	75
12:32:32	59	75
12:32:36	59	75
12:32:40	60	76
12:32:44	59	76
12:32:48	59	77
12:32:52	59	77
12:32:56	59	76
12:33:00	61	76
12:33:04	60	76
12:33:08	61	76
12:33:12	59	76
12:33:16	59	77
12:33:20	58	76
12:33:24	59	75
12:33:28	59	74
12:33:32	61	73
12:33:36	59	72
12:33:40	60	72
12:33:44	60	72
12:33:48	59	72
12:33:52	60	72
12:33:56	60	71
12:34:00	61	72
12:34:04	60	73
12:34:08	61	73
12:34:12	60	73
12:34:16	59	72
12:34:20	61	72
12:34:24	61	72
12:34:28	60	72
12:34:32	60	73
12:34:36	59	76
12:34:40	59	77
12:34:44	59	79
12:34:48	60	80
12:34:52	59	80
12:34:56	60	80
12:35:00	61	80
12:35:04	61	80
12:35:08	61	79
12:35:12	59	78
12:35:16	62	77
12:35:20	60	76
12:35:24	60	77
12:35:28	60	76
12:35:32	61	75
12:35:36	59	74
12:35:40	61	73
12:35:44	61	72
12:35:48	60	72
12:35:52	60	72
12:35:56	61	72
12:36:00	60	72
12:36:04	60	71
12:36:08	60	72
12:36:12	59	72
12:36:16	62	72
12:36:20	60	72
12:36:24	60	72
12:36:28	61	72
12:36:32	61	74
12:36:36	61	75
12:36:40	60	74
12:36:44	60	74
12:36:48	60	75
12:36:52	62	74
12:36:56	60	74
12:37:00	60	73
12:37:04	61	72
12:37:08	60	72
12:37:12	60	72
12:37:16	60	72
12:37:20	60	72
12:37:24	60	72
12:37:28	59	74
12:37:32	61	75
12:37:36	60	75
12:37:40	60	75
12:37:44	61	76
12:37:48	61	77
12:37:52	60	77
12:37:56	61	78
12:38:00	60	77
12:38:04	59	77
12:38:08	61	76
12:38:12	61	75
12:38:16	60	74
12:38:20	60	73
12:38:24	61	72
12:38:28	60	72
12:38:32	61	73
12:38:36	61	73
12:38:40	60	72
12:38:44	61	73
12:38:48	59	73
12:38:52	61	72
12:38:56	61	72
12:39:00	61	72
12:39:04	61	72
12:39:08	60	74
12:39:12	60	74
12:39:16	61	76
12:39:20	60	76
12:39:24	59	76
12:39:28	59	76
12:39:32	59	76
12:39:36	59	77
12:39:40	60	76
12:39:44	60	77
12:39:48	59	76
12:39:52	59	75
12:39:56	59	75
12:40:00	59	75
12:40:04	59	75
12:40:08	60	75
12:40:12	61	75
12:40:16	60	74
12:40:20	61	73
12:40:24	60	74
12:40:28	61	75
12:40:32	61	76
12:40:36	63	75
12:40:40	61	75
12:40:44	61	74
12:40:48	61	75
12:40:52	61	75
12:40:56	61	76
12:41:00	61	77
12:41:04	61	76
12:41:08	62	75
12:41:12	61	76
12:41:16	61	76
12:41:20	61	76
12:41:24	60	76
12:41:28	60	78
12:41:32	62	79
12:41:36	61	80
12:41:40	61	78
12:41:44	60	77
12:41:48	61	77
12:41:52	61	77
12:41:56	60	76
12:42:00	60	75
12:42:04	61	75
12:42:08	61	74
12:42:12	61	73
12:42:16	60	76
12:42:20	62	75
12:42:24	60	75
12:42:28	59	75
12:42:32	60	74
12:42:36	59	74
12:42:40	59	73
12:42:44	60	73
12:42:48	60	73
12:42:52	60	75
12:42:56	60	76
12:43:00	59	75
12:43:04	60	74
12:43:08	60	74
12:43:12	60	74
12:43:16	60	74
12:43:20	60	75
12:43:24	60	74
12:43:28	60	72
12:43:32	60	72
12:43:36	60	72
12:43:40	61	72
12:43:44	60	72
12:43:48	59	72
12:43:52	61	71
12:43:56	60	71
12:44:00	61	71
12:44:04	60	73
12:44:08	60	75
12:44:12	61	74
12:44:16	61	74
12:44:20	60	74
12:44:24	61	74
12:44:28	61	73
12:44:32	61	75
12:44:36	61	75
12:44:40	61	73
12:44:44	61	74
12:44:48	62	73
12:44:52	61	73
12:44:56	61	73
12:45:00	61	74
12:45:04	61	76
12:45:08	60	75
12:45:12	61	75
12:45:16	61	77
12:45:20	60	75
12:45:24	60	71
12:45:28	60	69
12:45:32	60	68
12:45:36	60	67
12:45:40	60	67
12:45:44	62	68
12:45:48	62	67
12:45:52	61	68
12:45:56	60	69
12:46:00	62	69
12:46:04	61	68
12:46:08	61	68
12:46:12	60	67
12:46:16	61	67
12:46:20	61	69
12:46:24	62	69
12:46:28	61	70
12:46:32	61	71
12:46:36	61	69
12:46:40	62	69
12:46:44	60	68
12:46:48	59	68
12:46:52	60	71
12:46:56	60	70
12:47:00	60	70
12:47:04	60	72
12:47:08	61	71
12:47:12	60	70
12:47:16	61	69
12:47:20	60	69
12:47:24	61	70
12:47:28	62	70
12:47:32	62	70
12:47:36	62	69
12:47:40	61	69
12:47:44	62	69
12:47:48	61	69
12:47:52	61	68
12:47:56	60	67
12:48:00	60	67
12:48:04	60	67
12:48:08	60	69
12:48:12	60	71
12:48:16	60	72
12:48:20	60	71
12:48:24	59	70
12:48:28	59	70
12:48:32	59	70
12:48:36	59	70
12:48:40	59	70
12:48:44	59	71
12:48:48	60	72
12:48:52	61	73
12:48:56	60	74
12:49:00	60	73
12:49:04	60	73
12:49:08	60	77
12:49:12	62	79
12:49:16	61	80
12:49:20	61	80
12:49:24	61	79
12:49:28	60	78
12:49:32	61	77
12:49:36	61	76
12:49:40	61	76
12:49:44	61	76
12:49:48	60	74
12:49:52	60	74
12:49:56	61	74
12:50:00	60	75
12:50:04	61	74
12:50:08	61	73
12:50:12	61	73
12:50:16	60	73
12:50:20	60	72
12:50:24	60	72
12:50:28	61	72
12:50:32	61	71
12:50:36	60	71
12:50:40	60	71
12:50:44	61	72
12:50:48	60	72
12:50:52	61	73
12:50:56	61	73
12:51:00	60	73
12:51:04	61	72
12:51:08	61	72
12:51:12	60	72
12:51:16	61	72
12:51:20	61	73
12:51:24	61	72
12:51:28	60	72
12:51:32	61	72
12:51:36	61	72
12:51:40	60	72
12:51:44	61	73
12:51:48	60	73
12:51:52	62	72
12:51:56	60	72
12:52:00	60	72
12:52:04	60	73
12:52:08	60	74
12:52:12	59	73
12:52:16	60	73
12:52:20	60	72
12:52:24	61	72
12:52:28	61	71
12:52:32	61	71
12:52:36	61	71
12:52:40	60	71
12:52:44	61	71
12:52:48	61	71
12:52:52	61	72
12:52:56	61	71
12:53:00	60	71
12:53:04	61	71
12:53:08	61	72
12:53:12	60	72
12:53:16	61	72
12:53:20	61	72
12:53:24	61	72
12:53:28	61	71
12:53:32	60	71
12:53:36	61	72
12:53:40	62	72
12:53:44	60	73
12:53:48	60	74
12:53:52	62	73
12:53:56	61	72
12:54:00	60	71
12:54:04	60	72
12:54:08	62	72
12:54:12	60	74
12:54:16	61	74
12:54:20	61	73
12:54:24	61	74
12:54:28	61	72
12:54:32	61	72
12:54:36	61	71
12:54:40	60	70
12:54:44	60	70
12:54:48	62	69
12:54:52	60	70
12:54:56	60	69
12:55:00	58	68
12:55:04	58	70
12:55:08	60	70
12:55:12	59	71
12:55:16	60	70
12:55:20	60	70
12:55:24	60	70
12:55:28	59	70
12:55:32	60	69
12:55:36	60	70
12:55:40	60	70
12:55:44	61	72
12:55:48	61	71
12:55:52	61	71
12:55:56	61	70
12:56:00	60	70
12:56:04	62	70
12:56:08	61	72
12:56:12	61	73
12:56:16	60	73
12:56:20	60	73
12:56:24	60	73
12:56:28	60	72
12:56:32	60	71
12:56:36	60	71
12:56:40	59	70
12:56:44	59	70
12:56:48	59	70
12:56:52	59	70
12:56:56	59	70
12:57:00	59	69
12:57:04	59	70
12:57:08	59	70
12:57:12	60	70
12:57:16	60	71
12:57:20	60	72
12:57:24	59	72
12:57:28	60	73
12:57:32	60	74
12:57:36	61	75
12:57:40	61	78
12:57:44	60	78
12:57:48	60	77
12:57:52	60	76
12:57:56	61	75
12:58:00	61	77
12:58:04	61	80
12:58:08	60	79
12:58:12	60	78
12:58:16	61	77
12:58:20	60	76
12:58:24	60	75
12:58:28	61	74
12:58:32	61	73
12:58:36	62	72
12:58:40	60	72
12:58:44	60	71
12:58:48	60	71
12:58:52	60	71
12:58:56	61	71
12:59:00	61	71
12:59:04	62	72
12:59:08	62	73
12:59:12	62	72
12:59:16	61	73
12:59:20	61	73
12:59:24	61	72
12:59:28	62	73
12:59:32	61	73
12:59:36	62	73
12:59:40	61	72
12:59:44	61	72
12:59:48	61	73
12:59:52	61	72
12:59:56	61	71
13:00:00	61	72
13:00:04	62	71
13:00:08	61	70
13:00:12	62	70
13:00:16	60	70
13:00:20	61	71
13:00:24	62	70
13:00:28	61	70
13:00:32	61	70
13:00:36	61	70
13:00:40	60	70
13:00:44	61	70
13:00:48	61	70
13:00:52	60	71
13:00:56	60	71
13:01:00	61	70
13:01:04	60	70
13:01:08	60	70
13:01:12	60	70
13:01:16	61	69
13:01:20	60	70
13:01:24	61	69
13:01:28	61	69
13:01:32	61	70
13:01:36	61	71
13:01:40	60	71
13:01:44	60	71
13:01:48	59	71
13:01:52	61	70
13:01:56	61	69
13:02:00	62	69
13:02:04	61	69
13:02:08	61	70
13:02:12	60	71
13:02:16	60	72
13:02:20	61	72
13:02:24	60	72
13:02:28	60	73
13:02:32	61	72
13:02:36	61	72
13:02:40	61	73
13:02:44	61	72
13:02:48	61	72
13:02:52	61	71
13:02:56	61	70
13:03:00	61	71
13:03:04	61	71
13:03:08	62	70
13:03:12	61	71
13:03:16	62	71
13:03:20	61	71
13:03:24	60	72
13:03:28	60	71
13:03:32	61	71
13:03:36	61	69
13:03:40	60	69
13:03:44	60	70
13:03:48	59	69
13:03:52	58	69
13:03:56	59	68
13:04:00	59	68
13:04:04	59	69
13:04:08	58	69
13:04:12	58	69
13:04:16	59	68
13:04:20	59	68
13:04:24	60	69
13:04:28	59	70
13:04:32	59	70
13:04:36	59	69
13:04:40	60	69
13:04:44	59	69
13:04:48	59	69
13:04:52	60	69
13:04:56	59	69
13:05:00	60	68
13:05:04	60	68
13:05:08	60	69
13:05:12	59	69
13:05:16	61	68
13:05:20	60	67
13:05:24	61	69
13:05:28	60	69
13:05:32	60	69
13:05:36	61	68
13:05:40	61	68
13:05:44	60	68
13:05:48	60	69
13:05:52	60	69
13:05:56	61	70
13:06:00	61	72
13:06:04	60	72
13:06:08	60	73
13:06:12	61	71
13:06:16	60	71
13:06:20	61	71
13:06:24	61	70
13:06:28	61	70
13:06:32	61	71
13:06:36	62	71
13:06:40	63	71
13:06:44	63	71
13:06:48	62	71
13:06:52	61	71
13:06:56	61	71
13:07:00	61	71
13:07:04	61	70
13:07:08	61	71
13:07:12	61	70
13:07:16	60	70
13:07:20	61	70
13:07:24	60	70
13:07:28	59	69
13:07:32	62	69
13:07:36	61	68
13:07:40	61	69
13:07:44	60	69
13:07:48	60	69
13:07:52	62	68
13:07:56	62	69
13:08:00	61	69
13:08:04	61	69
13:08:08	60	69
13:08:12	61	69
13:08:16	61	69
13:08:20	60	68
13:08:24	61	69
13:08:28	61	68
13:08:32	61	68
13:08:36	62	68
13:08:40	61	69
13:08:44	60	68
13:08:48	60	67
13:08:52	61	67
13:08:56	61	69
13:09:00	61	70
13:09:04	61	70
13:09:08	61	69
13:09:12	61	69
13:09:16	60	69
13:09:20	60	68
13:09:24	60	69
13:09:28	60	69
13:09:32	60	69
13:09:36	61	68
13:09:40	61	68
13:09:44	60	69
13:09:48	61	69
13:09:52	60	70
13:09:56	61	69
13:10:00	61	69
13:10:04	62	69
13:10:08	61	69
13:10:12	61	69
13:10:16	62	69
13:10:20	62	68
13:10:24	61	67
13:10:28	61	67
13:10:32	61	67
13:10:36	60	68
13:10:40	60	68
13:10:44	60	68
13:10:48	61	69
13:10:52	59	69
13:10:56	59	70
13:11:00	60	69
13:11:04	60	69
13:11:08	60	69
13:11:12	60	69
13:11:16	60	68
13:11:20	61	68
13:11:24	60	68
13:11:28	61	67
13:11:32	61	67
13:11:36	60	67
13:11:40	60	67
13:11:44	59	67
13:11:48	59	67
13:11:52	60	68
13:11:56	59	68
13:12:00	60	69
13:12:04	59	69
13:12:08	60	69
13:12:12	59	69
13:12:16	59	68
13:12:20	61	73
13:12:24	59	74
13:12:28	60	76
13:12:32	60	73
13:12:36	60	71
13:12:40	60	70
13:12:44	60	68
13:12:48	62	67
13:12:52	61	67
13:12:56	60	67
13:13:00	60	67
13:13:04	60	67
13:13:08	60	68
13:13:12	60	68
13:13:16	60	67
13:13:20	60	68
13:13:24	60	67
13:13:28	60	68
13:13:32	60	68
13:13:36	60	68
13:13:40	60	68
13:13:44	60	67
13:13:48	62	67
13:13:52	61	68
13:13:56	61	68
13:14:00	61	69
13:14:04	62	68
13:14:08	60	68
13:14:12	60	69
13:14:16	62	69
13:14:20	60	69
13:14:24	60	68
13:14:28	61	66
13:14:32	60	68
13:14:36	60	67
13:14:40	61	66
13:14:44	61	65
13:14:48	61	65
13:14:52	61	65
13:14:56	61	65
13:15:00	61	67
13:15:04	61	68
13:15:08	61	68
13:15:12	60	68
13:15:16	60	68
13:15:20	60	66
13:15:24	61	67
13:15:28	60	66
13:15:32	60	66
13:15:36	60	65
13:15:40	60	64
13:15:44	60	65
13:15:48	59	71
13:15:52	60	72
13:15:56	60	71
13:16:00	59	71
13:16:04	60	70
13:16:08	60	68
13:16:12	61	68
13:16:16	60	68
13:16:20	60	67
13:16:24	61	67
13:16:28	60	68
13:16:32	60	68
13:16:36	61	67
13:16:40	60	68
13:16:44	60	68
13:16:48	60	68
13:16:52	60	66
13:16:56	61	68
13:17:00	61	68
13:17:04	60	68
13:17:08	60	67
13:17:12	60	67
13:17:16	60	67
13:17:20	60	67
13:17:24	61	72
13:17:28	60	72
13:17:32	60	72
13:17:36	60	70
13:17:40	60	69
13:17:44	61	67
13:17:48	60	66
13:17:52	60	66
13:17:56	60	66
13:18:00	60	67
13:18:04	60	67
13:18:08	61	66
13:18:12	60	67
13:18:16	61	67
13:18:20	61	67
13:18:24	61	67
13:18:28	62	67
13:18:32	61	67
13:18:36	61	66
13:18:40	62	65
13:18:44	62	65
13:18:48	62	65
13:18:52	62	66
13:18:56	61	66
13:19:00	62	67
13:19:04	61	68
13:19:08	62	68
13:19:12	61	68
13:19:16	61	67
13:19:20	61	67
13:19:24	60	67
13:19:28	61	67
13:19:32	60	67
13:19:36	60	69
13:19:40	62	69
13:19:44	60	69
13:19:48	61	68
13:19:52	61	67
13:19:56	60	67
13:20:00	60	70
13:20:04	59	70
13:20:08	60	70
13:20:12	60	68
13:20:16	61	68
13:20:20	60	68
13:20:24	60	67
13:20:28	60	67
13:20:32	61	67
13:20:36	60	67
13:20:40	62	67
13:20:44	60	66
13:20:48	59	66
13:20:52	61	68
13:20:56	60	69
13:21:00	60	68
13:21:04	59	67
13:21:08	59	66
13:21:12	60	67
13:21:16	60	67
13:21:20	60	67
13:21:24	60	67
13:21:28	60	67
13:21:32	60	67
13:21:36	60	67
13:21:40	61	67
13:21:44	60	67
13:21:48	60	67
13:21:52	60	68
13:21:56	61	68
13:22:00	61	67
13:22:04	61	66
13:22:08	61	67
13:22:12	61	67
13:22:16	60	68
13:22:20	60	69
13:22:24	59	68
13:22:28	60	67
13:22:32	60	70
13:22:36	60	70
13:22:40	60	70
13:22:44	59	69
13:22:48	61	68
13:22:52	62	67
13:22:56	61	67
13:23:00	61	68
13:23:04	61	68
13:23:08	61	68
13:23:12	60	67
13:23:16	60	68
13:23:20	60	67
13:23:24	61	67
13:23:28	62	67
13:23:32	62	68
13:23:36	61	68
13:23:40	61	67
13:23:44	61	67
13:23:48	62	67
13:23:52	61	67
13:23:56	61	67
13:24:00	61	66
13:24:04	62	67
13:24:08	61	69
13:24:12	61	71
13:24:16	62	71
13:24:20	61	71
13:24:24	61	71
13:24:28	61	70
13:24:32	61	70
13:24:36	61	69
13:24:40	61	69
13:24:44	61	68
13:24:48	60	68
13:24:52	61	68
13:24:56	61	67
13:25:00	61	67
13:25:04	61	66
13:25:08	62	67
13:25:12	61	67
13:25:16	61	68
13:25:20	61	67
13:25:24	60	67
13:25:28	62	67
13:25:32	61	67
13:25:36	61	68
13:25:40	62	68
13:25:44	61	68
13:25:48	61	67
13:25:52	61	68
13:25:56	61	67
13:26:00	61	68
13:26:04	62	68
13:26:08	62	67
13:26:12	63	67
13:26:16	62	70
13:26:20	63	71
13:26:24	61	71
13:26:28	60	70
13:26:32	61	69
13:26:36	62	68
13:26:40	61	67
13:26:44	62	66
13:26:48	62	66
13:26:52	61	66
13:26:56	61	68
13:27:00	61	67
13:27:04	61	68
13:27:08	61	66
13:27:12	60	67
13:27:16	60	66
13:27:20	62	69
13:27:24	61	65
13:27:28	62	60
13:27:32	61	58
13:27:36	60	58
13:27:40	61	58
13:27:44	60	59
13:27:48	60	59
13:27:52	60	59
13:27:56	61	59
13:28:00	60	60
13:28:04	60	60
13:28:08	59	61
13:28:12	60	61
13:28:16	59	62
13:28:20	59	61
13:28:24	60	61
13:28:28	60	61
13:28:32	60	61
13:28:36	60	62
13:28:40	60	62
13:28:44	60	62
13:28:48	59	62
13:28:52	60	62
13:28:56	60	63
13:29:00	60	64
13:29:04	60	64
13:29:08	61	63
13:29:12	61	63
13:29:16	61	62
13:29:20	61	63
13:29:24	62	62
13:29:28	61	62
13:29:32	61	63
13:29:36	61	64
13:29:40	61	64
13:29:44	62	64
13:29:48	61	64
13:29:52	61	64
13:29:56	61	64
13:30:00	61	64
13:30:04	61	63
13:30:08	61	63
13:30:12	61	63
13:30:16	62	62
13:30:20	61	62
13:30:24	62	62
13:30:28	62	62
13:30:32	62	62
13:30:36	62	62
13:30:40	62	62
13:30:44	62	61
13:30:48	61	61
13:30:52	61	61
13:30:56	60	61
13:31:00	60	61
13:31:04	60	61
13:31:08	61	61
13:31:12	60	61
13:31:16	61	61
13:31:20	61	61
13:31:24	60	61
13:31:28	61	61
13:31:32	61	61
13:31:36	61	61
13:31:40	60	61
13:31:44	62	61
13:31:48	61	61
13:31:52	61	61
13:31:56	61	61
13:32:00	62	61
13:32:04	60	61
13:32:08	59	61
13:32:12	60	61
13:32:16	60	61
13:32:20	61	61
13:32:24	60	61
13:32:28	61	61
13:32:32	61	61
13:32:36	61	62
13:32:40	62	64
13:32:44	62	67
13:32:48	63	69
13:32:52	61	69
13:32:56	61	69
13:33:00	61	68
13:33:04	62	68
13:33:08	62	67
13:33:12	61	67
13:33:16	61	66
13:33:20	62	66
13:33:24	62	65
13:33:28	62	64
13:33:32	62	63
13:33:36	62	63
13:33:40	62	63
13:33:44	61	64
13:33:48	61	63
13:33:52	61	68
13:33:56	62	72
13:34:00	64	71
13:34:04	63	69
13:34:08	63	67
13:34:12	63	65
13:34:16	62	63
13:34:20	62	63
13:34:24	63	65
13:34:28	61	66
13:34:32	62	66
13:34:36	63	66
13:34:40	62	66
13:34:44	64	67
13:34:48	62	65
13:34:52	62	65
13:34:56	62	65
13:35:00	62	64
13:35:04	61	63
13:35:08	60	64
13:35:12	60	65
13:35:16	62	65
13:35:20	61	65
13:35:24	61	66
13:35:28	62	67
13:35:32	62	67
13:35:36	62	66
13:35:40	62	66
13:35:44	62	67
13:35:48	62	66
13:35:52	61	67
13:35:56	62	66
13:36:00	61	66
13:36:04	61	66
13:36:08	61	66
13:36:12	61	66
13:36:16	62	66
13:36:20	61	66
13:36:24	62	66
13:36:28	60	67
13:36:32	61	66
13:36:36	62	65
13:36:40	61	65
13:36:44	61	67
13:36:48	61	67
13:36:52	61	66
13:36:56	62	65
13:37:00	60	66
13:37:04	60	67
13:37:08	62	66
13:37:12	62	67
13:37:16	61	66
13:37:20	61	66
13:37:24	62	66
13:37:28	61	65
13:37:32	62	66
13:37:36	61	67
13:37:40	61	66
13:37:44	61	66
13:37:48	61	67
13:37:52	60	67
13:37:56	60	66
13:38:00	61	66
13:38:04	60	65
13:38:08	61	65
13:38:12	61	66
13:38:16	60	67
13:38:20	62	67
13:38:24	61	66
13:38:28	60	67
13:38:32	61	66
13:38:36	61	66
13:38:40	61	66
13:38:44	61	66
13:38:48	61	65
13:38:52	61	65
13:38:56	62	66
13:39:00	62	67
13:39:04	61	67
13:39:08	60	68
13:39:12	60	66
13:39:16	59	66
13:39:20	59	66
13:39:24	61	66
13:39:28	62	65
13:39:32	59	66
13:39:36	61	65
13:39:40	59	65
13:39:44	60	65
13:39:48	60	65
13:39:52	60	66
13:39:56	60	67
13:40:00	61	66
13:40:04	60	66
13:40:08	60	67
13:40:12	60	66
13:40:16	59	66
13:40:20	59	66
13:40:24	60	67
13:40:28	59	65
13:40:32	59	64
13:40:36	59	65
13:40:40	59	66
13:40:44	59	65
13:40:48	59	64
13:40:52	59	64
13:40:56	60	66
13:41:00	59	66
13:41:04	59	66
13:41:08	59	66
13:41:12	59	66
13:41:16	59	66
13:41:20	58	67
13:41:24	58	66
13:41:28	59	66
13:41:32	59	67
13:41:36	59	66
13:41:40	60	66
13:41:44	59	67
13:41:48	60	67
13:41:52	60	67
13:41:56	60	66
13:42:00	60	67
13:42:04	61	67
13:42:08	59	66
13:42:12	59	66
13:42:16	60	65
13:42:20	59	65
13:42:24	59	66
13:42:28	59	66
13:42:32	60	66
13:42:36	59	66
13:42:40	59	66
13:42:44	61	66
13:42:48	60	66
13:42:52	60	66
13:42:56	60	66
13:43:00	60	67
13:43:04	59	66
13:43:08	59	67
13:43:12	58	66
13:43:16	58	66
13:43:20	60	65
13:43:24	58	65
13:43:28	59	65
13:43:32	58	65
13:43:36	58	65
13:43:40	59	65
13:43:44	58	65
13:43:48	60	65
13:43:52	59	65
13:43:56	59	64
13:44:00	59	65
13:44:04	59	64
13:44:08	59	65
13:44:12	58	71
13:44:16	58	70
13:44:20	58	67
13:44:24	58	65
13:44:28	58	65
13:44:32	58	64
13:44:36	58	65
13:44:40	58	64
13:44:44	58	65
13:44:48	58	64
13:44:52	57	65
13:44:56	57	66
13:45:00	57	65
13:45:04	58	65
13:45:08	56	64
13:45:12	57	64
13:45:16	57	65
13:45:20	56	65
13:45:24	56	63
13:45:28	56	64
13:45:32	57	64
13:45:36	55	65
13:45:40	55	65
13:45:44	55	65
13:45:48	55	64
13:45:52	55	64
13:45:56	54	64
13:46:00	54	64
13:46:04	54	64
13:46:08	53	65
13:46:12	54	65
13:46:16	53	65
13:46:20	53	65
13:46:24	53	65
13:46:28	53	65
13:46:32	53	65
13:46:36	52	65
13:46:40	53	64
13:46:44	53	64
13:46:48	52	65
13:46:52	52	63
13:46:56	52	65
13:47:00	52	66
13:47:04	52	65
13:47:08	51	65
13:47:12	51	64
13:47:16	51	63
13:47:20	50	63
13:47:24	51	65
13:47:28	50	65
13:47:32	51	65
13:47:36	50	64
13:47:40	50	64
13:47:44	50	64
13:47:48	50	63
13:47:52	50	64
13:47:56	50	62
13:48:00	50	62
13:48:04	48	62
13:48:08	49	62
13:48:12	49	63
13:48:16	50	63
13:48:20	50	63
13:48:24	48	63
13:48:28	48	63
13:48:32	49	63
13:48:36	49	63
13:48:40	49	63
13:48:44	48	63
13:48:48	48	62
13:48:52	48	63
13:48:56	48	63
13:49:00	48	64
13:49:04	48	64
13:49:08	47	64
13:49:12	48	64
13:49:16	47	64
13:49:20	47	63
13:49:24	47	64
13:49:28	46	63
13:49:32	46	63
13:49:36	47	63
13:49:40	48	63
13:49:44	47	64
13:49:48	47	64
13:49:52	46	64
13:49:56	45	65
13:50:00	46	64
13:50:04	46	63
13:50:08	45	63
13:50:12	46	63
13:50:16	46	63
13:50:20	45	63
13:50:24	45	63
13:50:28	45	63
13:50:32	45	63
13:50:36	45	63
13:50:40	45	63
13:50:44	46	62
13:50:48	45	63
13:50:52	45	63
13:50:56	46	63
13:51:00	45	63
13:51:04	45	63
13:51:08	45	62
13:51:12	45	63
13:51:16	45	62
13:51:20	45	62
13:51:24	45	63
13:51:28	45	64
13:51:32	45	63
13:51:36	44	63
13:51:40	46	63
13:51:44	45	64
13:51:48	45	64
13:51:52	44	63
13:51:56	44	63
13:52:00	45	62
13:52:04	45	62
13:52:08	44	63
13:52:12	45	63
13:52:16	46	63
13:52:20	44	63
13:52:24	44	63
13:52:28	44	63
13:52:32	45	62
13:52:36	46	63
13:52:40	45	62
13:52:44	45	62
13:52:48	44	63
13:52:52	45	62
13:52:56	45	62
13:53:00	45	63
13:53:04	45	63
13:53:08	45	63
13:53:12	44	62
13:53:16	46	62
13:53:20	45	62
13:53:24	45	62
13:53:28	45	62
13:53:32	46	62
13:53:36	45	62
13:53:40	46	62
13:53:44	45	63
13:53:48	46	63
13:53:52	45	64
13:53:56	45	63
13:54:00	45	63
13:54:04	45	62
13:54:08	44	62
13:54:12	44	62
13:54:16	45	62
13:54:20	45	62
13:54:24	44	63
13:54:28	45	63
13:54:32	45	63
13:54:36	46	63
13:54:40	46	62
13:54:44	46	62
13:54:48	46	62
13:54:52	46	62
13:54:56	45	63
13:55:00	44	62
13:55:04	45	62
13:55:08	44	62
13:55:12	45	63
13:55:16	45	63
13:55:20	45	63
13:55:24	45	63
13:55:28	45	62
13:55:32	45	62
13:55:36	46	61
13:55:40	46	61
13:55:44	46	61
13:55:48	46	61
13:55:52	46	61
13:55:56	46	62
13:56:00	46	62
13:56:04	46	62
13:56:08	48	62
13:56:12	45	62
13:56:16	46	63
13:56:20	46	64
13:56:24	46	64
13:56:28	47	63
13:56:32	46	62
13:56:36	46	62
13:56:40	46	61
13:56:44	45	61
13:56:48	44	63
13:56:52	43	63
13:56:56	45	63
13:57:00	45	62
13:57:04	46	62
13:57:08	45	62
13:57:12	44	62
13:57:16	46	62
13:57:20	45	62
13:57:24	45	63
13:57:28	45	62
13:57:32	45	63
13:57:36	44	63
13:57:40	46	62
13:57:44	45	62
13:57:48	45	62
13:57:52	45	63
13:57:56	44	63
13:58:00	44	63
13:58:04	45	63
13:58:08	44	62
13:58:12	46	62
13:58:16	44	62
13:58:20	45	62
13:58:24	46	62
13:58:28	46	62
13:58:32	45	62
13:58:36	45	62
13:58:40	44	62
13:58:44	45	62
13:58:48	45	62
13:58:52	46	62
13:58:56	45	62
13:59:00	45	62
13:59:04	45	62
13:59:08	45	63
13:59:12	44	62
13:59:16	45	62
[truncated: 955 more rows]
