# Supplementary material for: Multivariate physiological recordings in an experimental hemorrhage model
Source: Data Brief. 2018 Jan 31;17:544–50. doi: 10.1016/j.dib.2018.01.053 (PMC5988387; doi:10.1016/j.dib.2018.01.053)
Supplement: Supplementary file 1 — Supplementary material [file mmc1.zip › Data - Corrected/Sheep267_1_SpO2.csv]

Time	SpO2 (%)
11:46:05	78
11:46:07	81
11:46:09	81
11:46:11	85
11:46:13	86
11:46:15	86
11:46:17	86
11:46:19	86
11:46:21	86
11:46:23	86
11:46:25	86
11:46:27	87
11:46:29	87
11:46:31	87
11:46:33	88
11:46:35	88
11:46:37	88
11:46:39	88
11:46:41	88
11:46:43	88
11:46:45	89
11:46:47	89
11:46:49	89
11:46:51	89
11:46:53	89
11:46:55	89
11:46:57	89
11:46:59	89
11:47:01	89
11:47:03	89
11:47:05	89
11:47:07	89
11:47:09	89
11:47:11	89
11:47:13	89
11:47:15	89
11:47:17	87
11:47:19	86
11:47:21	85
11:47:23	85
11:47:25	85
11:47:27	85
11:47:29	87
11:47:31	89
11:47:33	88
11:47:35	88
11:47:37	87
11:47:39	88
11:47:41	88
11:47:43	90
11:47:45	91
11:47:47	91
11:47:49	91
11:47:51	91
11:47:53	91
11:47:55	91
11:47:57	91
11:47:59	91
11:48:01	90
11:48:03	90
11:48:05	91
11:48:07	91
11:48:09	91
11:48:11	91
11:48:13	91
11:48:15	91
11:48:17	90
11:48:19	90
11:48:21	90
11:48:23	90
11:48:25	90
11:48:27	90
11:48:29	90
11:48:31	90
11:48:33	91
11:48:35	91
11:48:37	91
11:48:39	91
11:48:41	90
11:48:43	90
11:48:45	90
11:48:47	90
11:48:49	90
11:48:51	90
11:48:53	90
11:48:55	90
11:48:57	90
11:48:59	90
11:49:01	90
11:49:03	90
11:49:05	90
11:49:07	90
11:49:09	90
11:49:11	89
11:49:13	89
11:49:15	89
11:49:17	90
11:49:19	90
11:49:21	89
11:49:23	89
11:49:25	90
11:49:27	90
11:49:29	90
11:49:31	90
11:49:33	90
11:49:35	90
11:49:37	90
11:49:39	90
11:49:41	90
11:49:43	90
11:49:45	90
11:49:47	90
11:49:49	90
11:49:51	90
11:49:53	90
11:49:55	90
11:49:57	89
11:49:59	89
11:50:01	90
11:50:03	90
11:50:05	90
11:50:07	91
11:50:09	91
11:50:11	91
11:50:13	90
11:50:15	90
11:50:17	89
11:50:19	89
11:50:21	89
11:50:23	89
11:50:25	90
11:50:27	90
11:50:29	90
11:50:31	90
11:50:33	90
11:50:35	90
11:50:37	89
11:50:39	89
11:50:41	89
11:50:43	88
11:50:45	88
11:50:47	88
11:50:49	87
11:50:51	87
11:50:53	87
11:50:55	86
11:50:57	85
11:50:59	82
11:51:01	82
11:51:03	83
11:51:05	84
11:51:07	86
11:51:09	86
11:51:11	86
11:51:13	86
11:51:15	86
11:51:17	86
11:51:19	86
11:51:21	86
11:51:23	86
11:51:25	86
11:51:27	86
11:51:29	86
11:51:31	86
11:51:33	86
11:51:35	86
11:51:37	86
11:51:39	86
11:51:41	86
11:51:43	86
11:51:45	86
11:51:47	86
11:51:49	85
11:51:51	83
11:51:53	83
11:51:55	81
11:51:57	81
11:51:59	81
11:52:01	80
11:52:03	79
11:52:05	79
11:52:07	80
11:52:09	80
11:52:11	81
11:52:13	81
11:52:15	81
11:52:17	81
11:52:19	81
11:52:21	81
11:52:23	82
11:52:25	83
11:52:27	83
11:52:29	83
11:52:31	83
11:52:33	83
11:52:35	83
11:52:37	82
11:52:39	82
11:52:41	83
11:52:43	85
11:52:45	85
11:52:47	87
11:52:49	88
11:52:51	90
11:52:53	91
11:52:55	92
11:52:57	92
11:52:59	95
11:53:01	95
11:53:03	95
11:53:05	95
11:53:07	95
11:53:09	95
11:53:11	95
11:53:13	95
11:53:15	95
11:53:17	95
11:53:19	95
11:53:21	95
11:53:23	94
11:53:25	94
11:53:27	93
11:53:29	93
11:53:31	93
11:53:33	92
11:53:35	92
11:53:37	90
11:53:39	90
11:53:41	88
11:53:43	86
11:53:45	85
11:53:47	85
11:53:49	85
11:53:51	85
11:53:53	85
11:53:55	84
11:53:57	84
11:53:59	84
11:54:01	84
11:54:03	84
11:54:05	84
11:54:07	84
11:54:09	83
11:54:11	83
11:54:13	83
11:54:15	85
11:54:17	86
11:54:19	86
11:54:21	86
11:54:23	85
11:54:25	84
11:54:27	84
11:54:29	83
11:54:31	85
11:54:33	87
11:54:35	88
11:54:37	88
11:54:39	88
11:54:41	88
11:54:43	88
11:54:45	88
11:54:47	88
11:54:49	87
11:54:51	87
11:54:53	87
11:54:55	87
11:54:57	87
11:54:59	88
11:55:01	88
11:55:03	88
11:55:05	89
11:55:07	89
11:55:09	88
11:55:11	88
11:55:13	88
11:55:15	88
11:55:17	88
11:55:19	88
11:55:21	88
11:55:23	88
11:55:25	88
11:55:27	88
11:55:29	88
11:55:31	88
11:55:33	89
11:55:35	89
11:55:37	89
11:55:39	89
11:55:41	89
11:55:43	88
11:55:45	88
11:55:47	88
11:55:49	88
11:55:51	88
11:55:53	88
11:55:55	88
11:55:57	88
11:55:59	88
11:56:01	88
11:56:03	88
11:56:05	88
11:56:07	88
11:56:09	88
11:56:11	87
11:56:13	87
11:56:15	87
11:56:17	89
11:56:19	89
11:56:21	89
11:56:23	89
11:56:25	89
11:56:27	89
11:56:29	89
11:56:31	90
11:56:33	90
11:56:35	90
11:56:37	90
11:56:39	90
11:56:41	90
11:56:43	90
11:56:45	90
11:56:47	90
11:56:49	89
11:56:51	90
11:56:53	90
11:56:55	90
11:56:57	90
11:56:59	90
11:57:01	90
11:57:03	89
11:57:05	89
11:57:07	89
11:57:09	89
11:57:11	89
11:57:13	89
11:57:15	90
11:57:17	90
11:57:19	90
11:57:21	89
11:57:23	89
11:57:25	89
11:57:27	90
11:57:29	90
11:57:31	89
11:57:33	89
11:57:35	89
11:57:37	90
11:57:39	90
11:57:41	90
11:57:43	90
11:57:45	90
11:57:47	90
11:57:49	90
11:57:51	90
11:57:53	90
11:57:55	90
11:57:57	90
11:57:59	90
11:58:01	90
11:58:03	90
11:58:05	90
11:58:07	90
11:58:09	90
11:58:11	90
11:58:13	90
11:58:15	90
11:58:17	90
11:58:19	91
11:58:21	91
11:58:23	91
11:58:25	90
11:58:27	90
11:58:29	90
11:58:31	90
11:58:33	90
11:58:35	90
11:58:37	90
11:58:39	90
11:58:41	90
11:58:43	90
11:58:45	90
11:58:47	90
11:58:49	90
11:58:51	90
11:58:53	90
11:58:55	90
11:58:57	90
11:58:59	90
11:59:01	90
11:59:03	90
11:59:05	90
11:59:07	90
11:59:09	90
11:59:11	90
11:59:13	90
11:59:15	90
11:59:17	91
11:59:19	91
11:59:21	91
11:59:23	90
11:59:25	89
11:59:27	89
11:59:29	89
11:59:31	89
11:59:33	90
11:59:35	90
11:59:37	90
11:59:39	90
11:59:41	90
11:59:43	90
11:59:45	90
11:59:47	89
11:59:49	88
11:59:51	88
11:59:53	87
11:59:55	86
11:59:57	86
11:59:59	86
12:00:01	86
12:00:03	86
12:00:05	85
12:00:07	85
12:00:09	86
12:00:11	87
12:00:13	87
12:00:15	87
12:00:17	87
12:00:19	86
12:00:21	86
12:00:23	86
12:00:25	87
12:00:27	87
12:00:29	87
12:00:31	88
12:00:33	88
12:00:35	88
12:00:37	88
12:00:39	88
12:00:41	87
12:00:43	87
12:00:45	87
12:00:47	87
12:00:49	87
12:00:51	87
12:00:53	87
12:00:55	87
12:00:57	87
12:00:59	88
12:01:01	89
12:01:03	89
12:01:05	89
12:01:07	89
12:01:09	89
12:01:11	89
12:01:13	89
12:01:15	89
12:01:17	90
12:01:19	90
12:01:21	90
12:01:23	90
12:01:25	90
12:01:27	90
12:01:29	90
12:01:31	90
12:01:33	90
12:01:35	90
12:01:37	90
12:01:39	90
12:01:41	90
12:01:43	90
12:01:45	90
12:01:47	90
12:01:49	90
12:01:51	90
12:01:53	90
12:01:55	90
12:01:57	90
12:01:59	90
12:02:01	90
12:02:03	90
12:02:05	89
12:02:07	89
12:02:09	89
12:02:11	89
12:02:13	89
12:02:15	91
12:02:17	91
12:02:19	90
12:02:21	90
12:02:23	90
12:02:25	90
12:02:27	90
12:02:29	91
12:02:31	91
12:02:33	91
12:02:35	90
12:02:37	90
12:02:39	90
12:02:41	90
12:02:43	91
12:02:45	91
12:02:47	91
12:02:49	91
12:02:51	91
12:02:53	91
12:02:55	90
12:02:57	90
12:02:59	90
12:03:01	90
12:03:03	90
12:03:05	91
12:03:07	91
12:03:09	90
12:03:11	90
12:03:13	90
12:03:15	91
12:03:17	91
12:03:19	91
12:03:21	91
12:03:23	91
12:03:25	91
12:03:27	91
12:03:29	91
12:03:31	90
12:03:33	90
12:03:35	90
12:03:37	90
12:03:39	90
12:03:41	89
12:03:43	88
12:03:45	86
12:03:47	86
12:03:49	86
12:03:51	86
12:03:53	85
12:03:55	85
12:03:57	85
12:03:59	85
12:04:01	86
12:04:03	86
12:04:05	86
12:04:07	86
12:04:09	86
12:04:11	86
12:04:13	86
12:04:15	86
12:04:17	86
12:04:19	87
12:04:21	87
12:04:23	87
12:04:25	86
12:04:27	86
12:04:29	87
12:04:31	87
12:04:33	87
12:04:35	88
12:04:37	89
12:04:39	89
12:04:41	89
12:04:43	88
12:04:45	88
12:04:47	88
12:04:49	88
12:04:51	89
12:04:53	89
12:04:55	89
12:04:57	89
12:04:59	90
12:05:01	90
12:05:03	90
12:05:05	89
12:05:07	89
12:05:09	89
12:05:11	90
12:05:13	90
12:05:15	90
12:05:17	89
12:05:19	89
12:05:21	89
12:05:23	90
12:05:25	90
12:05:27	89
12:05:29	89
12:05:31	89
12:05:33	90
12:05:35	90
12:05:37	90
12:05:39	90
12:05:41	90
12:05:43	90
12:05:45	90
12:05:47	90
12:05:49	90
12:05:51	90
12:05:53	90
12:05:55	90
12:05:57	90
12:05:59	90
12:06:01	90
12:06:03	90
12:06:05	90
12:06:07	90
12:06:09	91
12:06:11	91
12:06:13	90
12:06:15	90
12:06:17	90
12:06:19	90
12:06:21	90
12:06:23	90
12:06:25	90
12:06:27	91
12:06:29	91
12:06:31	91
12:06:33	90
12:06:35	88
12:06:37	88
12:06:39	88
12:06:41	88
12:06:43	89
12:06:45	89
12:06:47	90
12:06:49	90
12:06:51	90
12:06:53	90
12:06:55	90
12:06:57	90
12:06:59	90
12:07:01	90
12:07:03	90
12:07:05	90
12:07:07	90
12:07:09	90
12:07:11	90
12:07:13	89
12:07:15	89
12:07:17	88
12:07:19	87
12:07:21	85
12:07:23	85
12:07:25	86
12:07:27	88
12:07:29	88
12:07:31	88
12:07:33	87
12:07:35	87
12:07:37	87
12:07:39	87
12:07:41	88
12:07:43	88
12:07:45	88
12:07:47	88
12:07:49	88
12:07:51	88
12:07:53	87
12:07:55	87
12:07:57	86
12:07:59	86
12:08:01	86
12:08:03	86
12:08:05	86
12:08:07	86
12:08:09	85
12:08:11	85
12:08:13	88
12:08:15	90
12:08:17	90
12:08:19	90
12:08:21	90
12:08:23	90
12:08:25	90
12:08:27	90
12:08:29	90
12:08:31	90
12:08:33	90
12:08:35	90
12:08:37	90
12:08:39	90
12:08:41	90
12:08:43	90
12:08:45	90
12:08:47	90
12:08:49	90
12:08:51	90
12:08:53	90
12:08:55	90
12:08:57	90
12:08:59	90
12:09:01	89
12:09:03	89
12:09:05	88
12:09:07	87
12:09:09	87
12:09:11	83
12:09:13	83
12:09:15	83
12:09:17	90
12:09:19	90
12:09:21	90
12:09:23	90
12:09:25	90
12:09:27	90
12:09:29	90
12:09:31	90
12:09:33	90
12:09:35	90
12:09:37	90
12:09:39	90
12:09:41	90
12:09:43	90
12:09:45	88
12:09:47	88
12:09:49	92
12:09:51	92
12:09:53	91
12:09:55	91
12:09:57	91
12:09:59	91
12:10:01	91
12:10:03	91
12:10:05	91
12:10:07	91
12:10:09	91
12:10:11	91
12:10:13	91
12:10:15	91
12:10:17	91
12:10:19	90
12:10:21	89
12:10:23	89
12:10:25	89
12:10:27	90
12:10:29	90
12:10:31	90
12:10:33	90
12:10:35	90
12:10:37	89
12:10:39	89
12:10:41	89
12:10:43	89
12:10:45	89
12:10:47	90
12:10:49	90
12:10:51	90
12:10:53	90
12:10:55	90
12:10:57	90
12:10:59	90
12:11:01	90
12:11:03	90
12:11:05	90
12:11:07	90
12:11:09	90
12:11:11	89
12:11:13	89
12:11:15	89
12:11:17	90
12:11:19	90
12:11:21	90
12:11:23	90
12:11:25	90
12:11:27	90
12:11:29	90
12:11:31	90
12:11:33	91
12:11:35	91
12:11:37	91
12:11:39	90
12:11:41	90
12:11:43	89
12:11:45	89
12:11:47	89
12:11:49	88
12:11:51	87
12:11:53	86
12:11:55	85
12:11:57	84
12:11:59	86
12:12:01	86
12:12:03	86
12:12:05	86
12:12:07	86
12:12:09	87
12:12:11	87
12:12:13	87
12:12:15	87
12:12:17	87
12:12:19	88
12:12:21	88
12:12:23	89
12:12:25	89
12:12:27	89
12:12:29	89
12:12:31	89
12:12:33	89
12:12:35	89
12:12:37	89
12:12:39	90
12:12:41	90
12:12:43	90
12:12:45	90
12:12:47	90
12:12:49	90
12:12:51	90
12:12:53	90
12:12:55	90
12:12:57	89
12:12:59	89
12:13:01	89
12:13:03	89
12:13:05	90
12:13:07	90
12:13:09	91
12:13:11	91
12:13:13	91
12:13:15	91
12:13:17	90
12:13:19	90
12:13:21	90
12:13:23	91
12:13:25	91
12:13:27	91
12:13:29	91
12:13:31	88
12:13:33	88
12:13:35	91
12:13:37	91
12:13:39	91
12:13:41	91
12:13:43	91
12:13:45	91
12:13:47	91
12:13:49	91
12:13:51	91
12:13:53	91
12:13:55	91
12:13:57	91
12:13:59	91
12:14:01	93
12:14:03	93
12:14:05	93
12:14:07	93
12:14:09	93
12:14:11	92
12:14:13	92
12:14:15	92
12:14:17	92
12:14:19	92
12:14:21	92
12:14:23	92
12:14:25	92
12:14:27	92
12:14:29	91
12:14:31	91
12:14:33	91
12:14:35	91
12:14:37	91
12:14:39	91
12:14:41	91
12:14:43	91
12:14:45	91
12:14:47	91
12:14:49	91
12:14:51	91
12:14:53	91
12:14:55	91
12:14:57	91
12:14:59	91
12:15:01	91
12:15:03	91
12:15:05	91
12:15:07	91
12:15:09	91
12:15:11	91
12:15:13	91
12:15:15	91
12:15:17	91
12:15:19	91
12:15:21	91
12:15:23	92
12:15:25	93
12:15:27	93
12:15:29	94
12:15:31	93
12:15:33	93
12:15:35	93
12:15:37	90
12:15:39	90
12:15:41	88
12:15:43	87
12:15:45	87
12:15:47	86
12:15:49	86
12:15:51	86
12:15:53	86
12:15:55	86
12:15:57	85
12:15:59	83
12:16:01	83
12:16:03	83
12:16:05	84
12:16:07	84
12:16:09	84
12:16:11	84
12:16:13	84
12:16:15	84
12:16:17	83
12:16:19	83
12:16:21	83
12:16:23	83
12:16:25	85
12:16:27	86
12:16:29	86
12:16:31	86
12:16:33	86
12:16:35	86
12:16:37	88
12:16:39	88
12:16:41	88
12:16:43	89
12:16:45	89
12:16:47	88
12:16:49	88
12:16:51	88
12:16:53	88
12:16:55	88
12:16:57	88
12:16:59	89
12:17:01	89
12:17:03	88
12:17:05	88
12:17:07	90
12:17:09	90
12:17:11	91
12:17:13	91
12:17:15	91
12:17:17	90
12:17:19	90
12:17:21	90
12:17:23	91
12:17:25	90
12:17:27	90
12:17:29	89
12:17:31	89
12:17:33	90
12:17:35	90
12:17:37	90
12:17:39	90
12:17:41	90
12:17:43	90
12:17:45	89
12:17:47	89
12:17:49	90
12:17:51	90
12:17:53	90
12:17:55	89
12:17:57	89
12:17:59	89
12:18:01	90
12:18:03	90
12:18:05	93
12:18:07	93
12:18:09	93
12:18:11	93
12:18:13	93
12:18:15	94
12:18:17	94
12:18:19	94
12:18:21	94
12:18:23	94
12:18:25	94
12:18:27	94
12:18:29	93
12:18:31	93
12:18:33	93
12:18:35	93
12:18:37	92
12:18:39	93
12:18:41	93
12:18:43	93
12:18:45	93
12:18:47	93
12:18:49	93
12:18:51	93
12:18:53	93
12:18:55	93
12:18:57	93
12:18:59	93
12:19:01	93
12:19:03	93
12:19:05	93
12:19:07	92
12:19:09	92
12:19:11	92
12:19:13	93
12:19:15	93
12:19:17	93
12:19:19	93
12:19:21	93
12:19:23	93
12:19:25	93
12:19:27	93
12:19:29	93
12:19:31	93
12:19:33	93
12:19:35	93
12:19:37	93
12:19:39	93
12:19:41	93
12:19:43	93
12:19:45	93
12:19:47	93
12:19:49	93
12:19:51	93
12:19:53	93
12:19:55	93
12:19:57	93
12:19:59	92
12:20:01	92
12:20:03	92
12:20:05	92
12:20:07	92
12:20:09	92
12:20:11	92
12:20:13	92
12:20:15	92
12:20:17	91
12:20:19	91
12:20:21	91
12:20:23	91
12:20:25	91
12:20:27	91
12:20:29	91
12:20:31	91
12:20:33	90
12:20:35	89
12:20:37	89
12:20:39	90
12:20:41	90
12:20:43	90
12:20:45	90
12:20:47	92
12:20:49	92
12:20:51	92
12:20:53	92
12:20:55	92
12:20:57	92
12:20:59	92
12:21:01	92
12:21:03	92
12:21:05	92
12:21:07	92
12:21:09	92
12:21:11	92
12:21:13	92
12:21:15	91
12:21:17	91
12:21:19	91
12:21:21	92
12:21:23	92
12:21:25	92
12:21:27	92
12:21:29	92
12:21:31	92
12:21:33	92
12:21:35	92
12:21:37	92
12:21:39	92
12:21:41	92
12:21:43	92
12:21:45	92
12:21:47	93
12:21:49	93
12:21:51	92
12:21:53	92
12:21:55	92
12:21:57	93
12:21:59	93
12:22:01	93
12:22:03	93
12:22:05	93
12:22:07	93
12:22:09	93
12:22:11	93
12:22:13	93
12:22:15	93
12:22:17	93
12:22:19	93
12:22:21	93
12:22:23	93
12:22:25	93
12:22:27	93
12:22:29	93
12:22:31	93
12:22:33	93
12:22:35	93
12:22:37	93
12:22:39	93
12:22:41	92
12:22:43	92
12:22:45	92
12:22:47	90
12:22:49	89
12:22:51	89
12:22:53	94
12:22:55	94
12:22:57	94
12:22:59	92
12:23:01	92
12:23:03	92
12:23:05	93
12:23:07	93
12:23:09	93
12:23:11	93
12:23:13	93
12:23:15	93
12:23:17	93
12:23:19	93
12:23:21	93
12:23:23	93
12:23:25	93
12:23:27	94
12:23:29	94
12:23:31	94
12:23:33	94
12:23:35	93
12:23:37	93
12:23:39	93
12:23:41	93
12:23:43	93
12:23:45	91
12:23:47	91
12:23:49	90
12:23:51	85
12:23:53	82
12:23:55	81
12:23:57	81
12:23:59	81
12:24:01	81
12:24:03	82
12:24:05	82
12:24:07	82
12:24:09	86
12:24:11	88
12:24:13	88
12:24:15	88
12:24:17	87
12:24:19	87
12:24:21	87
12:24:23	87
12:24:25	86
12:24:27	86
12:24:29	86
12:24:31	85
12:24:33	84
12:24:35	83
12:24:37	81
12:24:39	81
12:24:41	81
12:24:43	81
12:24:45	85
12:24:47	88
12:24:49	89
12:24:51	89
12:24:53	89
12:24:55	89
12:24:57	89
12:24:59	89
12:25:01	89
12:25:03	89
12:25:05	89
12:25:07	89
12:25:09	89
12:25:11	87
12:25:13	87
12:25:15	87
12:25:17	87
12:25:19	87
12:25:21	87
12:25:23	84
12:25:25	81
12:25:27	81
12:25:29	81
12:25:31	81
12:25:33	85
12:25:35	94
12:25:37	94
12:25:39	94
12:25:41	94
12:25:43	94
12:25:45	93
12:25:47	93
12:25:49	93
12:25:51	93
12:25:53	93
12:25:55	93
12:25:57	93
12:25:59	93
12:26:01	93
12:26:03	91
12:26:05	90
12:26:07	89
12:26:09	89
12:26:11	88
12:26:13	87
12:26:15	87
12:26:17	88
12:26:19	89
12:26:21	90
12:26:23	91
12:26:25	91
12:26:27	91
12:26:29	92
12:26:31	93
12:26:33	93
12:26:35	93
12:26:37	93
12:26:39	93
12:26:41	93
12:26:43	93
12:26:45	93
12:26:47	93
12:26:49	93
12:26:51	93
12:26:53	94
12:26:55	94
12:26:57	94
12:26:59	93
12:27:01	93
12:27:03	92
12:27:05	91
12:27:07	91
12:27:09	91
12:27:11	91
12:27:13	91
12:27:15	92
12:27:17	92
12:27:19	92
12:27:21	92
12:27:23	91
12:27:25	91
12:27:27	90
12:27:29	88
12:27:31	87
12:27:33	87
12:27:35	90
12:27:37	90
12:27:39	90
12:27:41	90
12:27:43	90
12:27:45	90
12:27:47	91
12:27:49	91
12:27:51	91
12:27:53	91
12:27:55	91
12:27:57	91
12:27:59	92
12:28:01	92
12:28:03	89
12:28:05	89
12:28:07	88
12:28:09	88
12:28:11	88
12:28:13	88
12:28:15	87
12:28:17	87
12:28:19	87
12:28:21	88
12:28:23	89
12:28:25	89
12:28:27	90
12:28:29	90
12:28:31	89
12:28:33	89
12:28:35	89
12:28:37	89
12:28:39	92
12:28:41	92
12:28:43	92
12:28:45	92
12:28:47	92
12:28:49	92
12:28:51	92
12:28:53	90
12:28:55	89
12:28:57	88
12:28:59	86
12:29:01	85
12:29:03	84
12:29:05	83
12:29:07	89
12:29:09	91
12:29:11	91
12:29:13	91
12:29:15	90
12:29:17	90
12:29:19	90
12:29:21	89
12:29:23	88
12:29:25	88
12:29:27	88
12:29:29	88
12:29:31	88
12:29:33	89
12:29:35	90
12:29:37	90
12:29:39	89
12:29:41	87
12:29:43	87
12:29:45	87
12:29:47	87
12:29:49	87
12:29:51	87
12:29:53	87
12:29:55	87
12:29:57	88
12:29:59	88
12:30:01	89
12:30:03	89
12:30:05	89
12:30:07	89
12:30:09	84
12:30:11	84
12:30:13	82
12:30:15	82
12:30:17	82
12:30:19	82
12:30:21	82
12:30:23	82
12:30:25	82
12:30:27	82
12:30:29	82
12:30:31	82
12:30:33	82
12:30:35	83
12:30:37	83
12:30:39	84
12:30:41	85
12:30:43	86
12:30:45	87
12:30:47	87
12:30:49	89
12:30:51	89
12:30:53	92
12:30:55	92
12:30:57	92
12:30:59	92
12:31:01	92
12:31:03	92
12:31:05	92
12:31:07	90
12:31:09	90
12:31:11	90
12:31:13	90
12:31:15	89
12:31:17	88
12:31:19	88
12:31:21	88
12:31:23	87
12:31:25	87
12:31:27	85
12:31:29	85
12:31:31	85
12:31:33	90
12:31:35	93
12:31:37	93
12:31:39	93
12:31:41	94
12:31:43	94
12:31:45	94
12:31:47	94
12:31:49	94
12:31:51	94
12:31:53	95
12:31:55	95
12:31:57	95
12:31:59	95
12:32:01	95
12:32:03	95
12:32:05	95
12:32:07	95
12:32:09	94
12:32:11	94
12:32:13	94
12:32:15	94
12:32:17	94
12:32:19	94
12:32:21	94
12:32:23	94
12:32:25	94
12:32:27	94
12:32:29	94
12:32:31	94
12:32:33	94
12:32:35	94
12:32:37	94
12:32:39	94
12:32:41	94
12:32:43	92
12:32:45	91
12:32:47	91
12:32:49	94
12:32:51	94
12:32:53	93
12:32:55	93
12:32:57	93
12:32:59	93
12:33:01	93
12:33:03	93
12:33:05	94
12:33:07	94
12:33:09	94
12:33:11	89
12:33:13	89
12:33:15	89
12:33:17	94
12:33:19	94
12:33:21	94
12:33:23	94
12:33:25	94
12:33:27	94
12:33:29	94
12:33:31	91
12:33:33	91
12:33:35	92
12:33:37	95
12:33:39	95
12:33:41	94
12:33:43	93
12:33:45	93
12:33:47	94
12:33:49	94
12:33:51	94
12:33:53	94
12:33:55	92
12:33:57	92
12:33:59	92
12:34:01	92
12:34:03	93
12:34:05	93
12:34:07	93
12:34:09	91
12:34:11	91
12:34:13	95
12:34:15	95
12:34:17	95
12:34:19	95
12:34:21	95
12:34:23	95
12:34:25	95
12:34:27	95
12:34:29	95
12:34:31	95
12:34:33	95
12:34:35	95
12:34:37	95
12:34:39	95
12:34:41	95
12:34:43	93
12:34:45	93
12:34:47	92
12:34:49	92
12:34:51	91
12:34:53	91
12:34:55	90
12:34:57	89
12:34:59	82
12:35:01	82
12:35:03	82
12:35:05	84
12:35:07	88
12:35:09	91
12:35:11	91
12:35:13	91
12:35:15	91
12:35:17	92
12:35:19	93
12:35:21	94
12:35:23	94
12:35:25	94
12:35:27	93
12:35:29	93
12:35:31	93
12:35:33	93
12:35:35	93
12:35:37	93
12:35:39	93
12:35:41	93
12:35:43	93
12:35:45	93
12:35:47	93
12:35:49	93
12:35:51	93
12:35:53	93
12:35:55	92
12:35:57	91
12:35:59	91
12:36:01	91
12:36:03	91
12:36:05	91
12:36:07	91
12:36:09	91
12:36:11	91
12:36:13	91
12:36:15	91
12:36:17	90
12:36:19	89
12:36:21	89
12:36:23	88
12:36:25	83
12:36:27	82
12:36:29	82
12:36:31	82
12:36:33	82
12:36:35	82
12:36:37	83
12:36:39	84
12:36:41	85
12:36:43	87
12:36:45	91
12:36:47	92
12:36:49	92
12:36:51	92
12:36:53	93
12:36:55	95
12:36:57	95
12:36:59	95
12:37:01	94
12:37:03	94
12:37:05	94
12:37:07	94
12:37:09	94
12:37:11	95
12:37:13	95
12:37:15	94
12:37:17	94
12:37:19	94
12:37:21	94
12:37:23	94
12:37:25	94
12:37:27	94
12:37:29	94
12:37:31	94
12:37:33	95
12:37:35	94
12:37:37	94
12:37:39	94
12:37:41	94
12:37:43	94
12:37:45	94
12:37:47	94
12:37:49	94
12:37:51	94
12:37:53	94
12:37:55	93
12:37:57	93
12:37:59	92
12:38:01	92
12:38:03	92
12:38:05	92
12:38:07	92
12:38:09	91
12:38:11	91
12:38:13	91
12:38:15	91
12:38:17	92
12:38:19	94
12:38:21	94
12:38:23	94
12:38:25	94
12:38:27	93
12:38:29	93
12:38:31	93
12:38:33	93
12:38:35	94
12:38:37	94
12:38:39	94
12:38:41	94
12:38:43	94
12:38:45	95
12:38:47	95
12:38:49	95
12:38:51	94
12:38:53	94
12:38:55	95
12:38:57	95
12:38:59	95
12:39:01	95
12:39:03	95
12:39:05	95
12:39:07	95
12:39:09	95
12:39:11	95
12:39:13	95
12:39:15	95
12:39:17	95
12:39:19	95
12:39:21	95
12:39:23	95
12:39:25	95
12:39:27	94
12:39:29	94
12:39:31	94
12:39:33	94
12:39:35	95
12:39:37	95
12:39:39	96
12:39:41	96
12:39:43	96
12:39:45	96
12:39:47	95
12:39:49	95
12:39:51	95
12:39:53	95
12:39:55	95
12:39:57	95
12:39:59	95
12:40:01	95
12:40:03	95
12:40:05	95
12:40:07	95
12:40:09	95
12:40:11	95
12:40:13	95
12:40:15	95
12:40:17	95
12:40:19	95
12:40:21	94
12:40:23	94
12:40:25	95
12:40:27	95
12:40:29	95
12:40:31	95
12:40:33	95
12:40:35	95
12:40:37	95
12:40:39	95
12:40:41	95
12:40:43	95
12:40:45	95
12:40:47	95
12:40:49	95
12:40:51	95
12:40:53	95
12:40:55	95
12:40:57	95
12:40:59	95
12:41:01	96
12:41:03	96
12:41:05	95
12:41:07	95
12:41:09	95
12:41:11	95
12:41:13	95
12:41:15	95
12:41:17	95
12:41:19	95
12:41:21	95
12:41:23	95
12:41:25	95
12:41:27	95
12:41:29	95
12:41:31	95
12:41:33	95
12:41:35	95
12:41:37	95
12:41:39	95
12:41:41	95
12:41:43	95
12:41:45	95
12:41:47	95
12:41:49	95
12:41:51	95
12:41:53	95
12:41:55	95
12:41:57	95
12:41:59	95
12:42:01	95
12:42:03	95
12:42:05	95
12:42:07	95
12:42:09	95
12:42:11	95
12:42:13	95
12:42:15	95
12:42:17	95
12:42:19	95
12:42:21	95
12:42:23	95
12:42:25	95
12:42:27	96
12:42:29	96
12:42:31	96
12:42:33	96
12:42:35	96
12:42:37	96
12:42:39	96
12:42:41	96
12:42:43	95
12:42:45	95
12:42:47	95
12:42:49	94
12:42:51	94
12:42:53	95
12:42:55	95
12:42:57	95
12:42:59	95
12:43:01	95
12:43:03	95
12:43:05	94
12:43:07	94
12:43:09	94
12:43:11	93
12:43:13	93
12:43:15	95
12:43:17	95
12:43:19	95
12:43:21	95
12:43:23	95
12:43:25	95
12:43:27	95
12:43:29	95
12:43:31	95
12:43:33	95
12:43:35	95
12:43:37	95
12:43:39	94
12:43:41	94
12:43:43	94
12:43:45	94
12:43:47	95
12:43:49	95
12:43:51	95
12:43:53	95
12:43:55	95
12:43:57	95
12:43:59	95
12:44:01	95
12:44:03	95
12:44:05	95
12:44:07	95
12:44:09	95
12:44:11	94
12:44:13	94
12:44:15	93
12:44:17	93
12:44:19	93
12:44:21	94
12:44:23	95
12:44:25	95
12:44:27	95
12:44:29	94
12:44:31	94
12:44:33	93
12:44:35	92
12:44:37	91
12:44:39	89
12:44:41	89
12:44:43	89
12:44:45	97
12:44:47	97
12:44:49	97
12:44:51	97
12:44:53	97
12:44:55	97
12:44:57	96
12:44:59	96
12:45:01	96
12:45:03	96
12:45:05	96
12:45:07	96
12:45:09	96
12:45:11	97
12:45:13	96
12:45:15	96
12:45:17	96
12:45:19	96
12:45:21	96
12:45:23	96
12:45:25	96
12:45:27	96
12:45:29	96
12:45:31	96
12:45:33	96
12:45:35	96
12:45:37	96
12:45:39	96
12:45:41	96
12:45:43	96
12:45:45	96
12:45:47	96
12:45:49	96
12:45:51	96
12:45:53	96
12:45:55	96
12:45:57	96
12:45:59	96
12:46:01	95
12:46:03	88
12:46:05	80
12:46:07	80
12:46:09	79
12:46:11	78
12:46:13	78
12:46:15	81
12:46:17	83
12:46:19	95
12:46:21	95
12:46:23	94
12:46:25	94
12:46:27	94
12:46:29	94
12:46:31	94
12:46:33	94
12:46:35	95
12:46:37	95
12:46:39	94
12:46:41	94
12:46:43	94
12:46:45	93
12:46:47	93
12:46:49	93
12:46:51	93
12:46:53	93
12:46:55	93
12:46:57	93
12:46:59	92
12:47:01	92
12:47:03	92
12:47:05	92
12:47:07	93
12:47:09	93
12:47:11	92
12:47:13	92
12:47:15	92
12:47:17	95
12:47:19	95
12:47:21	94
12:47:23	94
12:47:25	94
12:47:27	94
12:47:29	94
12:47:31	94
12:47:33	94
12:47:35	93
12:47:37	93
12:47:39	93
12:47:41	93
12:47:43	93
12:47:45	93
12:47:47	93
12:47:49	93
12:47:51	93
12:47:53	93
12:47:55	93
12:47:57	93
12:47:59	92
12:48:01	91
12:48:03	91
12:48:05	91
12:48:07	94
12:48:09	94
12:48:11	94
12:48:13	94
12:48:15	94
12:48:17	94
12:48:19	94
12:48:21	94
12:48:23	94
12:48:25	94
12:48:27	94
12:48:29	94
12:48:31	95
12:48:33	96
12:48:35	96
12:48:37	96
12:48:39	96
12:48:41	96
12:48:43	96
12:48:45	96
12:48:47	96
12:48:49	96
12:48:51	96
12:48:53	96
12:48:55	96
12:48:57	96
12:48:59	96
12:49:01	96
12:49:03	96
12:49:05	95
12:49:07	96
12:49:09	96
12:49:11	96
12:49:13	96
12:49:15	96
12:49:17	96
12:49:19	96
12:49:21	96
12:49:23	96
12:49:25	96
12:49:27	96
12:49:29	96
12:49:31	96
12:49:33	96
12:49:35	96
12:49:37	96
12:49:39	96
12:49:41	96
12:49:43	96
12:49:45	96
12:49:47	96
12:49:49	96
12:49:51	96
12:49:53	96
12:49:55	95
12:49:57	95
12:49:59	95
12:50:01	96
12:50:03	96
12:50:05	96
12:50:07	96
12:50:09	96
12:50:11	95
12:50:13	95
12:50:15	95
12:50:17	95
12:50:19	95
12:50:21	95
12:50:23	95
12:50:25	95
12:50:27	95
12:50:29	95
12:50:31	95
12:50:33	95
12:50:35	95
12:50:37	96
12:50:39	96
12:50:41	96
12:50:43	95
12:50:45	95
12:50:47	95
12:50:49	95
12:50:51	95
12:50:53	95
12:50:55	95
12:50:57	95
12:50:59	95
12:51:01	95
12:51:03	95
12:51:05	95
12:51:07	96
12:51:09	96
12:51:11	96
12:51:13	96
12:51:15	96
12:51:17	95
12:51:19	95
12:51:21	95
12:51:23	95
12:51:25	95
12:51:27	95
12:51:29	95
12:51:31	94
12:51:33	95
12:51:35	95
12:51:37	95
12:51:39	95
12:51:41	95
12:51:43	95
12:51:45	95
12:51:47	95
12:51:49	95
12:51:51	95
12:51:53	95
12:51:55	95
12:51:57	95
12:51:59	95
12:52:01	95
12:52:03	95
12:52:05	95
12:52:07	96
12:52:09	96
12:52:11	96
12:52:13	96
12:52:15	96
12:52:17	96
12:52:19	96
12:52:21	96
12:52:23	96
12:52:25	96
12:52:27	96
12:52:29	96
12:52:31	96
12:52:33	96
12:52:35	96
12:52:37	96
12:52:39	96
12:52:41	97
[truncated: 3,908 more rows]
