# Supplementary material for: Multivariate physiological recordings in an experimental hemorrhage model
Source: Data Brief. 2018 Jan 31;17:544–50. doi: 10.1016/j.dib.2018.01.053 (PMC5988387; doi:10.1016/j.dib.2018.01.053)
Supplement: Supplementary file 1 — Supplementary material [file mmc1.zip › Data - Corrected/Sheep267_1_UO.csv]

Time to baseline onset(s)	Urine flow rate (mL/min)
-3	2
57	2
117	2
177	2
237	1
297	1
357	2
417	2
477	2
537	1
597	2
657	2
717	1
777	1
837	1
897	1
957	1
1017	0
1077	1
1137	0
1197	0
1257	0
1317	1
1377	1
1437	0
1497	0
1557	0
1617	0
1677	0
1737	1
1797	1
1857	0
1917	1
1977	0
2037	0
2097	1
2157	0
2217	0
2277	1
2337	0
2397	0
2457	1
2517	0
2577	0
2637	0
2697	1
2757	1
2817	0
2877	0
2937	1
2997	0
3057	1
3117	1
3177	0
3237	0
3297	1
3357	2
3417	2
3477	2
3537	23
3597	4
3657	0
3717	2
3777	2
3837	2
3897	2
3957	2
4017	3
4077	3
4137	3
4197	3
4257	4
4317	4
4377	4
4437	4
4497	3
4557	4
4617	4
4677	4
4737	5
4797	6
4857	5
4917	5
4977	7
5037	7
5097	7
5157	8
5217	8
5277	8
5337	4
5397	3
5457	4
5517	1
5577	3
5637	1
5697	1
5757	2
5817	1
5877	1
5937	1
5997	1
6057	1
6117	1
6177	2
6237	1
6297	1
6357	1
6417	2
6477	1
6537	2
6597	1
6657	1
6717	0
6777	2
6837	0
6897	1
6957	1
7017	0
7077	1
7137	0
7197	0
7257	0
7317	0
7377	1
7437	0
7497	1
7557	1
7617	0
7677	1
7737	1
7797	0
7857	2
7917	0
7977	1
8037	0
8097	1
8157	0
8217	1
8277	0
8337	1
8397	1
8457	1
8517	0
8577	1
8637	1
8697	2
8757	1
8817	0
8877	1
8937	0
8997	1
9057	1
9117	1
9177	1
9237	1
9297	0
9357	2
9417	1
9477	2
9537	1
9597	2
9657	1
9717	2
9777	2
9837	1
9897	2
9957	1
10017	2
10077	0
10137	2
10197	2
10257	3
10317	2
10377	1
10437	2
10497	3
10557	1
10617	2
10677	1
10737	2
10797	0
10857	0
10917	0
10977	0
11037	0
11097	0
11157	0
11217	2
11277	2
11337	3
11397	7
11457	0
11517	0
11577	0
11637	0
11697	0
11757	1
