# Supplementary material for: Multivariate physiological recordings in an experimental hemorrhage model
Source: Data Brief. 2018 Jan 31;17:544–50. doi: 10.1016/j.dib.2018.01.053 (PMC5988387; doi:10.1016/j.dib.2018.01.053)
Supplement: Supplementary file 1 — Supplementary material [file mmc1.zip › Data - Corrected/Sheep267_1_Venous blood.csv]

Event	Time	pH	pCO2 (mmHg)	pO2 (mmHg)	HCO3 (mmol/L)	BE (mmol/L)	Hct (%)	tHb (g/dL)	sO2 (%)	FO2Hb (%)	FCOHb (%)	FmetHb (%)	FHHB (%)	Na (mmol/L)	K (mmol/L)	Ca (mmol/L)	Cl (mmol/L)	Glu (mg/dL)	Lac (mmol/L)
BL	11:46:03	7.44	36.8	29.7	24.6	0.6	29	9.7	53.2	51.5	2	1.2	45.3	139.2	2.96	0.97	106	65	1.03
BL+30	12:16:00	7.47	33.5	30	23.4	0.5	26	9	54.8	53.2	1.7	1.2	43.9	136.7	2.7	0.89	108	65	0.93
BL+55	12:41:00	7.51	34.1	28.9	26.3	3.2	27	9.1	55	53.6	1.6	0.9	43.9	129.3	2.73	0.93	107	72	1.03
Ho+20	12:59:00	7.52	33.8	28.9	26.7	3.8	27	9.1	58.8	57.2	1.7	1	40.1	138	2.74	0.89	108	73	0.74
Ho+40	13:19:00	7.5	34.9	27.3	26.9	3.7	28	9.5	53.8	52.4	1.7	0.9	45	139.1	2.73	0.95	107	70	0.64
Ho+60	13:39:00	7.48	36	24.1	26.4	2.9	27	9.3	40.1	39.3	1.4	0.7	58.6	139.1	2.87	1	106	66	0.62
He	13:44:21	7.48	40.4	20.2	29.7	5.8	26	8.8	27.7	27	1.6	0.8	70.6	138.6	2.82	0.95	107	73	0.75
He+15	13:59:00	7.45	40	18.9	27.4	3.2	21	7.3	22	21.4	1.1	1.5	76	136.8	2.7	0.71	109	67	0.8
To	14:29:00	7.468	41.3	22.8	29.2	5.1	24	8.2	33.4	33	1	0.3	65.7	138.8	2.87	0.99	106	68	0.89
Te	14:32:53	7.436	20.4	28	13.4	-10.3	11	3.7	53.8	53	0.3	1.1	45.6	131.7	3.63	0.93	102	31	0.94
Te+15	14:47:00	7.465	36.5	32.7	25.7	1.8	21	7.2	61.7	60.3	1.1	1.1	37.5	137.4	2.81	0.88	108	62	0.85
Te+30	15:02:00	7.487	33.1	39.4	24.5	1.1	21	7	75.3	73.5	1.3	1.1	24.1	133.4	2.82	0.95	108	61	0.79
