# Supplementary material for: Multivariate physiological recordings in an experimental hemorrhage model
Source: Data Brief. 2018 Jan 31;17:544–50. doi: 10.1016/j.dib.2018.01.053 (PMC5988387; doi:10.1016/j.dib.2018.01.053)
Supplement: Supplementary file 1 — Supplementary material [file mmc1.zip › Data - Corrected/Sheep267_2_Arterial blood.csv]

Event	Time	pH	pCO2 (mmHg)	pO2 (mmHg)	HCO3 (mmol/L)	BE (mmol/L)	Hct (%)	tHb (g/dL)	sO2 (%)	FO2Hb (%)	FCOHb (%)	FmetHb (%)	FHHB (%)	Na (mmol/L)	K (mmol/L)	Ca (mmol/L)	Cl (mmol/L)	Glu (mg/dL)	Lac (mmol/L)
BL	16:49:59	7.51	30.3	77.9	23.6	0.9	24	8.3	96.6	93.6	1.9	1.5	3.3	140.7	4.08	1.07	111	61	0.96
BL+30	17:19:00	7.526	30	89.3	24.3	1.6	22	7.4	98	94.5	2.1	1.5	1.9	140.1	3.75	0.96	110	61	0.63
BL+55	17:44:00	7.52	29.4	88.3	23.4	0.6	22	7.4	97.7	94.4	2.1	1.3	2.2	139.8	3.8	1.03	107	59	0.49
Ho+5	17:55:00	7.5	31.2	85.4	24.1	1.2	24	8.2	97.6	94.4	2.1	1.2	2.3	140.3	3.62	0.99	109	60	0.49
Ho+10	18:00:00	7.55	29	98.5	25.2	3.2	26	8.9	99.1	96.3	2	0.8	0.9	140.3	4.06	1.08	107	63	0.54
He	18:04:26	7.47	35.7	65.7	25.3	1.6	23	7.8	92.8	89.6	2.2	1.2	7	140.7	3.72	1.05	109	63	0.57
He+15	18:19:00	7.46	34.3	80.8	23.8	0	21	7	96.7	92.9	2.7	1.2	3.2	139.8	3.77	1.04	107	106	2.1
To	18:34:51	7.49	33.1	79.7	24.8	1.4	20	6.9	96.7	93.4	2.4	1	3.2	140.9	3.32	1.04	106	96	1.24
Te	18:39:55	7.47	34.9	83.9	25.1	1.4	20	6.7	96.6	93.2	2.6	0.9	3.3	140	3.17	0.95	106	94	1.1
Te+15	18:54:00	7.47	34.9	92.8	25.1	1.4	19	6.4	98	94.5	2.6	1	1.9	139.3	3.13	0.98	108	84	0.8
Te+30	19:09:00	7.49	35.9	85.5	26.3	3.3	19	6.5	97.3	94.1	2.4	0.9	2.6	140.2	3.26	1.07	107	82	0.69
