# Supplementary material for: Multivariate physiological recordings in an experimental hemorrhage model
Source: Data Brief. 2018 Jan 31;17:544–50. doi: 10.1016/j.dib.2018.01.053 (PMC5988387; doi:10.1016/j.dib.2018.01.053)
Supplement: Supplementary file 1 — Supplementary material [file mmc1.zip › Data - Corrected/Sheep267_2_CO.csv]

Event	Time	Cardiac Output (L/min)
BL	16:50:00	7.7
BL+30	17:20:00	5.83
BL+55	17:45:00	6.14
Ho+5	17:55:00	5.58
Ho+10	18:00:00	5.51
He	18:04:00	2.92
He+15	18:19:00	2.4
To	18:34:00	3.5
Te	18:40:00	4.74
Te+15	18:55:00	4.71
Te+30	19:10:00	5.02
