# Supplementary material for: Multivariate physiological recordings in an experimental hemorrhage model
Source: Data Brief. 2018 Jan 31;17:544–50. doi: 10.1016/j.dib.2018.01.053 (PMC5988387; doi:10.1016/j.dib.2018.01.053)
Supplement: Supplementary file 1 — Supplementary material [file mmc1.zip › Data - Corrected/Sheep267_2_rSO2.csv]

Time	rSO2_cerebral (%)
16:50:00	69
16:50:04	69
16:50:08	69
16:50:12	69
16:50:16	69
16:50:20	69
16:50:24	68
16:50:28	68
16:50:32	68
16:50:36	69
16:50:40	68
16:50:44	68
16:50:48	68
16:50:52	68
16:50:56	68
16:51:00	69
16:51:04	68
16:51:08	68
16:51:12	68
16:51:16	68
16:51:20	68
16:51:24	68
16:51:28	67
16:51:32	68
16:51:36	68
16:51:40	68
16:51:44	68
16:51:48	68
16:51:52	68
16:51:56	68
16:52:00	68
16:52:04	69
16:52:08	68
16:52:12	68
16:52:16	69
16:52:20	68
16:52:24	69
16:52:28	68
16:52:32	68
16:52:36	68
16:52:40	67
16:52:44	68
16:52:48	68
16:52:52	68
16:52:56	68
16:53:00	68
16:53:04	67
16:53:08	67
16:53:12	67
16:53:16	68
16:53:20	67
16:53:24	67
16:53:28	67
16:53:32	66
16:53:36	66
16:53:40	68
16:53:44	67
16:53:48	67
16:53:52	68
16:53:56	68
16:54:00	68
16:54:04	68
16:54:08	65
16:54:12	67
16:54:16	67
16:54:20	66
16:54:24	68
16:54:28	67
16:54:32	67
16:54:36	67
16:54:40	67
16:54:44	67
16:54:48	67
16:54:52	67
16:54:56	67
16:55:00	67
16:55:04	67
16:55:08	68
16:55:12	67
16:55:16	68
16:55:20	67
16:55:24	68
16:55:28	68
16:55:32	67
16:55:36	67
16:55:40	67
16:55:44	67
16:55:48	67
16:55:52	67
16:55:56	67
16:56:00	67
16:56:04	68
16:56:08	68
16:56:12	67
16:56:16	67
16:56:20	67
16:56:24	67
16:56:28	67
16:56:32	67
16:56:36	67
16:56:40	67
16:56:44	67
16:56:48	67
16:56:52	67
16:56:56	67
16:57:00	67
16:57:04	67
16:57:08	68
16:57:12	67
16:57:16	67
16:57:20	67
16:57:24	66
16:57:28	68
16:57:32	67
16:57:36	67
16:57:40	67
16:57:44	67
16:57:48	67
16:57:52	67
16:57:56	67
16:58:00	68
16:58:04	67
16:58:08	67
16:58:12	67
16:58:16	67
16:58:20	68
16:58:24	67
16:58:28	67
16:58:32	67
16:58:36	67
16:58:40	67
16:58:44	67
16:58:48	66
16:58:52	68
16:58:56	67
16:59:00	67
16:59:04	67
16:59:08	67
16:59:12	67
16:59:16	67
16:59:20	67
16:59:24	67
16:59:28	67
16:59:32	66
16:59:36	67
16:59:40	68
16:59:44	67
16:59:48	67
16:59:52	67
16:59:56	67
17:00:00	67
17:00:04	68
17:00:08	68
17:00:12	68
17:00:16	67
17:00:20	67
17:00:24	67
17:00:28	68
17:00:32	68
17:00:36	68
17:00:40	67
17:00:44	68
17:00:48	67
17:00:52	67
17:00:56	67
17:01:00	68
17:01:04	68
17:01:08	68
17:01:12	67
17:01:16	67
17:01:20	68
17:01:24	68
17:01:28	68
17:01:32	68
17:01:36	68
17:01:40	67
17:01:44	67
17:01:48	67
17:01:52	67
17:01:56	67
17:02:00	67
17:02:04	68
17:02:08	68
17:02:12	68
17:02:16	68
17:02:20	68
17:02:24	67
17:02:28	68
17:02:32	68
17:02:36	68
17:02:40	68
17:02:44	68
17:02:48	68
17:02:52	68
17:02:56	68
17:03:00	68
17:03:04	68
17:03:08	68
17:03:12	68
17:03:16	68
17:03:20	68
17:03:24	68
17:03:28	68
17:03:32	68
17:03:36	68
17:03:40	69
17:03:44	68
17:03:48	68
17:03:52	67
17:03:56	68
17:04:00	67
17:04:04	68
17:04:08	67
17:04:12	67
17:04:16	67
17:04:20	67
17:04:24	67
17:04:28	67
17:04:32	68
17:04:36	67
17:04:40	67
17:04:44	67
17:04:48	67
17:04:52	67
17:04:56	67
17:05:00	68
17:05:04	68
17:05:08	67
17:05:12	67
17:05:16	68
17:05:20	67
17:05:24	67
17:05:28	68
17:05:32	67
17:05:36	67
17:05:40	68
17:05:44	67
17:05:48	67
17:05:52	68
17:05:56	68
17:06:00	67
17:06:04	68
17:06:08	67
17:06:12	67
17:06:16	67
17:06:20	67
17:06:24	67
17:06:28	67
17:06:32	66
17:06:36	66
17:06:40	67
17:06:44	68
17:06:48	67
17:06:52	67
17:06:56	66
17:07:00	66
17:07:04	67
17:07:08	66
17:07:12	67
17:07:16	66
17:07:20	66
17:07:24	67
17:07:28	68
17:07:32	67
17:07:36	67
17:07:40	68
17:07:44	68
17:07:48	68
17:07:52	67
17:07:56	67
17:08:00	67
17:08:04	67
17:08:08	67
17:08:12	67
17:08:16	67
17:08:20	67
17:08:24	67
17:08:28	67
17:08:32	67
17:08:36	67
17:08:40	68
17:08:44	68
17:08:48	67
17:08:52	68
17:08:56	67
17:09:00	67
17:09:04	67
17:09:08	66
17:09:12	66
17:09:16	66
17:09:20	66
17:09:24	67
17:09:28	67
17:09:32	68
17:09:36	68
17:09:40	67
17:09:44	67
17:09:48	67
17:09:52	68
17:09:56	68
17:10:00	68
17:10:04	68
17:10:08	68
17:10:12	68
17:10:16	68
17:10:20	67
17:10:24	68
17:10:28	67
17:10:32	67
17:10:36	68
17:10:40	68
17:10:44	67
17:10:48	67
17:10:52	67
17:10:56	67
17:11:00	67
17:11:04	67
17:11:08	67
17:11:12	67
17:11:16	68
17:11:20	67
17:11:24	68
17:11:28	67
17:11:32	67
17:11:36	68
17:11:40	68
17:11:44	68
17:11:48	68
17:11:52	68
17:11:56	67
17:12:00	68
17:12:04	68
17:12:08	67
17:12:12	67
17:12:16	67
17:12:20	66
17:12:24	68
17:12:28	67
17:12:32	68
17:12:36	67
17:12:40	68
17:12:44	67
17:12:48	67
17:12:52	67
17:12:56	67
17:13:00	67
17:13:04	66
17:13:08	67
17:13:12	66
17:13:16	67
17:13:20	67
17:13:24	67
17:13:28	67
17:13:32	66
17:13:36	66
17:13:40	66
17:13:44	67
17:13:48	67
17:13:52	66
17:13:56	66
17:14:00	67
17:14:04	67
17:14:08	67
17:14:12	66
17:14:16	67
17:14:20	67
17:14:24	66
17:14:28	66
17:14:32	65
17:14:36	66
17:14:40	66
17:14:44	66
17:14:48	67
17:14:52	67
17:14:56	65
17:15:00	66
17:15:04	67
17:15:08	66
17:15:12	66
17:15:16	67
17:15:20	67
17:15:24	68
17:15:28	67
17:15:32	67
17:15:36	67
17:15:40	67
17:15:44	67
17:15:48	66
17:15:52	67
17:15:56	67
17:16:00	66
17:16:04	66
17:16:08	66
17:16:12	66
17:16:16	66
17:16:20	66
17:16:24	66
17:16:28	66
17:16:32	66
17:16:36	65
17:16:40	67
17:16:44	67
17:16:48	66
17:16:52	67
17:16:56	66
17:17:00	66
17:17:04	66
17:17:08	66
17:17:12	66
17:17:16	67
17:17:20	67
17:17:24	66
17:17:28	66
17:17:32	66
17:17:36	66
17:17:40	66
17:17:44	67
17:17:48	66
17:17:52	67
17:17:56	67
17:18:00	67
17:18:04	67
17:18:08	67
17:18:12	67
17:18:16	66
17:18:20	66
17:18:24	66
17:18:28	67
17:18:32	66
17:18:36	67
17:18:40	67
17:18:44	67
17:18:48	67
17:18:52	67
17:18:56	66
17:19:00	66
17:19:04	66
17:19:08	66
17:19:12	67
17:19:16	67
17:19:20	67
17:19:24	67
17:19:28	66
17:19:32	66
17:19:36	67
17:19:40	67
17:19:44	67
17:19:48	67
17:19:52	67
17:19:56	67
17:20:00	67
17:20:04	66
17:20:08	66
17:20:12	66
17:20:16	66
17:20:20	66
17:20:24	66
17:20:28	66
17:20:32	66
17:20:36	67
17:20:40	66
17:20:44	67
17:20:48	67
17:20:52	67
17:20:56	67
17:21:00	67
17:21:04	67
17:21:08	66
17:21:12	66
17:21:16	66
17:21:20	66
17:21:24	66
17:21:28	66
17:21:32	67
17:21:36	67
17:21:40	67
17:21:44	66
17:21:48	67
17:21:52	67
17:21:56	66
17:22:00	67
17:22:04	67
17:22:08	67
17:22:12	66
17:22:16	67
17:22:20	66
17:22:24	67
17:22:28	66
17:22:32	66
17:22:36	66
17:22:40	66
17:22:44	67
17:22:48	66
17:22:52	66
17:22:56	66
17:23:00	66
17:23:04	67
17:23:08	66
17:23:12	66
17:23:16	66
17:23:20	66
17:23:24	66
17:23:28	66
17:23:32	66
17:23:36	66
17:23:40	67
17:23:44	67
17:23:48	67
17:23:52	67
17:23:56	67
17:24:00	67
17:24:04	67
17:24:08	67
17:24:12	67
17:24:16	67
17:24:20	67
17:24:24	67
17:24:28	66
17:24:32	66
17:24:36	67
17:24:40	67
17:24:44	67
17:24:48	67
17:24:52	67
17:24:56	66
17:25:00	67
17:25:04	67
17:25:08	67
17:25:12	67
17:25:16	67
17:25:20	67
17:25:24	66
17:25:28	67
17:25:32	66
17:25:36	67
17:25:40	67
17:25:44	67
17:25:48	67
17:25:52	67
17:25:56	66
17:26:00	66
17:26:04	67
17:26:08	67
17:26:12	67
17:26:16	67
17:26:20	67
17:26:24	66
17:26:28	66
17:26:32	66
17:26:36	66
17:26:40	66
17:26:44	67
17:26:48	67
17:26:52	67
17:26:56	67
17:27:00	66
17:27:04	66
17:27:08	67
17:27:12	66
17:27:16	66
17:27:20	67
17:27:24	66
17:27:28	67
17:27:32	67
17:27:36	66
17:27:40	67
17:27:44	67
17:27:48	66
17:27:52	66
17:27:56	66
17:28:00	66
17:28:04	66
17:28:08	66
17:28:12	66
17:28:16	66
17:28:20	66
17:28:24	66
17:28:28	66
17:28:32	66
17:28:36	66
17:28:40	65
17:28:44	67
17:28:48	67
17:28:52	67
17:28:56	66
17:29:00	66
17:29:04	66
17:29:08	66
17:29:12	66
17:29:16	67
17:29:20	66
17:29:24	66
17:29:28	65
17:29:32	66
17:29:36	66
17:29:40	65
17:29:44	65
17:29:48	66
17:29:52	66
17:29:56	67
17:30:00	67
17:30:04	67
17:30:08	68
17:30:12	67
17:30:16	67
17:30:20	67
17:30:24	67
17:30:28	67
17:30:32	67
17:30:36	67
17:30:40	66
17:30:44	66
17:30:48	66
17:30:52	66
17:30:56	66
17:31:00	66
17:31:04	66
17:31:08	66
17:31:12	66
17:31:16	67
17:31:20	66
17:31:24	66
17:31:28	66
17:31:32	66
17:31:36	65
17:31:40	66
17:31:44	67
17:31:48	66
17:31:52	67
17:31:56	66
17:32:00	67
17:32:04	66
17:32:08	65
17:32:12	67
17:32:16	66
17:32:20	66
17:32:24	66
17:32:28	67
17:32:32	67
17:32:36	66
17:32:40	66
17:32:44	68
17:32:48	67
17:32:52	67
17:32:56	66
17:33:00	66
17:33:04	66
17:33:08	66
17:33:12	66
17:33:16	65
17:33:20	65
17:33:24	67
17:33:28	66
17:33:32	66
17:33:36	66
17:33:40	67
17:33:44	66
17:33:48	66
17:33:52	66
17:33:56	66
17:34:00	66
17:34:04	65
17:34:08	67
17:34:12	67
17:34:16	66
17:34:20	66
17:34:24	66
17:34:28	66
17:34:32	66
17:34:36	66
17:34:40	66
17:34:44	66
17:34:48	65
17:34:52	66
17:34:56	67
17:35:00	66
17:35:04	66
17:35:08	66
17:35:12	66
17:35:16	66
17:35:20	66
17:35:24	66
17:35:28	65
17:35:32	66
17:35:36	66
17:35:40	66
17:35:44	65
17:35:48	66
17:35:52	66
17:35:56	66
17:36:00	67
17:36:04	66
17:36:08	66
17:36:12	66
17:36:16	66
17:36:20	66
17:36:24	66
17:36:28	66
17:36:32	65
17:36:36	65
17:36:40	65
17:36:44	65
17:36:48	65
17:36:52	64
17:36:56	65
17:37:00	66
17:37:04	66
17:37:08	65
17:37:12	65
17:37:16	66
17:37:20	65
17:37:24	65
17:37:28	65
17:37:32	65
17:37:36	65
17:37:40	66
17:37:44	66
17:37:48	66
17:37:52	66
17:37:56	65
17:38:00	66
17:38:04	65
17:38:08	65
17:38:12	66
17:38:16	65
17:38:20	65
17:38:24	65
17:38:28	65
17:38:32	65
17:38:36	65
17:38:40	66
17:38:44	65
17:38:48	65
17:38:52	65
17:38:56	65
17:39:00	65
17:39:04	65
17:39:08	65
17:39:12	65
17:39:16	65
17:39:20	65
17:39:24	64
17:39:28	64
17:39:32	64
17:39:36	65
17:39:40	65
17:39:44	66
17:39:48	64
17:39:52	64
17:39:56	64
17:40:00	65
17:40:04	64
17:40:08	64
17:40:12	66
17:40:16	65
17:40:20	64
17:40:24	64
17:40:28	64
17:40:32	65
17:40:36	65
17:40:40	65
17:40:44	66
17:40:48	66
17:40:52	66
17:40:56	66
17:41:00	66
17:41:04	68
17:41:08	68
17:41:12	67
17:41:16	66
17:41:20	67
17:41:24	66
17:41:28	67
17:41:32	67
17:41:36	66
17:41:40	67
17:41:44	66
17:41:48	67
17:41:52	66
17:41:56	66
17:42:00	66
17:42:04	65
17:42:08	65
17:42:12	66
17:42:16	67
17:42:20	68
17:42:24	67
17:42:28	66
17:42:32	67
17:42:36	67
17:42:40	66
17:42:44	67
17:42:48	66
17:42:52	65
17:42:56	66
17:43:00	66
17:43:04	66
17:43:08	66
17:43:12	66
17:43:16	66
17:43:20	66
17:43:24	66
17:43:28	66
17:43:32	66
17:43:36	65
17:43:40	65
17:43:44	66
17:43:48	65
17:43:52	66
17:43:56	67
17:44:00	66
17:44:04	66
17:44:08	66
17:44:12	65
17:44:16	65
17:44:20	67
17:44:24	67
17:44:28	67
17:44:32	66
17:44:36	66
17:44:40	65
17:44:44	65
17:44:48	65
17:44:52	65
17:44:56	66
17:45:00	65
17:45:04	65
17:45:08	65
17:45:12	66
17:45:16	66
17:45:20	66
17:45:24	65
17:45:28	66
17:45:32	66
17:45:36	66
17:45:40	66
17:45:44	67
17:45:48	67
17:45:52	67
17:45:56	67
17:46:00	67
17:46:04	66
17:46:08	66
17:46:12	66
17:46:16	66
17:46:20	66
17:46:24	66
17:46:28	66
17:46:32	66
17:46:36	66
17:46:40	66
17:46:44	66
17:46:48	65
17:46:52	66
17:46:56	66
17:47:00	66
17:47:04	65
17:47:08	66
17:47:12	66
17:47:16	65
17:47:20	65
17:47:24	65
17:47:28	66
17:47:32	65
17:47:36	65
17:47:40	65
17:47:44	65
17:47:48	65
17:47:52	65
17:47:56	65
17:48:00	65
17:48:04	65
17:48:08	66
17:48:12	66
17:48:16	66
17:48:20	66
17:48:24	66
17:48:28	66
17:48:32	67
17:48:36	67
17:48:40	66
17:48:44	66
17:48:48	67
17:48:52	66
17:48:56	66
17:49:00	66
17:49:04	66
17:49:08	66
17:49:12	66
17:49:16	66
17:49:20	66
17:49:24	66
17:49:28	66
17:49:32	66
17:49:36	66
17:49:40	65
17:49:44	66
17:49:48	66
17:49:52	67
17:49:56	67
17:50:00	67
17:50:04	67
17:50:08	66
17:50:12	66
17:50:16	67
17:50:20	66
17:50:24	66
17:50:28	66
17:50:32	66
17:50:36	66
17:50:40	66
17:50:44	66
17:50:48	66
17:50:52	66
17:50:56	66
17:51:00	66
17:51:04	66
17:51:08	67
17:51:12	67
17:51:16	67
17:51:20	66
17:51:24	66
17:51:28	66
17:51:32	67
17:51:36	67
17:51:40	67
17:51:44	67
17:51:48	66
17:51:52	66
17:51:56	66
17:52:00	66
17:52:04	66
17:52:08	67
17:52:12	66
17:52:16	66
17:52:20	67
17:52:24	66
17:52:28	66
17:52:32	66
17:52:36	66
17:52:40	66
17:52:44	66
17:52:48	66
17:52:52	66
17:52:56	66
17:53:00	66
17:53:04	66
17:53:08	66
17:53:12	66
17:53:16	66
17:53:20	66
17:53:24	67
17:53:28	66
17:53:32	66
17:53:36	66
17:53:40	66
17:53:44	66
17:53:48	66
17:53:52	66
17:53:56	66
17:54:00	66
17:54:04	66
17:54:08	66
17:54:12	67
17:54:16	66
17:54:20	66
17:54:24	66
17:54:28	66
17:54:32	65
17:54:36	65
17:54:40	65
17:54:44	65
17:54:48	66
17:54:52	66
17:54:56	66
17:55:00	66
17:55:04	66
17:55:08	66
17:55:12	66
17:55:16	66
17:55:20	66
17:55:24	66
17:55:28	67
17:55:32	66
17:55:36	66
17:55:40	66
17:55:44	66
17:55:48	66
17:55:52	66
17:55:56	66
17:56:00	66
17:56:04	66
17:56:08	66
17:56:12	66
17:56:16	66
17:56:20	66
17:56:24	66
17:56:28	66
17:56:32	65
17:56:36	65
17:56:40	66
17:56:44	66
17:56:48	66
17:56:52	67
17:56:56	66
17:57:00	66
17:57:04	66
17:57:08	66
17:57:12	66
17:57:16	66
17:57:20	66
17:57:24	67
17:57:28	67
17:57:32	67
17:57:36	67
17:57:40	67
17:57:44	66
17:57:48	66
17:57:52	66
17:57:56	66
17:58:00	65
17:58:04	65
17:58:08	66
17:58:12	66
17:58:16	65
17:58:20	65
17:58:24	65
17:58:28	66
17:58:32	65
17:58:36	65
17:58:40	66
17:58:44	65
17:58:48	65
17:58:52	66
17:58:56	66
17:59:00	66
17:59:04	66
17:59:08	66
17:59:12	66
17:59:16	66
17:59:20	66
17:59:24	66
17:59:28	65
17:59:32	65
17:59:36	65
17:59:40	65
17:59:44	65
17:59:48	65
17:59:52	66
17:59:56	65
18:00:00	65
18:00:04	64
18:00:08	65
18:00:12	65
18:00:16	65
18:00:20	65
18:00:24	64
18:00:28	65
18:00:32	64
18:00:36	63
18:00:40	65
18:00:44	64
18:00:48	64
18:00:52	65
18:00:56	65
18:01:00	64
18:01:04	64
18:01:08	65
18:01:12	65
18:01:16	65
18:01:20	65
18:01:24	65
18:01:28	65
18:01:32	65
18:01:36	65
18:01:40	66
18:01:44	65
18:01:48	65
18:01:52	64
18:01:56	65
18:02:00	65
18:02:04	64
18:02:08	65
18:02:12	64
18:02:16	64
18:02:20	65
18:02:24	65
18:02:28	65
18:02:32	65
18:02:36	64
18:02:40	64
18:02:44	64
18:02:48	64
18:02:52	65
18:02:56	64
18:03:00	65
18:03:04	66
18:03:08	65
18:03:12	64
18:03:16	65
18:03:20	65
18:03:24	65
18:03:28	64
18:03:32	64
18:03:36	64
18:03:40	64
18:03:44	64
18:03:48	64
18:03:52	64
18:03:56	64
18:04:00	64
18:04:04	64
18:04:08	65
18:04:12	64
18:04:16	65
18:04:20	64
18:04:24	63
18:04:28	63
18:04:32	63
18:04:36	63
18:04:40	63
18:04:44	63
18:04:48	63
18:04:52	62
18:04:56	62
18:05:00	62
18:05:04	61
18:05:08	62
18:05:12	60
18:05:16	60
18:05:20	60
18:05:24	59
18:05:28	58
18:05:32	58
18:05:36	55
18:05:40	56
18:05:44	54
18:05:48	56
18:05:52	55
18:05:56	53
18:06:00	52
18:06:04	53
18:06:08	51
18:06:12	51
18:06:16	47
18:06:20	48
18:06:24	51
18:06:28	51
18:06:32	50
18:06:36	49
18:06:40	45
18:06:44	50
18:06:48	48
18:06:52	50
18:06:56	49
18:07:00	48
18:07:04	48
18:07:08	49
18:07:12	49
18:07:16	42
18:07:20	39
18:07:24	46
18:07:28	47
18:07:32	46
18:07:36	46
18:07:40	45
18:07:44	47
18:07:48	47
18:07:52	46
18:07:56	45
18:08:00	45
18:08:04	47
18:08:08	46
18:08:12	46
18:08:16	46
18:08:20	45
18:08:24	46
18:08:28	46
18:08:32	46
18:08:36	44
18:08:40	46
18:08:44	45
18:08:48	45
18:08:52	45
18:08:56	46
18:09:00	45
18:09:04	45
18:09:08	45
18:09:12	45
18:09:16	45
18:09:20	45
18:09:24	45
18:09:28	43
18:09:32	45
18:09:36	43
18:09:40	44
18:09:44	43
18:09:48	43
18:09:52	43
18:09:56	43
18:10:00	43
18:10:04	44
18:10:08	43
18:10:12	44
18:10:16	42
18:10:20	44
18:10:24	43
18:10:28	43
18:10:32	43
18:10:36	44
18:10:40	43
18:10:44	41
18:10:48	44
18:10:52	44
18:10:56	45
18:11:00	44
18:11:04	41
18:11:08	41
18:11:12	42
18:11:16	43
18:11:20	42
18:11:24	42
18:11:28	41
18:11:32	42
18:11:36	42
18:11:40	41
18:11:44	42
18:11:48	42
18:11:52	42
18:11:56	42
18:12:00	43
18:12:04	43
18:12:08	42
18:12:12	43
18:12:16	42
18:12:20	43
18:12:24	42
18:12:28	43
18:12:32	43
18:12:36	43
18:12:40	43
18:12:44	43
18:12:48	44
18:12:52	42
18:12:56	44
18:13:00	44
18:13:04	44
18:13:08	44
18:13:12	44
18:13:16	44
18:13:20	44
18:13:24	45
18:13:28	44
18:13:32	44
18:13:36	43
18:13:40	43
18:13:44	44
18:13:48	44
18:13:52	44
18:13:56	44
18:14:00	44
18:14:04	43
18:14:08	43
18:14:12	44
18:14:16	43
18:14:20	44
18:14:24	44
18:14:28	44
18:14:32	44
18:14:36	44
18:14:40	42
18:14:44	43
18:14:48	44
18:14:52	44
18:14:56	44
18:15:00	43
18:15:04	43
18:15:08	43
18:15:12	43
18:15:16	43
18:15:20	43
18:15:24	43
18:15:28	43
18:15:32	43
18:15:36	43
18:15:40	43
18:15:44	42
18:15:48	43
18:15:52	44
18:15:56	43
18:16:00	42
18:16:04	41
18:16:08	41
18:16:12	41
18:16:16	42
18:16:20	42
18:16:24	42
18:16:28	42
18:16:32	43
18:16:36	43
18:16:40	42
18:16:44	42
18:16:48	42
18:16:52	42
18:16:56	42
18:17:00	43
18:17:04	43
18:17:08	42
18:17:12	42
18:17:16	42
18:17:20	42
18:17:24	42
18:17:28	43
18:17:32	43
18:17:36	42
18:17:40	42
18:17:44	41
18:17:48	41
18:17:52	41
18:17:56	41
18:18:00	40
18:18:04	39
18:18:08	42
18:18:12	42
18:18:16	43
18:18:20	42
18:18:24	42
18:18:28	42
18:18:32	42
18:18:36	42
18:18:40	42
18:18:44	43
18:18:48	43
18:18:52	44
18:18:56	43
18:19:00	43
18:19:04	43
18:19:08	41
18:19:12	40
18:19:16	40
18:19:20	40
18:19:24	41
18:19:28	41
18:19:32	41
18:19:36	41
18:19:40	41
18:19:44	41
18:19:48	38
18:19:52	38
18:19:56	41
18:20:00	42
18:20:04	42
18:20:08	41
18:20:12	41
18:20:16	41
18:20:20	41
18:20:24	41
18:20:28	41
18:20:32	41
18:20:36	42
18:20:40	41
18:20:44	42
18:20:48	42
18:20:52	42
18:20:56	41
18:21:00	40
18:21:04	40
18:21:08	41
18:21:12	40
18:21:16	40
18:21:20	40
18:21:24	40
18:21:28	40
18:21:32	41
18:21:36	41
18:21:40	41
18:21:44	41
18:21:48	41
18:21:52	41
18:21:56	41
18:22:00	42
18:22:04	42
18:22:08	42
18:22:12	41
18:22:16	41
18:22:20	42
18:22:24	43
18:22:28	42
18:22:32	42
18:22:36	41
18:22:40	40
18:22:44	41
18:22:48	41
18:22:52	42
18:22:56	41
18:23:00	40
18:23:04	41
18:23:08	41
18:23:12	41
18:23:16	41
18:23:20	41
18:23:24	40
18:23:28	41
18:23:32	42
18:23:36	43
18:23:40	42
18:23:44	42
18:23:48	43
18:23:52	43
18:23:56	42
18:24:00	42
18:24:04	42
18:24:08	43
18:24:12	43
18:24:16	42
18:24:20	42
18:24:24	43
18:24:28	43
18:24:32	43
18:24:36	43
18:24:40	42
18:24:44	43
18:24:48	41
18:24:52	41
18:24:56	41
18:25:00	41
18:25:04	43
18:25:08	42
18:25:12	42
18:25:16	43
18:25:20	42
18:25:24	43
18:25:28	42
18:25:32	42
18:25:36	42
18:25:40	42
18:25:44	43
18:25:48	43
18:25:52	42
18:25:56	42
18:26:00	43
18:26:04	43
18:26:08	43
18:26:12	43
18:26:16	42
18:26:20	42
18:26:24	42
18:26:28	43
18:26:32	43
18:26:36	43
18:26:40	43
18:26:44	43
18:26:48	43
18:26:52	42
18:26:56	43
18:27:00	44
18:27:04	43
18:27:08	44
18:27:12	43
18:27:16	44
18:27:20	43
18:27:24	43
18:27:28	43
18:27:32	43
18:27:36	44
18:27:40	43
18:27:44	43
18:27:48	44
18:27:52	44
18:27:56	43
18:28:00	44
18:28:04	43
18:28:08	43
18:28:12	43
18:28:16	43
18:28:20	44
18:28:24	44
18:28:28	44
18:28:32	44
18:28:36	43
18:28:40	43
18:28:44	44
18:28:48	43
18:28:52	44
18:28:56	43
18:29:00	44
18:29:04	43
18:29:08	43
18:29:12	43
18:29:16	43
18:29:20	43
18:29:24	44
18:29:28	43
18:29:32	44
18:29:36	44
18:29:40	43
18:29:44	43
18:29:48	43
18:29:52	44
18:29:56	44
18:30:00	44
18:30:04	44
18:30:08	44
18:30:12	42
18:30:16	42
18:30:20	44
18:30:24	45
18:30:28	44
18:30:32	45
18:30:36	45
18:30:40	45
18:30:44	46
18:30:48	46
18:30:52	46
18:30:56	45
18:31:00	45
18:31:04	45
18:31:08	46
18:31:12	47
18:31:16	47
18:31:20	46
18:31:24	46
18:31:28	45
18:31:32	46
18:31:36	45
18:31:40	46
18:31:44	46
18:31:48	45
18:31:52	46
18:31:56	46
18:32:00	46
18:32:04	46
18:32:08	46
18:32:12	46
18:32:16	45
18:32:20	46
18:32:24	46
18:32:28	46
18:32:32	45
18:32:36	45
18:32:40	45
18:32:44	46
18:32:48	46
18:32:52	45
18:32:56	45
18:33:00	45
18:33:04	45
18:33:08	45
18:33:12	45
18:33:16	45
18:33:20	46
18:33:24	45
18:33:28	44
18:33:32	44
18:33:36	45
18:33:40	45
18:33:44	44
18:33:48	44
18:33:52	44
18:33:56	44
18:34:00	44
18:34:04	44
18:34:08	44
18:34:12	44
18:34:16	44
18:34:20	44
18:34:24	44
18:34:28	44
18:34:32	45
18:34:36	45
18:34:40	45
18:34:44	44
18:34:48	45
18:34:52	44
18:34:56	45
18:35:00	45
18:35:04	45
18:35:08	44
18:35:12	44
18:35:16	45
18:35:20	45
18:35:24	46
18:35:28	44
18:35:32	44
18:35:36	44
18:35:40	45
18:35:44	45
18:35:48	45
18:35:52	46
18:35:56	45
18:36:00	45
18:36:04	45
18:36:08	46
18:36:12	45
18:36:16	46
18:36:20	45
18:36:24	46
18:36:28	45
18:36:32	46
18:36:36	46
18:36:40	46
18:36:44	46
18:36:48	46
18:36:52	46
18:36:56	46
18:37:00	47
18:37:04	45
18:37:08	45
18:37:12	45
18:37:16	46
18:37:20	46
18:37:24	47
18:37:28	46
18:37:32	46
18:37:36	47
18:37:40	48
18:37:44	48
18:37:48	48
18:37:52	47
18:37:56	47
18:38:00	48
18:38:04	47
18:38:08	47
18:38:12	47
18:38:16	47
18:38:20	47
18:38:24	47
18:38:28	47
18:38:32	46
18:38:36	47
18:38:40	47
18:38:44	47
18:38:48	46
18:38:52	46
18:38:56	46
18:39:00	47
18:39:04	47
18:39:08	46
18:39:12	47
18:39:16	47
18:39:20	47
18:39:24	46
18:39:28	47
18:39:32	47
18:39:36	47
18:39:40	47
18:39:44	47
18:39:48	47
18:39:52	47
18:39:56	48
18:40:00	47
18:40:04	48
18:40:08	47
18:40:12	47
18:40:16	47
18:40:20	47
18:40:24	47
18:40:28	47
18:40:32	48
18:40:36	48
18:40:40	46
18:40:44	47
18:40:48	46
18:40:52	47
18:40:56	48
18:41:00	48
18:41:04	48
18:41:08	47
18:41:12	47
18:41:16	48
18:41:20	48
18:41:24	50
18:41:28	49
18:41:32	50
18:41:36	49
18:41:40	49
18:41:44	50
18:41:48	51
18:41:52	50
18:41:56	49
18:42:00	49
18:42:04	49
18:42:08	48
18:42:12	48
18:42:16	49
18:42:20	49
18:42:24	49
18:42:28	49
18:42:32	48
18:42:36	49
18:42:40	49
18:42:44	49
18:42:48	48
18:42:52	48
18:42:56	49
18:43:00	49
18:43:04	49
18:43:08	49
18:43:12	49
18:43:16	49
18:43:20	49
18:43:24	49
18:43:28	49
18:43:32	48
18:43:36	49
18:43:40	48
18:43:44	49
18:43:48	50
18:43:52	50
18:43:56	50
18:44:00	50
18:44:04	49
18:44:08	49
18:44:12	49
18:44:16	48
18:44:20	48
18:44:24	50
18:44:28	49
18:44:32	49
18:44:36	49
18:44:40	49
18:44:44	49
18:44:48	49
18:44:52	49
18:44:56	49
18:45:00	48
18:45:04	49
18:45:08	49
18:45:12	51
18:45:16	51
18:45:20	51
18:45:24	52
18:45:28	49
18:45:32	50
18:45:36	49
18:45:40	50
18:45:44	50
18:45:48	50
18:45:52	51
18:45:56	52
18:46:00	51
18:46:04	51
18:46:08	51
18:46:12	51
18:46:16	51
18:46:20	51
18:46:24	51
18:46:28	50
18:46:32	51
18:46:36	50
18:46:40	50
18:46:44	51
18:46:48	52
18:46:52	50
18:46:56	51
18:47:00	51
18:47:04	50
18:47:08	50
18:47:12	50
18:47:16	50
18:47:20	50
18:47:24	50
18:47:28	50
18:47:32	50
18:47:36	50
18:47:40	50
18:47:44	49
18:47:48	50
18:47:52	51
18:47:56	50
18:48:00	49
18:48:04	49
18:48:08	49
18:48:12	49
18:48:16	50
18:48:20	50
18:48:24	50
18:48:28	50
18:48:32	49
18:48:36	49
18:48:40	49
18:48:44	49
18:48:48	49
18:48:52	50
18:48:56	49
18:49:00	50
18:49:04	49
18:49:08	50
18:49:12	50
18:49:16	50
18:49:20	49
18:49:24	50
18:49:28	50
18:49:32	50
18:49:36	50
18:49:40	50
18:49:44	50
18:49:48	50
18:49:52	50
18:49:56	50
18:50:00	50
18:50:04	50
18:50:08	50
18:50:12	50
18:50:16	50
18:50:20	50
18:50:24	50
18:50:28	50
18:50:32	50
18:50:36	50
18:50:40	49
18:50:44	50
18:50:48	50
18:50:52	49
18:50:56	50
18:51:00	50
18:51:04	50
18:51:08	50
18:51:12	50
18:51:16	50
18:51:20	50
18:51:24	51
18:51:28	50
18:51:32	50
18:51:36	50
18:51:40	51
18:51:44	51
18:51:48	51
18:51:52	50
18:51:56	51
18:52:00	51
18:52:04	51
18:52:08	52
18:52:12	52
18:52:16	52
18:52:20	52
18:52:24	51
18:52:28	51
18:52:32	51
18:52:36	52
18:52:40	51
18:52:44	51
18:52:48	52
18:52:52	52
18:52:56	52
18:53:00	51
18:53:04	51
18:53:08	51
18:53:12	52
18:53:16	52
18:53:20	52
18:53:24	52
18:53:28	52
18:53:32	52
18:53:36	52
18:53:40	52
18:53:44	52
18:53:48	52
18:53:52	52
18:53:56	52
18:54:00	52
18:54:04	52
18:54:08	52
18:54:12	52
18:54:16	52
18:54:20	52
18:54:24	52
18:54:28	52
18:54:32	53
18:54:36	52
18:54:40	52
18:54:44	53
18:54:48	54
18:54:52	53
18:54:56	52
18:55:00	53
18:55:04	52
18:55:08	52
18:55:12	53
18:55:16	54
18:55:20	53
18:55:24	53
18:55:28	53
18:55:32	52
18:55:36	53
18:55:40	53
18:55:44	53
18:55:48	52
18:55:52	52
18:55:56	53
18:56:00	53
18:56:04	53
18:56:08	53
18:56:12	53
18:56:16	52
18:56:20	53
18:56:24	53
18:56:28	54
18:56:32	53
18:56:36	54
18:56:40	53
18:56:44	52
18:56:48	54
18:56:52	54
18:56:56	54
18:57:00	53
18:57:04	54
18:57:08	54
18:57:12	54
18:57:16	54
18:57:20	54
18:57:24	54
18:57:28	54
18:57:32	54
18:57:36	54
18:57:40	54
18:57:44	53
18:57:48	54
18:57:52	53
18:57:56	53
18:58:00	54
18:58:04	54
18:58:08	54
18:58:12	54
18:58:16	54
18:58:20	54
18:58:24	54
18:58:28	54
18:58:32	54
18:58:36	54
18:58:40	54
18:58:44	54
18:58:48	54
18:58:52	54
18:58:56	54
18:59:00	54
18:59:04	54
18:59:08	54
18:59:12	54
18:59:16	54
18:59:20	54
18:59:24	54
18:59:28	54
18:59:32	54
18:59:36	54
18:59:40	55
18:59:44	54
18:59:48	54
18:59:52	54
18:59:56	54
19:00:00	53
19:00:04	53
19:00:08	54
19:00:12	53
19:00:16	54
19:00:20	53
19:00:24	55
19:00:28	54
19:00:32	54
19:00:36	55
19:00:40	55
19:00:44	54
19:00:48	54
19:00:52	54
19:00:56	54
19:01:00	54
19:01:04	55
19:01:08	55
19:01:12	54
19:01:16	54
19:01:20	54
19:01:24	54
19:01:28	54
19:01:32	54
19:01:36	54
19:01:40	54
19:01:44	54
19:01:48	54
19:01:52	53
19:01:56	53
19:02:00	54
19:02:04	54
19:02:08	54
19:02:12	54
19:02:16	54
19:02:20	53
19:02:24	54
19:02:28	54
19:02:32	54
19:02:36	54
19:02:40	54
19:02:44	54
19:02:48	54
19:02:52	54
19:02:56	54
19:03:00	54
19:03:04	54
19:03:08	54
19:03:12	54
[truncated: 101 more rows]
