# Supplementary material for: Multivariate physiological recordings in an experimental hemorrhage model
Source: Data Brief. 2018 Jan 31;17:544–50. doi: 10.1016/j.dib.2018.01.053 (PMC5988387; doi:10.1016/j.dib.2018.01.053)
Supplement: Supplementary file 1 — Supplementary material [file mmc1.zip › Data - Corrected/Sheep267_2_SpO2.csv]

Time	SpO2 (%)
16:50:01	98
16:50:03	98
16:50:05	97
16:50:07	97
16:50:09	97
16:50:11	97
16:50:13	96
16:50:15	96
16:50:17	96
16:50:19	95
16:50:21	95
16:50:23	96
16:50:25	97
16:50:27	97
16:50:29	97
16:50:31	97
16:50:33	97
16:50:35	96
16:50:37	96
16:50:39	96
16:50:41	96
16:50:43	96
16:50:45	96
16:50:47	95
16:50:49	95
16:50:51	95
16:50:53	95
16:50:55	96
16:50:57	96
16:50:59	96
16:51:01	96
16:51:03	96
16:51:05	96
16:51:07	96
16:51:09	96
16:51:11	96
16:51:13	96
16:51:15	96
16:51:17	96
16:51:19	96
16:51:21	96
16:51:23	96
16:51:25	96
16:51:27	96
16:51:29	96
16:51:31	96
16:51:33	97
16:51:35	98
16:51:37	98
16:51:39	97
16:51:41	97
16:51:43	97
16:51:45	97
16:51:47	97
16:51:49	97
16:51:51	97
16:51:53	97
16:51:55	97
16:51:57	97
16:51:59	96
16:52:01	94
16:52:03	93
16:52:05	92
16:52:07	92
16:52:09	91
16:52:11	89
16:52:13	89
16:52:15	93
16:52:17	95
16:52:19	98
16:52:21	98
16:52:23	98
16:52:25	97
16:52:27	97
16:52:29	96
16:52:31	96
16:52:33	96
16:52:35	96
16:52:37	96
16:52:39	97
16:52:41	97
16:52:43	97
16:52:45	97
16:52:47	97
16:52:49	97
16:52:51	97
16:52:53	97
16:52:55	97
16:52:57	97
16:52:59	97
16:53:01	97
16:53:03	97
16:53:05	97
16:53:07	97
16:53:09	97
16:53:11	97
16:53:13	97
16:53:15	97
16:53:17	97
16:53:19	97
16:53:21	97
16:53:23	97
16:53:25	97
16:53:27	97
16:53:29	97
16:53:31	97
16:53:33	96
16:53:35	96
16:53:37	94
16:53:39	93
16:53:41	93
16:53:43	97
16:53:45	97
16:53:47	97
16:53:49	97
16:53:51	97
16:53:53	97
16:53:55	97
16:53:57	97
16:53:59	97
16:54:01	97
16:54:03	97
16:54:05	97
16:54:07	97
16:54:09	97
16:54:11	97
16:54:13	97
16:54:15	97
16:54:17	97
16:54:19	97
16:54:21	97
16:54:23	97
16:54:25	97
16:54:27	97
16:54:29	97
16:54:31	97
16:54:33	97
16:54:35	97
16:54:37	97
16:54:39	97
16:54:41	97
16:54:43	97
16:54:45	97
16:54:47	97
16:54:49	97
16:54:51	97
16:54:53	97
16:54:55	97
16:54:57	97
16:54:59	98
16:55:01	98
16:55:03	98
16:55:05	96
16:55:07	96
16:55:09	95
16:55:11	97
16:55:13	97
16:55:15	97
16:55:17	97
16:55:19	97
16:55:21	97
16:55:23	96
16:55:25	96
16:55:27	97
16:55:29	97
16:55:31	97
16:55:33	98
16:55:35	98
16:55:37	97
16:55:39	97
16:55:41	97
16:55:43	97
16:55:45	97
16:55:47	97
16:55:49	97
16:55:51	98
16:55:53	98
16:55:55	98
16:55:57	98
16:55:59	98
16:56:01	98
16:56:03	98
16:56:05	98
16:56:07	98
16:56:09	97
16:56:11	97
16:56:13	97
16:56:15	97
16:56:17	97
16:56:19	97
16:56:21	97
16:56:23	97
16:56:25	97
16:56:27	97
16:56:29	97
16:56:31	97
16:56:33	97
16:56:35	96
16:56:37	96
16:56:39	96
16:56:41	96
16:56:43	96
16:56:45	97
16:56:47	97
16:56:49	97
16:56:51	97
16:56:53	96
16:56:55	96
16:56:57	96
16:56:59	96
16:57:01	95
16:57:03	95
16:57:05	94
16:57:07	92
16:57:09	91
16:57:11	90
16:57:13	90
16:57:15	92
16:57:17	94
16:57:19	97
16:57:21	97
16:57:23	97
16:57:25	97
16:57:27	97
16:57:29	97
16:57:31	97
16:57:33	98
16:57:35	98
16:57:37	98
16:57:39	98
16:57:41	98
16:57:43	98
16:57:45	97
16:57:47	97
16:57:49	97
16:57:51	96
16:57:53	96
16:57:55	97
16:57:57	97
16:57:59	97
16:58:01	97
16:58:03	97
16:58:05	97
16:58:07	97
16:58:09	97
16:58:11	97
16:58:13	97
16:58:15	96
16:58:17	95
16:58:19	95
16:58:21	94
16:58:23	89
16:58:25	89
16:58:27	93
16:58:29	97
16:58:31	97
16:58:33	97
16:58:35	97
16:58:37	97
16:58:39	97
16:58:41	97
16:58:43	97
16:58:45	97
16:58:47	97
16:58:49	97
16:58:51	97
16:58:53	97
16:58:55	97
16:58:57	97
16:58:59	97
16:59:01	97
16:59:03	97
16:59:05	97
16:59:07	97
16:59:09	96
16:59:11	96
16:59:13	96
16:59:15	97
16:59:17	97
16:59:19	96
16:59:21	96
16:59:23	96
16:59:25	96
16:59:27	97
16:59:29	97
16:59:31	97
16:59:33	97
16:59:35	97
16:59:37	97
16:59:39	96
16:59:41	96
16:59:43	96
16:59:45	96
16:59:47	96
16:59:49	95
16:59:51	94
16:59:53	94
16:59:55	98
16:59:57	98
16:59:59	98
17:00:01	98
17:00:03	98
17:00:05	97
17:00:07	97
17:00:09	97
17:00:11	97
17:00:13	97
17:00:15	98
17:00:17	98
17:00:19	97
17:00:21	96
17:00:23	96
17:00:25	96
17:00:27	96
17:00:29	96
17:00:31	96
17:00:33	96
17:00:35	96
17:00:37	97
17:00:39	97
17:00:41	97
17:00:43	97
17:00:45	97
17:00:47	97
17:00:49	97
17:00:51	97
17:00:53	97
17:00:55	97
17:00:57	97
17:00:59	97
17:01:01	97
17:01:03	97
17:01:05	97
17:01:07	97
17:01:09	97
17:01:11	97
17:01:13	97
17:01:15	97
17:01:17	97
17:01:19	97
17:01:21	97
17:01:23	97
17:01:25	97
17:01:27	97
17:01:29	97
17:01:31	96
17:01:33	96
17:01:35	96
17:01:37	97
17:01:39	97
17:01:41	97
17:01:43	97
17:01:45	97
17:01:47	97
17:01:49	97
17:01:51	97
17:01:53	97
17:01:55	97
17:01:57	97
17:01:59	97
17:02:01	97
17:02:03	97
17:02:05	97
17:02:07	97
17:02:09	97
17:02:11	97
17:02:13	97
17:02:15	97
17:02:17	97
17:02:19	97
17:02:21	97
17:02:23	97
17:02:25	97
17:02:27	97
17:02:29	97
17:02:31	97
17:02:33	97
17:02:35	97
17:02:37	97
17:02:39	97
17:02:41	97
17:02:43	97
17:02:45	97
17:02:47	97
17:02:49	97
17:02:51	97
17:02:53	97
17:02:55	97
17:02:57	97
17:02:59	97
17:03:01	97
17:03:03	97
17:03:05	97
17:03:07	97
17:03:09	97
17:03:11	97
17:03:13	97
17:03:15	97
17:03:17	97
17:03:19	97
17:03:21	97
17:03:23	97
17:03:25	97
17:03:27	97
17:03:29	97
17:03:31	96
17:03:33	96
17:03:35	96
17:03:37	98
17:03:39	98
17:03:41	98
17:03:43	97
17:03:45	98
17:03:47	98
17:03:49	98
17:03:51	98
17:03:53	98
17:03:55	98
17:03:57	97
17:03:59	97
17:04:01	97
17:04:03	97
17:04:05	97
17:04:07	97
17:04:09	97
17:04:11	97
17:04:13	97
17:04:15	97
17:04:17	97
17:04:19	97
17:04:21	97
17:04:23	97
17:04:25	97
17:04:27	97
17:04:29	97
17:04:31	97
17:04:33	97
17:04:35	97
17:04:37	97
17:04:39	97
17:04:41	97
17:04:43	97
17:04:45	97
17:04:47	97
17:04:49	97
17:04:51	97
17:04:53	97
17:04:55	97
17:04:57	97
17:04:59	98
17:05:01	98
17:05:03	98
17:05:05	98
17:05:07	98
17:05:09	98
17:05:11	97
17:05:13	97
17:05:15	97
17:05:17	97
17:05:19	97
17:05:21	97
17:05:23	97
17:05:25	97
17:05:27	97
17:05:29	97
17:05:31	97
17:05:33	97
17:05:35	97
17:05:37	97
17:05:39	97
17:05:41	97
17:05:43	97
17:05:45	97
17:05:47	97
17:05:49	97
17:05:51	97
17:05:53	97
17:05:55	97
17:05:57	97
17:05:59	97
17:06:01	97
17:06:03	97
17:06:05	97
17:06:07	97
17:06:09	97
17:06:11	97
17:06:13	97
17:06:15	97
17:06:17	97
17:06:19	97
17:06:21	97
17:06:23	97
17:06:25	97
17:06:27	97
17:06:29	97
17:06:31	97
17:06:33	98
17:06:35	98
17:06:37	98
17:06:39	98
17:06:41	98
17:06:43	98
17:06:45	98
17:06:47	98
17:06:49	98
17:06:51	98
17:06:53	98
17:06:55	98
17:06:57	97
17:06:59	96
17:07:01	96
17:07:03	96
17:07:05	97
17:07:07	97
17:07:09	97
17:07:11	97
17:07:13	97
17:07:15	96
17:07:17	96
17:07:19	96
17:07:21	96
17:07:23	96
17:07:25	93
17:07:27	93
17:07:29	93
17:07:31	97
17:07:33	97
17:07:35	97
17:07:37	95
17:07:39	94
17:07:41	94
17:07:43	95
17:07:45	95
17:07:47	95
17:07:49	95
17:07:51	95
17:07:53	95
17:07:55	92
17:07:57	88
17:07:59	87
17:08:01	85
17:08:03	85
17:08:05	85
17:08:07	86
17:08:09	87
17:08:11	89
17:08:13	89
17:08:15	89
17:08:17	89
17:08:19	89
17:08:21	89
17:08:23	89
17:08:25	91
17:08:27	93
17:08:29	98
17:08:31	98
17:08:33	98
17:08:35	98
17:08:37	98
17:08:39	98
17:08:41	98
17:08:43	98
17:08:45	98
17:08:47	98
17:08:49	98
17:08:51	98
17:08:53	98
17:08:55	98
17:08:57	98
17:08:59	98
17:09:01	98
17:09:03	98
17:09:05	98
17:09:07	98
17:09:09	98
17:09:11	98
17:09:13	98
17:09:15	98
17:09:17	98
17:09:19	97
17:09:21	97
17:09:23	98
17:09:25	98
17:09:27	97
17:09:29	97
17:09:31	96
17:09:33	96
17:09:35	96
17:09:37	96
17:09:39	96
17:09:41	96
17:09:43	95
17:09:45	93
17:09:47	92
17:09:49	92
17:09:51	93
17:09:53	94
17:09:55	94
17:09:57	94
17:09:59	94
17:10:01	97
17:10:03	97
17:10:05	97
17:10:07	97
17:10:09	97
17:10:11	97
17:10:13	97
17:10:15	97
17:10:17	98
17:10:19	98
17:10:21	97
17:10:23	97
17:10:25	97
17:10:27	97
17:10:29	97
17:10:31	97
17:10:33	97
17:10:35	97
17:10:37	98
17:10:39	97
17:10:41	97
17:10:43	97
17:10:45	97
17:10:47	97
17:10:49	97
17:10:51	97
17:10:53	97
17:10:55	97
17:10:57	97
17:10:59	97
17:11:01	97
17:11:03	98
17:11:05	98
17:11:07	98
17:11:09	98
17:11:11	98
17:11:13	98
17:11:15	98
17:11:17	98
17:11:19	97
17:11:21	97
17:11:23	98
17:11:25	98
17:11:27	98
17:11:29	98
17:11:31	98
17:11:33	98
17:11:35	97
17:11:37	97
17:11:39	97
17:11:41	97
17:11:43	97
17:11:45	98
17:11:47	97
17:11:49	97
17:11:51	96
17:11:53	94
17:11:55	93
17:11:57	92
17:11:59	92
17:12:01	94
17:12:03	95
17:12:05	96
17:12:07	96
17:12:09	96
17:12:11	96
17:12:13	96
17:12:15	95
17:12:17	95
17:12:19	95
17:12:21	95
17:12:23	95
17:12:25	95
17:12:27	94
17:12:29	94
17:12:31	93
17:12:33	93
17:12:35	97
17:12:37	98
17:12:39	98
17:12:41	98
17:12:43	98
17:12:45	98
17:12:47	98
17:12:49	98
17:12:51	98
17:12:53	98
17:12:55	98
17:12:57	96
17:12:59	97
17:13:01	97
17:13:03	97
17:13:05	98
17:13:07	98
17:13:09	97
17:13:11	97
17:13:13	97
17:13:15	97
17:13:17	97
17:13:19	97
17:13:21	97
17:13:23	97
17:13:25	97
17:13:27	97
17:13:29	97
17:13:31	97
17:13:33	97
17:13:35	97
17:13:37	97
17:13:39	97
17:13:41	97
17:13:43	97
17:13:45	97
17:13:47	97
17:13:49	97
17:13:51	96
17:13:53	96
17:13:55	96
17:13:57	96
17:13:59	96
17:14:01	95
17:14:03	94
17:14:05	93
17:14:07	93
17:14:09	93
17:14:11	95
17:14:13	95
17:14:15	95
17:14:17	95
17:14:19	93
17:14:21	93
17:14:23	92
17:14:25	94
17:14:27	94
17:14:29	97
17:14:31	97
17:14:33	98
17:14:35	98
17:14:37	98
17:14:39	98
17:14:41	98
17:14:43	98
17:14:45	97
17:14:47	96
17:14:49	96
17:14:51	96
17:14:53	97
17:14:55	97
17:14:57	97
17:14:59	97
17:15:01	97
17:15:03	97
17:15:05	96
17:15:07	96
17:15:09	96
17:15:11	96
17:15:13	96
17:15:15	97
17:15:17	97
17:15:19	97
17:15:21	97
17:15:23	97
17:15:25	97
17:15:27	96
17:15:29	96
17:15:31	96
17:15:33	95
17:15:35	95
17:15:37	96
17:15:39	97
17:15:41	97
17:15:43	97
17:15:45	97
17:15:47	97
17:15:49	96
17:15:51	96
17:15:53	96
17:15:55	96
17:15:57	97
17:15:59	97
17:16:01	97
17:16:03	97
17:16:05	97
17:16:07	97
17:16:09	97
17:16:11	97
17:16:13	97
17:16:15	97
17:16:17	97
17:16:19	97
17:16:21	97
17:16:23	97
17:16:25	97
17:16:27	97
17:16:29	96
17:16:31	95
17:16:33	95
17:16:35	96
17:16:37	96
17:16:39	96
17:16:41	96
17:16:43	98
17:16:45	98
17:16:47	97
17:16:49	97
17:16:51	96
17:16:53	96
17:16:55	95
17:16:57	95
17:16:59	96
17:17:01	96
17:17:03	96
17:17:05	95
17:17:07	96
17:17:09	97
17:17:11	97
17:17:13	98
17:17:15	98
17:17:17	98
17:17:19	98
17:17:21	97
17:17:23	97
17:17:25	97
17:17:27	97
17:17:29	97
17:17:31	97
17:17:33	97
17:17:35	98
17:17:37	98
17:17:39	98
17:17:41	98
17:17:43	97
17:17:45	97
17:17:47	97
17:17:49	97
17:17:51	97
17:17:53	97
17:17:55	97
17:17:57	97
17:17:59	97
17:18:01	97
17:18:03	97
17:18:05	97
17:18:07	97
17:18:09	97
17:18:11	97
17:18:13	97
17:18:15	97
17:18:17	98
17:18:19	98
17:18:21	98
17:18:23	98
17:18:25	98
17:18:27	98
17:18:29	98
17:18:31	98
17:18:33	98
17:18:35	98
17:18:37	97
17:18:39	97
17:18:41	98
17:18:43	98
17:18:45	98
17:18:47	98
17:18:49	98
17:18:51	98
17:18:53	98
17:18:55	98
17:18:57	98
17:18:59	98
17:19:01	98
17:19:03	98
17:19:05	97
17:19:07	97
17:19:09	97
17:19:11	97
17:19:13	97
17:19:15	97
17:19:17	97
17:19:19	96
17:19:21	96
17:19:23	97
17:19:25	97
17:19:27	96
17:19:29	96
17:19:31	95
17:19:33	95
17:19:35	95
17:19:37	95
17:19:39	95
17:19:41	95
17:19:43	95
17:19:45	96
17:19:47	96
17:19:49	96
17:19:51	96
17:19:53	96
17:19:55	96
17:19:57	96
17:19:59	96
17:20:01	95
17:20:03	92
17:20:05	91
17:20:07	91
17:20:09	92
17:20:11	97
17:20:13	97
17:20:15	97
17:20:17	96
17:20:19	96
17:20:21	96
17:20:23	96
17:20:25	96
17:20:27	95
17:20:29	95
17:20:31	95
17:20:33	95
17:20:35	95
17:20:37	95
17:20:39	96
17:20:41	96
17:20:43	96
17:20:45	97
17:20:47	97
17:20:49	97
17:20:51	97
17:20:53	97
17:20:55	97
17:20:57	97
17:20:59	97
17:21:01	97
17:21:03	97
17:21:05	97
17:21:07	98
17:21:09	98
17:21:11	97
17:21:13	97
17:21:15	97
17:21:17	97
17:21:19	97
17:21:21	98
17:21:23	98
17:21:25	97
17:21:27	97
17:21:29	97
17:21:31	97
17:21:33	97
17:21:35	97
17:21:37	98
17:21:39	98
17:21:41	98
17:21:43	98
17:21:45	98
17:21:47	98
17:21:49	98
17:21:51	98
17:21:53	98
17:21:55	98
17:21:57	98
17:21:59	97
17:22:01	97
17:22:03	96
17:22:05	96
17:22:07	93
17:22:09	92
17:22:11	92
17:22:13	92
17:22:15	92
17:22:17	92
17:22:19	92
17:22:21	92
17:22:23	92
17:22:25	92
17:22:27	92
17:22:29	91
17:22:31	90
17:22:33	91
17:22:35	97
17:22:37	97
17:22:39	97
17:22:41	97
17:22:43	97
17:22:45	95
17:22:47	97
17:22:49	98
17:22:51	98
17:22:53	98
17:22:55	97
17:22:57	97
17:22:59	97
17:23:01	97
17:23:03	97
17:23:05	97
17:23:07	96
17:23:09	96
17:23:11	96
17:23:13	97
17:23:15	97
17:23:17	97
17:23:19	97
17:23:21	98
17:23:23	98
17:23:25	98
17:23:27	97
17:23:29	97
17:23:31	96
17:23:33	96
17:23:35	96
17:23:37	96
17:23:39	96
17:23:41	98
17:23:43	98
17:23:45	97
17:23:47	97
17:23:49	97
17:23:51	97
17:23:53	97
17:23:55	97
17:23:57	97
17:23:59	97
17:24:01	97
17:24:03	97
17:24:05	97
17:24:07	97
17:24:09	97
17:24:11	97
17:24:13	97
17:24:15	97
17:24:17	97
17:24:19	97
17:24:21	97
17:24:23	97
17:24:25	97
17:24:27	98
17:24:29	98
17:24:31	98
17:24:33	98
17:24:35	98
17:24:37	98
17:24:39	98
17:24:41	98
17:24:43	98
17:24:45	98
17:24:47	98
17:24:49	98
17:24:51	98
17:24:53	98
17:24:55	97
17:24:57	97
17:24:59	97
17:25:01	97
17:25:03	97
17:25:05	97
17:25:07	97
17:25:09	97
17:25:11	95
17:25:13	93
17:25:15	90
17:25:17	90
17:25:19	93
17:25:21	93
17:25:23	94
17:25:25	96
17:25:27	98
17:25:29	98
17:25:31	98
17:25:33	98
17:25:35	98
17:25:37	98
17:25:39	98
17:25:41	98
17:25:43	98
17:25:45	98
17:25:47	98
17:25:49	98
17:25:51	98
17:25:53	98
17:25:55	98
17:25:57	98
17:25:59	98
17:26:01	98
17:26:03	97
17:26:05	97
17:26:07	97
17:26:09	97
17:26:11	97
17:26:13	97
17:26:15	97
17:26:17	97
17:26:19	97
17:26:21	97
17:26:23	97
17:26:25	97
17:26:27	97
17:26:29	97
17:26:31	97
17:26:33	97
17:26:35	97
17:26:37	97
17:26:39	96
17:26:41	96
17:26:43	95
17:26:45	94
17:26:47	94
17:26:49	96
17:26:51	98
17:26:53	98
17:26:55	98
17:26:57	98
17:26:59	98
17:27:01	95
17:27:03	95
17:27:05	95
17:27:07	97
17:27:09	97
17:27:11	97
17:27:13	97
17:27:15	97
17:27:17	97
17:27:19	96
17:27:21	96
17:27:23	96
17:27:25	97
17:27:27	98
17:27:29	98
17:27:31	98
17:27:33	98
17:27:35	98
17:27:37	97
17:27:39	97
17:27:41	97
17:27:43	97
17:27:45	97
17:27:47	97
17:27:49	97
17:27:51	97
17:27:53	97
17:27:55	97
17:27:57	97
17:27:59	97
17:28:01	98
17:28:03	98
17:28:05	98
17:28:07	98
17:28:09	98
17:28:11	98
17:28:13	98
17:28:15	98
17:28:17	97
17:28:19	97
17:28:21	97
17:28:23	98
17:28:25	98
17:28:27	97
17:28:29	97
17:28:31	96
17:28:33	96
17:28:35	98
17:28:37	98
17:28:39	98
17:28:41	98
17:28:43	97
17:28:45	97
17:28:47	97
17:28:49	96
17:28:51	96
17:28:53	96
17:28:55	96
17:28:57	96
17:28:59	96
17:29:01	96
17:29:03	96
17:29:05	96
17:29:07	96
17:29:09	96
17:29:11	96
17:29:13	96
17:29:15	97
17:29:17	97
17:29:19	97
17:29:21	96
17:29:23	96
17:29:25	96
17:29:27	96
17:29:29	97
17:29:31	97
17:29:33	97
17:29:35	97
17:29:37	96
17:29:39	96
17:29:41	96
17:29:43	97
17:29:45	97
17:29:47	97
17:29:49	97
17:29:51	97
17:29:53	97
17:29:55	97
17:29:57	97
17:29:59	97
17:30:01	97
17:30:03	96
17:30:05	96
17:30:07	95
17:30:09	94
17:30:11	94
17:30:13	94
17:30:15	94
17:30:17	96
17:30:19	97
17:30:21	98
17:30:23	98
17:30:25	98
17:30:27	98
17:30:29	98
17:30:31	98
17:30:33	98
17:30:35	98
17:30:37	98
17:30:39	98
17:30:41	98
17:30:43	98
17:30:45	98
17:30:47	98
17:30:49	98
17:30:51	98
17:30:53	98
17:30:55	98
17:30:57	98
17:30:59	98
17:31:01	98
17:31:03	98
17:31:05	98
17:31:07	98
17:31:09	98
17:31:11	98
17:31:13	98
17:31:15	98
17:31:17	98
17:31:19	98
17:31:21	98
17:31:23	98
17:31:25	98
17:31:27	98
17:31:29	97
17:31:31	97
17:31:33	97
17:31:35	96
17:31:37	96
17:31:39	95
17:31:41	96
17:31:43	96
17:31:45	97
17:31:47	97
17:31:49	97
17:31:51	97
17:31:53	97
17:31:55	97
17:31:57	97
17:31:59	97
17:32:01	97
17:32:03	97
17:32:05	97
17:32:07	97
17:32:09	97
17:32:11	97
17:32:13	96
17:32:15	96
17:32:17	96
17:32:19	96
17:32:21	98
17:32:23	98
17:32:25	98
17:32:27	98
17:32:29	98
17:32:31	98
17:32:33	97
17:32:35	97
17:32:37	97
17:32:39	97
17:32:41	97
17:32:43	97
17:32:45	97
17:32:47	97
17:32:49	97
17:32:51	97
17:32:53	97
17:32:55	97
17:32:57	97
17:32:59	97
17:33:01	97
17:33:03	97
17:33:05	97
17:33:07	97
17:33:09	97
17:33:11	97
17:33:13	97
17:33:15	97
17:33:17	97
17:33:19	97
17:33:21	97
17:33:23	97
17:33:25	97
17:33:27	97
17:33:29	97
17:33:31	97
17:33:33	97
17:33:35	98
17:33:37	97
17:33:39	97
17:33:41	97
17:33:43	97
17:33:45	97
17:33:47	98
17:33:49	97
17:33:51	97
17:33:53	97
17:33:55	97
17:33:57	97
17:33:59	97
17:34:01	97
17:34:03	97
17:34:05	97
17:34:07	97
17:34:09	97
17:34:11	97
17:34:13	97
17:34:15	97
17:34:17	97
17:34:19	97
17:34:21	97
17:34:23	97
17:34:25	98
17:34:27	98
17:34:29	98
17:34:31	98
17:34:33	98
17:34:35	97
17:34:37	97
17:34:39	97
17:34:41	97
17:34:43	97
17:34:45	97
17:34:47	97
17:34:49	97
17:34:51	97
17:34:53	98
17:34:55	98
17:34:57	98
17:34:59	97
17:35:01	97
17:35:03	97
17:35:05	97
17:35:07	97
17:35:09	98
17:35:11	98
17:35:13	97
17:35:15	97
17:35:17	96
17:35:19	97
17:35:21	97
17:35:23	97
17:35:25	97
17:35:27	97
17:35:29	97
17:35:31	97
17:35:33	97
17:35:35	97
17:35:37	97
17:35:39	97
17:35:41	97
17:35:43	97
17:35:45	97
17:35:47	97
17:35:49	97
17:35:51	97
17:35:53	97
17:35:55	97
17:35:57	97
17:35:59	97
17:36:01	97
17:36:03	97
17:36:05	97
17:36:07	97
17:36:09	97
17:36:11	97
17:36:13	97
17:36:15	97
17:36:17	97
17:36:19	97
17:36:21	97
17:36:23	97
17:36:25	97
17:36:27	97
17:36:29	98
17:36:31	98
17:36:33	98
17:36:35	97
17:36:37	97
17:36:39	97
17:36:41	97
17:36:43	97
17:36:45	97
17:36:47	97
17:36:49	97
17:36:51	96
17:36:53	96
17:36:55	97
17:36:57	97
17:36:59	97
17:37:01	97
17:37:03	97
17:37:05	97
17:37:07	97
17:37:09	97
17:37:11	97
17:37:13	97
17:37:15	98
17:37:17	98
17:37:19	98
17:37:21	98
17:37:23	97
17:37:25	97
17:37:27	97
17:37:29	97
17:37:31	97
17:37:33	97
17:37:35	97
17:37:37	97
17:37:39	97
17:37:41	97
17:37:43	97
17:37:45	97
17:37:47	97
17:37:49	97
17:37:51	97
17:37:53	97
17:37:55	97
17:37:57	97
17:37:59	97
17:38:01	97
17:38:03	97
17:38:05	97
17:38:07	97
17:38:09	97
17:38:11	97
17:38:13	97
17:38:15	97
17:38:17	98
17:38:19	98
17:38:21	98
17:38:23	98
17:38:25	98
17:38:27	98
17:38:29	98
17:38:31	98
17:38:33	98
17:38:35	98
17:38:37	98
17:38:39	97
17:38:41	97
17:38:43	98
17:38:45	98
17:38:47	97
17:38:49	97
17:38:51	97
17:38:53	97
17:38:55	97
17:38:57	97
17:38:59	97
17:39:01	97
17:39:03	97
17:39:05	97
17:39:07	97
17:39:09	97
17:39:11	97
17:39:13	97
17:39:15	97
17:39:17	97
17:39:19	97
17:39:21	98
17:39:23	98
17:39:25	98
17:39:27	98
17:39:29	98
17:39:31	98
17:39:33	98
17:39:35	98
17:39:37	98
17:39:39	98
17:39:41	98
17:39:43	98
17:39:45	98
17:39:47	98
17:39:49	98
17:39:51	98
17:39:53	98
17:39:55	98
17:39:57	97
17:39:59	97
17:40:01	97
17:40:03	98
17:40:05	98
17:40:07	98
17:40:09	97
17:40:11	97
17:40:13	97
17:40:15	96
17:40:17	96
17:40:19	96
17:40:21	96
17:40:23	97
17:40:25	97
17:40:27	97
17:40:29	96
17:40:31	96
17:40:33	96
17:40:35	96
17:40:37	96
17:40:39	96
17:40:41	96
17:40:43	96
17:40:45	96
17:40:47	96
17:40:49	97
17:40:51	97
17:40:53	97
17:40:55	97
17:40:57	97
17:40:59	97
17:41:01	97
17:41:03	97
17:41:05	97
17:41:07	97
17:41:09	96
17:41:11	96
17:41:13	96
17:41:15	96
17:41:17	96
17:41:19	96
17:41:21	96
17:41:23	96
17:41:25	96
17:41:27	95
17:41:29	95
17:41:31	95
17:41:33	95
17:41:35	95
17:41:37	95
17:41:39	95
17:41:41	96
17:41:43	96
17:41:45	96
17:41:47	96
17:41:49	97
17:41:51	97
17:41:53	98
17:41:55	98
17:41:57	98
17:41:59	98
17:42:01	97
17:42:03	97
17:42:05	98
17:42:07	98
17:42:09	98
17:42:11	96
17:42:13	96
17:42:15	97
17:42:17	98
17:42:19	98
17:42:21	98
17:42:23	98
17:42:25	98
17:42:27	98
17:42:29	98
17:42:31	98
17:42:33	98
17:42:35	98
17:42:37	98
17:42:39	98
17:42:41	98
17:42:43	98
17:42:45	98
17:42:47	98
17:42:49	97
17:42:51	97
17:42:53	97
17:42:55	97
17:42:57	97
17:42:59	97
17:43:01	97
17:43:03	97
17:43:05	98
17:43:07	98
17:43:09	98
17:43:11	98
17:43:13	97
17:43:15	97
17:43:17	97
17:43:19	97
17:43:21	97
17:43:23	97
17:43:25	97
17:43:27	97
17:43:29	97
17:43:31	97
17:43:33	97
17:43:35	97
17:43:37	97
17:43:39	97
17:43:41	97
17:43:43	97
17:43:45	97
17:43:47	97
17:43:49	97
17:43:51	97
17:43:53	97
17:43:55	98
17:43:57	98
17:43:59	98
17:44:01	98
17:44:03	98
17:44:05	97
17:44:07	97
17:44:09	97
17:44:11	97
17:44:13	97
17:44:15	97
17:44:17	97
17:44:19	97
17:44:21	97
17:44:23	97
17:44:25	97
17:44:27	97
17:44:29	97
17:44:31	97
17:44:33	97
17:44:35	97
17:44:37	97
17:44:39	97
17:44:41	97
17:44:43	97
17:44:45	97
17:44:47	97
17:44:49	97
17:44:51	97
17:44:53	97
17:44:55	97
17:44:57	97
17:44:59	98
17:45:01	98
17:45:03	98
17:45:05	98
17:45:07	97
17:45:09	97
17:45:11	97
17:45:13	97
17:45:15	97
17:45:17	96
17:45:19	97
17:45:21	98
17:45:23	98
17:45:25	98
17:45:27	98
17:45:29	98
17:45:31	98
17:45:33	98
17:45:35	98
17:45:37	98
17:45:39	97
17:45:41	97
17:45:43	97
17:45:45	97
17:45:47	97
17:45:49	97
17:45:51	97
17:45:53	97
17:45:55	97
17:45:57	96
17:45:59	96
17:46:01	96
17:46:03	97
17:46:05	97
17:46:07	97
17:46:09	97
17:46:11	97
17:46:13	97
17:46:15	97
17:46:17	97
17:46:19	97
17:46:21	97
17:46:23	97
17:46:25	97
17:46:27	97
17:46:29	97
17:46:31	97
17:46:33	97
17:46:35	97
17:46:37	97
17:46:39	97
17:46:41	97
17:46:43	97
17:46:45	97
17:46:47	97
17:46:49	97
17:46:51	97
17:46:53	97
17:46:55	97
17:46:57	97
17:46:59	97
17:47:01	97
17:47:03	97
17:47:05	97
17:47:07	97
17:47:09	98
17:47:11	98
17:47:13	98
17:47:15	98
17:47:17	98
17:47:19	98
17:47:21	98
17:47:23	98
17:47:25	98
17:47:27	98
17:47:29	97
17:47:31	97
17:47:33	97
17:47:35	97
17:47:37	98
17:47:39	98
17:47:41	98
17:47:43	98
17:47:45	98
17:47:47	97
17:47:49	97
17:47:51	97
17:47:53	96
17:47:55	96
17:47:57	97
17:47:59	97
17:48:01	97
17:48:03	97
17:48:05	97
17:48:07	97
17:48:09	97
17:48:11	97
17:48:13	97
17:48:15	98
17:48:17	98
17:48:19	98
17:48:21	98
17:48:23	98
17:48:25	98
17:48:27	98
17:48:29	98
17:48:31	98
17:48:33	98
17:48:35	98
17:48:37	98
17:48:39	98
17:48:41	98
17:48:43	98
17:48:45	98
17:48:47	98
17:48:49	98
17:48:51	98
17:48:53	98
17:48:55	98
17:48:57	98
17:48:59	98
17:49:01	98
17:49:03	98
17:49:05	99
17:49:07	99
17:49:09	99
17:49:11	98
17:49:13	98
17:49:15	98
17:49:17	98
17:49:19	98
17:49:21	98
17:49:23	98
17:49:25	98
17:49:27	97
17:49:29	97
17:49:31	97
17:49:33	97
17:49:35	97
17:49:37	97
17:49:39	98
17:49:41	98
17:49:43	98
17:49:45	98
17:49:47	98
17:49:49	98
17:49:51	98
17:49:53	97
17:49:55	97
17:49:57	97
17:49:59	97
17:50:01	97
17:50:03	97
17:50:05	97
17:50:07	98
17:50:09	98
17:50:11	98
17:50:13	98
17:50:15	98
17:50:17	98
17:50:19	98
17:50:21	98
17:50:23	98
17:50:25	97
17:50:27	97
17:50:29	97
17:50:31	97
17:50:33	97
17:50:35	98
17:50:37	98
17:50:39	98
17:50:41	98
17:50:43	98
17:50:45	97
17:50:47	97
17:50:49	98
17:50:51	98
17:50:53	98
17:50:55	98
17:50:57	98
17:50:59	98
17:51:01	98
17:51:03	98
17:51:05	98
17:51:07	98
17:51:09	97
17:51:11	98
17:51:13	98
17:51:15	98
17:51:17	98
17:51:19	98
17:51:21	98
17:51:23	98
17:51:25	98
17:51:27	98
17:51:29	98
17:51:31	98
17:51:33	97
17:51:35	97
17:51:37	98
17:51:39	98
17:51:41	98
17:51:43	98
17:51:45	98
17:51:47	97
17:51:49	97
17:51:51	97
17:51:53	97
17:51:55	96
17:51:57	97
17:51:59	98
17:52:01	98
17:52:03	98
17:52:05	98
17:52:07	98
17:52:09	98
17:52:11	98
17:52:13	98
17:52:15	98
17:52:17	98
17:52:19	99
17:52:21	99
17:52:23	98
17:52:25	98
17:52:27	97
17:52:29	97
17:52:31	98
17:52:33	98
17:52:35	98
17:52:37	97
17:52:39	97
17:52:41	96
17:52:43	96
17:52:45	96
17:52:47	96
17:52:49	96
17:52:51	97
17:52:53	97
17:52:55	97
17:52:57	97
17:52:59	97
17:53:01	97
17:53:03	97
17:53:05	97
17:53:07	97
17:53:09	98
17:53:11	98
17:53:13	98
17:53:15	98
17:53:17	98
17:53:19	98
17:53:21	98
17:53:23	98
17:53:25	98
17:53:27	98
17:53:29	98
17:53:31	98
17:53:33	98
17:53:35	97
17:53:37	97
17:53:39	97
17:53:41	97
17:53:43	98
17:53:45	98
17:53:47	98
17:53:49	98
17:53:51	98
17:53:53	98
17:53:55	98
17:53:57	98
17:53:59	98
17:54:01	98
17:54:03	98
17:54:05	96
17:54:07	96
17:54:09	97
17:54:11	98
17:54:13	98
17:54:15	98
17:54:17	98
17:54:19	98
17:54:21	97
17:54:23	97
17:54:25	98
17:54:27	98
17:54:29	97
17:54:31	97
17:54:33	97
17:54:35	97
17:54:37	98
17:54:39	98
17:54:41	98
17:54:43	98
17:54:45	98
17:54:47	98
17:54:49	98
17:54:51	98
17:54:53	98
17:54:55	98
17:54:57	98
17:54:59	98
17:55:01	98
17:55:03	98
17:55:05	98
17:55:07	98
17:55:09	98
17:55:11	98
17:55:13	98
17:55:15	98
17:55:17	98
17:55:19	98
17:55:21	98
17:55:23	98
17:55:25	98
17:55:27	98
17:55:29	98
17:55:31	98
17:55:33	98
17:55:35	98
17:55:37	98
17:55:39	98
17:55:41	98
17:55:43	98
17:55:45	98
17:55:47	98
17:55:49	98
17:55:51	98
17:55:53	98
17:55:55	98
17:55:57	98
17:55:59	98
17:56:01	98
17:56:03	98
17:56:05	98
17:56:07	98
17:56:09	98
17:56:11	98
17:56:13	98
17:56:15	98
17:56:17	97
17:56:19	97
17:56:21	97
17:56:23	98
17:56:25	98
17:56:27	98
17:56:29	98
17:56:31	98
17:56:33	98
17:56:35	98
17:56:37	98
[truncated: 2,201 more rows]
