# Supplementary material for: Multivariate physiological recordings in an experimental hemorrhage model
Source: Data Brief. 2018 Jan 31;17:544–50. doi: 10.1016/j.dib.2018.01.053 (PMC5988387; doi:10.1016/j.dib.2018.01.053)
Supplement: Supplementary file 1 — Supplementary material [file mmc1.zip › Data - Corrected/Sheep267_2_UO.csv]

Time to baseline onset(s)	Urine flow rate (mL/min)
-3839	-1187
-3779	0
-3719	0
-3659	0
-3599	0
-3539	0
-3479	0
-3419	0
-3359	1.1429
-3299	1.1429
-3239	1.1429
-3179	1.1429
-3119	1.1429
-3059	1.1429
-2999	1.1429
-2939	1.1429
-2879	1.1429
-2819	1.1429
-2759	1.1429
-2699	1.1429
-2639	1.1429
-2579	1.1429
-2519	1.1429
-2459	1.1429
-2399	1.1429
-2339	1.1429
-2279	1.1429
-2219	1.1429
-2159	1.1429
-2099	0
-2039	2
-1979	0
-1919	0
-1859	1
-1799	0
-1739	0
-1679	0
-1619	1
-1559	2
-1499	2
-1439	1
-1379	0
-1319	0
-1259	2
-1199	1
-1139	0
-1079	1
-1019	0
-959	0
-899	0
-839	0
-779	0
-719	0
-659	0
-599	0
-539	1
-479	8
-419	1
-359	2
-299	1
-239	2
-179	3
-119	0
-59	3
1	3
61	6
121	2
181	4
241	4
301	4
361	4
421	1
481	1
541	8
601	2
661	4
721	4
781	3
841	2
901	2
961	0
1021	0
1081	2
1141	5
1201	3
1261	0
1321	1
1381	1
1441	0
1501	5
1561	0
1621	0
1681	0
1741	1
1801	2
1861	1
1921	0
1981	0
2041	0
2101	0
2161	0
2221	1
2281	0
2341	0
2401	0
2461	1
2521	1
2581	9
2641	5
2701	15
2761	0
2821	0
2881	0
2941	0
3001	0
3061	0
3121	0
3181	0
3241	1
3301	0
3361	0
3421	0
3481	0
3541	0
3601	0
3661	0
3721	0
3781	0
3841	0
3901	0
3961	0
4021	0
4081	0
4141	0
4201	1
4261	21
4321	17
4381	0
4441	0
4501	0
4561	0
4621	0
4681	0
4741	0
4801	0
4861	1
4921	0
4981	0
5041	0
5101	0
5161	0
5221	0
5281	0
5341	1
5401	0
5461	1
5521	0
5581	1
5641	0
5701	1
5761	1
5821	0
5881	0
5941	1
6001	1
6061	0
6121	1
6181	1
6241	0
6301	1
6361	0
6421	0
6481	1
6541	0
6601	1
6661	1
6721	0
6781	1
6841	0
6901	2
6961	0
7021	1
7081	0
7141	1
7201	0
7261	1
7321	0
7381	1
7441	1
7501	1
7561	0
7621	1
7681	1
7741	0
7801	1
7861	0
7921	1
7981	0
8041	1
8101	1
8161	0
8221	1
8281	0
8341	1
