# Supplementary material for: Multivariate physiological recordings in an experimental hemorrhage model
Source: Data Brief. 2018 Jan 31;17:544–50. doi: 10.1016/j.dib.2018.01.053 (PMC5988387; doi:10.1016/j.dib.2018.01.053)
Supplement: Supplementary file 1 — Supplementary material [file mmc1.zip › Data - Corrected/Sheep267_2_Venous blood.csv]

Event	Time	pH	pCO2 (mmHg)	pO2 (mmHg)	HCO3 (mmol/L)	BE (mmol/L)	Hct (%)	tHb (g/dL)	sO2 (%)	FO2Hb (%)	FCOHb (%)	FmetHb (%)	FHHB (%)	Na (mmol/L)	K (mmol/L)	Ca (mmol/L)	Cl (mmol/L)	Glu (mg/dL)	Lac (mmol/L)
BL	16:49:59	7.472	32.3	33.1	23.1	-0.2	26	8.8	60.3	58.1	1.8	1.9	38.2	139.7	4.06	1.14	109	58	0.92
BL+30	17:19:00	7.48	35	33	25.5	2	23	7.9	60.4	58	2.2	1.8	38	142.1	4	1.13	107	62	0.72
BL+55	17:44:00	7.46	35.7	32.9	25.3	1.5	22	7.4	60.8	58.7	1.7	1.7	37.9	138.9	3.7	0.96	108	58	0.56
Ho+5	17:55:00	7.47	35.9	31.2	25.4	1.7	25	8.4	55.1	53.4	1.8	1.3	43.5	141.6	3.84	1.09	107	62	0.56
Ho+10	18:00:00	7.46	36.2	33.7	25.1	1.3	25	8.5	60.5	58.6	1.9	1.2	38.3	140.1	3.85	1.03	107	58	0.55
He	18:04:26	7.45	38.4	23.9	26	1.9	24	8.3	37.2	36	2	1.1	60.4	141	3.78	1.08	107	59	0.63
He+15	18:19:00	7.38	43.7	22.9	25.2	-0.1	21	7.1	26.9	26.1	1.9	1.2	70.8	140.4	3.89	1.12	105	95	1.95
To	18:34:51	7.42	39.7	28.4	25.3	0.7	21	7.2	46.6	45	2.2	1.2	51.6	140.6	3.45	1.02	107	92	1.51
Te	18:39:55	7.42	35.7	30.5	22.9	-1.4	18	6.1	50.7	48.9	2	1.5	47.6	141.9	2.8	0.88	112	82	1.16
Te+15	18:54:00	7.43	41.2	33	27	2.6	19	6.5	56.8	54.6	2.3	1.5	41.6	140.2	3.26	1.04	106	87	1.02
Te+30	19:09:00	7.45	40.9	32.3	27.5	3.2	20	6.7	58.2	50.1	2.1	1.5	40.3	140.4	3.35	1.08	106	82	0.81
