# Supplementary material for: Multivariate physiological recordings in an experimental hemorrhage model
Source: Data Brief. 2018 Jan 31;17:544–50. doi: 10.1016/j.dib.2018.01.053 (PMC5988387; doi:10.1016/j.dib.2018.01.053)
Supplement: Supplementary file 1 — Supplementary material [file mmc1.zip › Data - Corrected/Sheep271_1_Arterial blood.csv]

Event	Time	pH	pCO2 (mmHg)	pO2 (mmHg)	HCO3 (mmol/L)	BE (mmol/L)	Hct (%)	tHb (g/dL)	sO2 (%)	FO2Hb (%)	FCOHb (%)	FmetHb (%)	FHHB (%)	Na (mmol/L)	K (mmol/L)	Ca (mmol/L)	Cl (mmol/L)	Glu (mg/dL)	Lac (mmol/L)
BL	10:45:02	7.507	34.9	93.9	27	3.7	20	6.9	97	94.5	2	0.6	2.9	136.3	3.36	0.99	102	93	2.11
BL+30	11:15:00	7.524	31.7	102.7	25.5	2.6	20	6.9	98.6	95.7	2.4	0.5	1.4	136.4	3.18	0.96	103	87	1.97
BL+55	11:40:00	7.515	32.8	90.5	25.9	2.9	22	7.4	96.9	94.4	2.1	0.5	3	136.9	3.24	0.97	105	82	1.58
Ho+20	12:04:00	7.526	32.6	96.4	26.4	3.5	22	7.4	97.6	94.4	2.2	0.6	2.3	136.4	3.29	1.03	104	81	1.48
Ho+40	12:24:00	7.524	29	101.7	23.4	0.7	21	7.2	98.3	95.3	2.4	0.7	1.6	134.8	3.1	0.92	106	72	1.11
Ho+60	12:44:00	7.532	30.6	112.3	25.1	2.4	22	7.4	99.3	96	2.7	0.6	0.7	135.7	3.28	0.99	105	74	1.18
Ho+80	13:04:00	7.52	30.5	96.6	24.3	1.6	24	8	97.3	94.7	1.9	0.8	2.6	136.2	3.3	1.02	106	70	1.18
He	13:13:19	7.498	33.1	92.7	25.1	2	24	8.3	97	94.5	2	0.6	2.9	138	3.4	1.1	105	74	1.43
He+15	13:28:00	7.533	29.3	105.7	24.1	1.5	21	7.2	98.9	95.9	2.4	0.6	1.1	134.4	3.13	0.9	108	68	1.19
To	13:45:22	7.548	25.6	145.3	21.8	-0.6	17	5.8	99.7	96.7	2.2	0.8	0.3	136.6	2.64	0.78	115	57	0.9
Te	14:15:05	7.519	29.6	100.8	23.6	0.7	19	6.4	97.8	95	2	0.9	2.1	136	3.08	0.82	105	105	1.06
Te+15	14:30:00	7.5	32.5	93.4	24.8	1.5	19	6.3	97.3	94	2.5	0.9	2.6	136.7	3	0.96	108	90	1.1
Te+30	14:45:00	7.523	30.2	102.3	24.3	1.4	18	6.1	98	95.1	2.1	0.9	1.9	135.8	3.05	1.05	107	80	1.09
