# Supplementary material for: Multivariate physiological recordings in an experimental hemorrhage model
Source: Data Brief. 2018 Jan 31;17:544–50. doi: 10.1016/j.dib.2018.01.053 (PMC5988387; doi:10.1016/j.dib.2018.01.053)
Supplement: Supplementary file 1 — Supplementary material [file mmc1.zip › Data - Corrected/Sheep271_1_CO.csv]

Event	Time	Cardiac Output (L/min)
BL	10:45	6.6
BL+30	11:15	5.07
BL+55	11:40	6.66
Ho+20	12:05	6.09
Ho+40	12:25	6.41
Ho+60	12:45	5.52
Ho+80	13:05	6
He	13:14	5.24
He+15	13:28	4.49
To	13:43	4.99
Te	14:15	6.51
Te+15	14:30	6.5
Te+30	14:45	7.22
