# Supplementary material for: Multivariate physiological recordings in an experimental hemorrhage model
Source: Data Brief. 2018 Jan 31;17:544–50. doi: 10.1016/j.dib.2018.01.053 (PMC5988387; doi:10.1016/j.dib.2018.01.053)
Supplement: Supplementary file 1 — Supplementary material [file mmc1.zip › Data - Corrected/Sheep271_1_SpO2.csv]

Time	SpO2 (%)
10:45:03	83
10:45:05	82
10:45:07	80
10:45:09	80
10:45:11	80
10:45:13	80
10:45:15	80
10:45:17	80
10:45:19	80
10:45:21	79
10:45:23	79
10:45:25	77
10:45:27	77
10:45:29	77
10:45:31	78
10:45:33	78
10:45:35	78
10:45:37	78
10:45:39	78
10:45:41	79
10:45:43	80
10:45:45	80
10:45:47	81
10:45:49	82
10:45:51	82
10:45:53	82
10:45:55	82
10:45:57	83
10:45:59	83
10:46:01	83
10:46:03	83
10:46:05	85
10:46:07	85
10:46:09	86
10:46:11	87
10:46:13	87
10:46:15	87
10:46:17	87
10:46:19	87
10:46:21	87
10:46:23	87
10:46:25	87
10:46:27	88
10:46:29	88
10:46:31	89
10:46:33	94
10:46:35	100
10:46:37	100
10:46:39	100
10:46:41	100
10:46:43	100
10:46:45	100
10:46:47	99
10:46:49	98
10:46:51	97
10:46:53	97
10:46:55	95
10:46:57	94
10:46:59	93
10:47:01	93
10:47:03	93
10:47:05	93
10:47:07	93
10:47:09	93
10:47:11	93
10:47:13	90
10:47:15	90
10:47:17	90
10:47:19	90
10:47:21	90
10:47:23	91
10:47:25	91
10:47:27	91
10:47:29	91
10:47:31	91
10:47:33	91
10:47:35	91
10:47:37	92
10:47:39	92
10:47:41	91
10:47:43	92
10:47:45	92
10:47:47	93
10:47:49	94
10:47:51	95
10:47:53	96
10:47:55	96
10:47:57	97
10:47:59	98
10:48:01	98
10:48:03	99
10:48:05	99
10:48:07	99
10:48:09	99
10:48:11	99
10:48:13	99
10:48:15	99
10:48:17	99
10:48:19	99
10:48:21	99
10:48:23	99
10:48:25	99
10:48:27	99
10:48:29	99
10:48:31	99
10:48:33	98
10:48:35	97
10:48:37	96
10:48:39	96
10:48:41	96
10:48:43	96
10:48:45	96
10:48:47	96
10:48:49	96
10:48:51	96
10:48:53	95
10:48:55	90
10:48:57	90
10:48:59	88
10:49:01	87
10:49:03	87
10:49:05	87
10:49:07	87
10:49:09	87
10:49:11	87
10:49:13	87
10:49:15	87
10:49:17	87
10:49:19	87
10:49:21	86
10:49:23	86
10:49:25	86
10:49:27	87
10:49:29	87
10:49:31	88
10:49:33	88
10:49:35	89
10:49:37	89
10:49:39	89
10:49:41	89
10:49:43	89
10:49:45	90
10:49:47	90
10:49:49	90
10:49:51	92
10:49:53	93
10:49:55	95
10:49:57	95
10:49:59	95
10:50:01	95
10:50:03	95
10:50:05	95
10:50:07	95
10:50:09	95
10:50:11	95
10:50:13	95
10:50:15	95
10:50:17	95
10:50:19	95
10:50:21	95
10:50:23	95
10:50:25	95
10:50:27	95
10:50:29	95
10:50:31	96
10:50:33	96
10:50:35	96
10:50:37	95
10:50:39	95
10:50:41	94
10:50:43	94
10:50:45	93
10:50:47	92
10:50:49	89
10:50:51	88
10:50:53	88
10:50:55	87
10:50:57	87
10:50:59	87
10:51:01	88
10:51:03	89
10:51:05	90
10:51:07	91
10:51:09	92
10:51:11	92
10:51:13	93
10:51:15	94
10:51:17	95
10:51:19	95
10:51:21	95
10:51:23	95
10:51:25	95
10:51:27	95
10:51:29	95
10:51:31	93
10:51:33	93
10:51:35	93
10:51:37	93
10:51:39	92
10:51:41	92
10:51:43	94
10:51:45	94
10:51:47	94
10:51:49	94
10:51:51	94
10:51:53	94
10:51:55	93
10:51:57	93
10:51:59	93
10:52:01	93
10:52:03	93
10:52:05	93
10:52:07	93
10:52:09	93
10:52:11	93
10:52:13	93
10:52:15	92
10:52:17	89
10:52:19	89
10:52:21	89
10:52:23	89
10:52:25	88
10:52:27	86
10:52:29	85
10:52:31	85
10:52:33	85
10:52:35	85
10:52:37	85
10:52:39	85
10:52:41	85
10:52:43	85
10:52:45	84
10:52:47	83
10:52:49	83
10:52:51	85
10:52:53	86
10:52:55	86
10:52:57	85
10:52:59	83
10:53:01	83
10:53:03	83
10:53:05	84
10:53:07	86
10:53:09	88
10:53:11	88
10:53:13	89
10:53:15	90
10:53:17	90
10:53:19	91
10:53:21	91
10:53:23	92
10:53:25	94
10:53:27	94
10:53:29	94
10:53:31	94
10:53:33	95
10:53:35	95
10:53:37	95
10:53:39	95
10:53:41	95
10:53:43	95
10:53:45	95
10:53:47	94
10:53:49	90
10:53:51	87
10:53:53	85
10:53:55	84
10:53:57	84
10:53:59	84
10:54:01	84
10:54:03	84
10:54:05	83
10:54:07	83
10:54:09	83
10:54:11	83
10:54:13	83
10:54:15	83
10:54:17	83
10:54:19	83
10:54:21	83
10:54:23	83
10:54:25	83
10:54:27	84
10:54:29	86
10:54:31	88
10:54:33	92
10:54:35	94
10:54:37	95
10:54:39	95
10:54:41	96
10:54:43	97
10:54:45	97
10:54:47	97
10:54:49	98
10:54:51	98
10:54:53	98
10:54:55	98
10:54:57	98
10:54:59	98
10:55:01	98
10:55:03	98
10:55:05	98
10:55:07	97
10:55:09	97
10:55:11	97
10:55:13	96
10:55:15	96
10:55:17	97
10:55:19	97
10:55:21	97
10:55:23	97
10:55:25	97
10:55:27	97
10:55:29	96
10:55:31	96
10:55:33	96
10:55:35	96
10:55:37	97
10:55:39	97
10:55:41	98
10:55:43	98
10:55:45	98
10:55:47	98
10:55:49	98
10:55:51	98
10:55:53	99
10:55:55	98
10:55:57	98
10:55:59	99
10:56:01	98
10:56:03	98
10:56:05	97
10:56:07	96
10:56:09	95
10:56:11	94
10:56:13	92
10:56:15	92
10:56:17	91
10:56:19	91
10:56:21	91
10:56:23	91
10:56:25	91
10:56:27	91
10:56:29	91
10:56:31	91
10:56:33	91
10:56:35	91
10:56:37	91
10:56:39	92
10:56:41	92
10:56:43	92
10:56:45	92
10:56:47	91
10:56:49	91
10:56:51	88
10:56:53	87
10:56:55	86
10:56:57	85
10:56:59	82
10:57:01	78
10:57:03	78
10:57:05	78
10:57:07	78
10:57:09	79
10:57:11	86
10:57:13	91
10:57:15	97
10:57:17	97
10:57:19	97
10:57:21	97
10:57:23	98
10:57:25	99
10:57:27	99
10:57:29	99
10:57:31	100
10:57:33	100
10:57:35	100
10:57:37	100
10:57:39	100
10:57:41	98
10:57:43	98
10:57:45	98
10:57:47	95
10:57:49	95
10:57:51	95
10:57:53	95
10:57:55	94
10:57:57	91
10:57:59	86
10:58:01	82
10:58:03	81
10:58:05	81
10:58:07	80
10:58:09	79
10:58:11	79
10:58:13	80
10:58:15	80
10:58:17	80
10:58:19	80
10:58:21	80
10:58:23	82
10:58:25	85
10:58:27	85
10:58:29	85
10:58:31	85
10:58:33	89
10:58:35	94
10:58:37	100
10:58:39	100
10:58:41	100
10:58:43	100
10:58:45	100
10:58:47	100
10:58:49	100
10:58:51	100
10:58:53	100
10:58:55	100
10:58:57	100
10:58:59	100
10:59:01	100
10:59:03	100
10:59:05	100
10:59:07	100
10:59:09	100
10:59:11	100
10:59:13	99
10:59:15	99
10:59:17	99
10:59:19	99
10:59:21	100
10:59:23	100
10:59:25	100
10:59:27	99
10:59:29	99
10:59:31	97
10:59:33	97
10:59:35	97
10:59:37	98
10:59:39	98
10:59:41	98
10:59:43	98
10:59:45	98
10:59:47	98
10:59:49	98
10:59:51	98
10:59:53	98
10:59:55	98
10:59:57	98
10:59:59	98
11:00:01	98
11:00:03	98
11:00:05	98
11:00:07	98
11:00:09	97
11:00:11	97
11:00:13	97
11:00:15	98
11:00:17	98
11:00:19	98
11:00:21	97
11:00:23	97
11:00:25	97
11:00:27	97
11:00:29	97
11:00:31	97
11:00:33	98
11:00:35	98
11:00:37	98
11:00:39	98
11:00:41	98
11:00:43	98
11:00:45	98
11:00:47	98
11:00:49	98
11:00:51	98
11:00:53	97
11:00:55	97
11:00:57	96
11:00:59	96
11:01:01	99
11:01:03	99
11:01:05	99
11:01:07	99
11:01:09	99
11:01:11	99
11:01:13	99
11:01:15	99
11:01:17	99
11:01:19	99
11:01:21	99
11:01:23	99
11:01:25	99
11:01:27	98
11:01:29	98
11:01:31	97
11:01:33	95
11:01:35	94
11:01:37	92
11:01:39	90
11:01:41	90
11:01:43	91
11:01:45	93
11:01:47	94
11:01:49	97
11:01:51	97
11:01:53	97
11:01:55	97
11:01:57	96
11:01:59	96
11:02:01	97
11:02:03	97
11:02:05	97
11:02:07	97
11:02:09	97
11:02:11	97
11:02:13	97
11:02:15	97
11:02:17	97
11:02:19	97
11:02:21	99
11:02:23	100
11:02:25	100
11:02:27	100
11:02:29	100
11:02:31	100
11:02:33	100
11:02:35	100
11:02:37	100
11:02:39	99
11:02:41	99
11:02:43	99
11:02:45	99
11:02:47	98
11:02:49	98
11:02:51	98
11:02:53	97
11:02:55	97
11:02:57	97
11:02:59	97
11:03:01	97
11:03:03	97
11:03:05	97
11:03:07	98
11:03:09	98
11:03:11	98
11:03:13	98
11:03:15	98
11:03:17	98
11:03:19	98
11:03:21	98
11:03:23	99
11:03:25	99
11:03:27	99
11:03:29	99
11:03:31	99
11:03:33	99
11:03:35	99
11:03:37	99
11:03:39	99
11:03:41	99
11:03:43	99
11:03:45	99
11:03:47	99
11:03:49	98
11:03:51	98
11:03:53	98
11:03:55	98
11:03:57	97
11:03:59	95
11:04:01	94
11:04:03	92
11:04:05	88
11:04:07	86
11:04:09	86
11:04:11	86
11:04:13	86
11:04:15	86
11:04:17	86
11:04:19	87
11:04:21	87
11:04:23	87
11:04:25	87
11:04:27	87
11:04:29	87
11:04:31	87
11:04:33	87
11:04:35	87
11:04:37	87
11:04:39	87
11:04:41	88
11:04:43	87
11:04:45	86
11:04:47	85
11:04:49	82
11:04:51	82
11:04:53	82
11:04:55	83
11:04:57	85
11:04:59	86
11:05:01	86
11:05:03	87
11:05:05	88
11:05:07	90
11:05:09	93
11:05:11	94
11:05:13	94
11:05:15	96
11:05:17	96
11:05:19	96
11:05:21	96
11:05:23	96
11:05:25	96
11:05:27	96
11:05:29	96
11:05:31	95
11:05:33	95
11:05:35	95
11:05:37	95
11:05:39	94
11:05:41	93
11:05:43	92
11:05:45	92
11:05:47	87
11:05:49	85
11:05:51	84
11:05:53	84
11:05:55	83
11:05:57	83
11:05:59	84
11:06:01	85
11:06:03	88
11:06:05	89
11:06:07	98
11:06:09	99
11:06:11	99
11:06:13	99
11:06:15	99
11:06:17	99
11:06:19	99
11:06:21	99
11:06:23	99
11:06:25	99
11:06:27	98
11:06:29	98
11:06:31	98
11:06:33	98
11:06:35	98
11:06:37	98
11:06:39	98
11:06:41	98
11:06:43	97
11:06:45	95
11:06:47	93
11:06:49	86
11:06:51	82
11:06:53	79
11:06:55	77
11:06:57	76
11:06:59	76
11:07:01	76
11:07:03	77
11:07:05	78
11:07:07	80
11:07:09	81
11:07:11	84
11:07:13	86
11:07:15	86
11:07:17	87
11:07:19	86
11:07:21	86
11:07:23	86
11:07:25	86
11:07:27	87
11:07:29	89
11:07:31	92
11:07:33	93
11:07:35	92
11:07:37	92
11:07:39	89
11:07:41	89
11:07:43	88
11:07:45	88
11:07:47	88
11:07:49	92
11:07:51	100
11:07:53	100
11:07:55	100
11:07:57	100
11:07:59	100
11:08:01	100
11:08:03	100
11:08:05	100
11:08:07	100
11:08:09	100
11:08:11	100
11:08:13	100
11:08:15	100
11:08:17	100
11:08:19	99
11:08:21	99
11:08:23	99
11:08:25	99
11:08:27	99
11:08:29	98
11:08:31	98
11:08:33	98
11:08:35	98
11:08:37	98
11:08:39	97
11:08:41	97
11:08:43	95
11:08:45	94
11:08:47	94
11:08:49	94
11:08:51	94
11:08:53	94
11:08:55	94
11:08:57	95
11:08:59	95
11:09:01	95
11:09:03	95
11:09:05	95
11:09:07	95
11:09:09	95
11:09:11	94
11:09:13	94
11:09:15	95
11:09:17	96
11:09:19	97
11:09:21	97
11:09:23	95
11:09:25	95
11:09:27	96
11:09:29	96
11:09:31	96
11:09:33	95
11:09:35	95
11:09:37	96
11:09:39	97
11:09:41	97
11:09:43	98
11:09:45	98
11:09:47	98
11:09:49	98
11:09:51	97
11:09:53	97
11:09:55	97
11:09:57	97
11:09:59	97
11:10:01	97
11:10:03	97
11:10:05	97
11:10:07	96
11:10:09	95
11:10:11	93
11:10:13	92
11:10:15	92
11:10:17	91
11:10:19	92
11:10:21	92
11:10:23	92
11:10:25	92
11:10:27	92
11:10:29	92
11:10:31	92
11:10:33	91
11:10:35	91
11:10:37	91
11:10:39	91
11:10:41	92
11:10:43	92
11:10:45	92
11:10:47	92
11:10:49	92
11:10:51	92
11:10:53	93
11:10:55	93
11:10:57	94
11:10:59	95
11:11:01	96
11:11:03	96
11:11:05	96
11:11:07	96
11:11:09	96
11:11:11	96
11:11:13	95
11:11:15	95
11:11:17	94
11:11:19	93
11:11:21	93
11:11:23	92
11:11:25	91
11:11:27	89
11:11:29	88
11:11:31	88
11:11:33	87
11:11:35	87
11:11:37	87
11:11:39	87
11:11:41	86
11:11:43	86
11:11:45	86
11:11:47	86
11:11:49	89
11:11:51	91
11:11:53	91
11:11:55	94
11:11:57	94
11:11:59	94
11:12:01	94
11:12:03	94
11:12:05	95
11:12:07	95
11:12:09	95
11:12:11	95
11:12:13	95
11:12:15	95
11:12:17	95
11:12:19	95
11:12:21	95
11:12:23	95
11:12:25	95
11:12:27	95
11:12:29	95
11:12:31	94
11:12:33	93
11:12:35	90
11:12:37	90
11:12:39	90
11:12:41	94
11:12:43	94
11:12:45	95
11:12:47	96
11:12:49	97
11:12:51	97
11:12:53	97
11:12:55	97
11:12:57	96
11:12:59	96
11:13:01	96
11:13:03	96
11:13:05	96
11:13:07	96
11:13:09	97
11:13:11	99
11:13:13	99
11:13:15	99
11:13:17	99
11:13:19	96
11:13:21	95
11:13:23	91
11:13:25	89
11:13:27	85
11:13:29	82
11:13:31	82
11:13:33	82
11:13:35	82
11:13:37	82
11:13:39	82
11:13:41	81
11:13:43	81
11:13:45	81
11:13:47	80
11:13:49	80
11:13:51	80
11:13:53	80
11:13:55	80
11:13:57	80
11:13:59	78
11:14:01	77
11:14:03	77
11:14:05	77
11:14:07	77
11:14:09	77
11:14:11	76
11:14:13	75
11:14:15	75
11:14:17	74
11:14:19	74
11:14:21	74
11:14:23	74
11:14:25	75
11:14:27	75
11:14:29	75
11:14:31	76
11:14:33	76
11:14:35	77
11:14:37	80
11:14:39	82
11:14:41	87
11:14:43	91
11:14:45	95
11:14:47	98
11:14:49	98
11:14:51	99
11:14:53	99
11:14:55	99
11:14:57	100
11:14:59	99
11:15:01	99
11:15:03	99
11:15:05	99
11:15:07	99
11:15:09	99
11:15:11	99
11:15:13	99
11:15:15	98
11:15:17	97
11:15:19	95
11:15:21	95
11:15:23	94
11:15:25	93
11:15:27	92
11:15:29	92
11:15:31	94
11:15:33	95
11:15:35	96
11:15:37	97
11:15:39	97
11:15:41	97
11:15:43	97
11:15:45	96
11:15:47	96
11:15:49	96
11:15:51	96
11:15:53	95
11:15:55	93
11:15:57	93
11:15:59	89
11:16:01	87
11:16:03	85
11:16:05	85
11:16:07	85
11:16:09	84
11:16:11	84
11:16:13	84
11:16:15	83
11:16:17	83
11:16:19	83
11:16:21	83
11:16:23	83
11:16:25	83
11:16:27	83
11:16:29	83
11:16:31	83
11:16:33	83
11:16:35	83
11:16:37	82
11:16:39	82
11:16:41	83
11:16:43	83
11:16:45	83
11:16:47	83
11:16:49	85
11:16:51	88
11:16:53	90
11:16:55	94
11:16:57	95
11:16:59	96
11:17:01	96
11:17:03	96
11:17:05	96
11:17:07	96
11:17:09	96
11:17:11	96
11:17:13	96
11:17:15	96
11:17:17	96
11:17:19	96
11:17:21	96
11:17:23	95
11:17:25	95
11:17:27	94
11:17:29	94
11:17:31	93
11:17:33	91
11:17:35	90
11:17:37	90
11:17:39	90
11:17:41	89
11:17:43	87
11:17:45	87
11:17:47	85
11:17:49	85
11:17:51	85
11:17:53	85
11:17:55	86
11:17:57	87
11:17:59	87
11:18:01	87
11:18:03	86
11:18:05	86
11:18:07	86
11:18:09	86
11:18:11	86
11:18:13	87
11:18:15	86
11:18:17	86
11:18:19	87
11:18:21	93
11:18:23	93
11:18:25	95
11:18:27	95
11:18:29	95
11:18:31	86
11:18:33	86
11:18:35	86
11:18:37	79
11:18:39	77
11:18:41	76
11:18:43	76
11:18:45	75
11:18:47	69
11:18:49	68
11:18:51	67
11:18:53	67
11:18:55	67
11:18:57	67
11:18:59	67
11:19:01	68
11:19:03	69
11:19:05	69
11:19:07	72
11:19:09	75
11:19:11	75
11:19:13	80
11:19:15	83
11:19:17	84
11:19:19	85
11:19:21	85
11:19:23	85
11:19:25	85
11:19:27	88
11:19:29	92
11:19:31	97
11:19:33	98
11:19:35	99
11:19:37	99
11:19:39	99
11:19:41	99
11:19:43	99
11:19:45	99
11:19:47	99
11:19:49	98
11:19:51	98
11:19:53	97
11:19:55	97
11:19:57	96
11:19:59	96
11:20:01	90
11:20:03	87
11:20:05	87
11:20:07	86
11:20:09	86
11:20:11	86
11:20:13	86
11:20:15	86
11:20:17	86
11:20:19	86
11:20:21	86
11:20:23	88
11:20:25	89
11:20:27	89
11:20:29	89
11:20:31	89
11:20:33	89
11:20:35	89
11:20:37	89
11:20:39	89
11:20:41	89
11:20:43	89
11:20:45	89
11:20:47	90
11:20:49	92
11:20:51	92
11:20:53	91
11:20:55	90
11:20:57	90
11:20:59	91
11:21:01	91
11:21:03	95
11:21:05	96
11:21:07	99
11:21:09	99
11:21:11	99
11:21:13	99
11:21:15	99
11:21:17	99
11:21:19	99
11:21:21	99
11:21:23	99
11:21:25	99
11:21:27	99
11:21:29	99
11:21:31	99
11:21:33	99
11:21:35	99
11:21:37	99
11:21:39	99
11:21:41	99
11:21:43	99
11:21:45	99
11:21:47	99
11:21:49	99
11:21:51	98
11:21:53	98
11:21:55	97
11:21:57	96
11:21:59	96
11:22:01	95
11:22:03	94
11:22:05	93
11:22:07	89
11:22:09	88
11:22:11	88
11:22:13	88
11:22:15	87
11:22:17	86
11:22:19	86
11:22:21	85
11:22:23	85
11:22:25	86
11:22:27	86
11:22:29	91
11:22:31	92
11:22:33	93
11:22:35	96
11:22:37	96
11:22:39	99
11:22:41	99
11:22:43	100
11:22:45	100
11:22:47	100
11:22:49	100
11:22:51	100
11:22:53	100
11:22:55	100
11:22:57	100
11:22:59	100
11:23:01	100
11:23:03	100
11:23:05	99
11:23:07	99
11:23:09	99
11:23:11	98
11:23:13	98
11:23:15	98
11:23:17	95
11:23:19	93
11:23:21	92
11:23:23	94
11:23:25	95
11:23:27	96
11:23:29	97
11:23:31	98
11:23:33	98
11:23:35	98
11:23:37	98
11:23:39	98
11:23:41	98
11:23:43	98
11:23:45	98
11:23:47	98
11:23:49	98
11:23:51	97
11:23:53	96
11:23:55	95
11:23:57	94
11:23:59	91
11:24:01	90
11:24:03	89
11:24:05	88
11:24:07	88
11:24:09	90
11:24:11	92
11:24:13	92
11:24:15	93
11:24:17	95
11:24:19	96
11:24:21	97
11:24:23	99
11:24:25	99
11:24:27	99
11:24:29	99
11:24:31	99
11:24:33	99
11:24:35	99
11:24:37	99
11:24:39	99
11:24:41	99
11:24:43	98
11:24:45	98
11:24:47	97
11:24:49	96
11:24:51	95
11:24:53	94
11:24:55	93
11:24:57	92
11:24:59	92
11:25:01	92
11:25:03	92
11:25:05	91
11:25:07	91
11:25:09	91
11:25:11	92
11:25:13	91
11:25:15	90
11:25:17	90
11:25:19	90
11:25:21	89
11:25:23	89
11:25:25	90
11:25:27	90
11:25:29	90
11:25:31	90
11:25:33	90
11:25:35	90
11:25:37	91
11:25:39	90
11:25:41	89
11:25:43	89
11:25:45	88
11:25:47	87
11:25:49	87
11:25:51	88
11:25:53	91
11:25:55	93
11:25:57	93
11:25:59	96
11:26:01	96
11:26:03	97
11:26:05	97
11:26:07	97
11:26:09	98
11:26:11	98
11:26:13	98
11:26:15	98
11:26:17	98
11:26:19	98
11:26:21	98
11:26:23	98
11:26:25	98
11:26:27	98
11:26:29	98
11:26:31	98
11:26:33	98
11:26:35	98
11:26:37	98
11:26:39	97
11:26:41	97
11:26:43	97
11:26:45	97
11:26:47	97
11:26:49	96
11:26:51	96
11:26:53	95
11:26:55	94
11:26:57	94
11:26:59	93
11:27:01	92
11:27:03	90
11:27:05	86
11:27:07	79
11:27:09	79
11:27:11	80
11:27:13	80
11:27:15	80
11:27:17	80
11:27:19	84
11:27:21	96
11:27:23	100
11:27:25	100
11:27:27	100
11:27:29	100
11:27:31	100
11:27:33	100
11:27:35	100
11:27:37	100
11:27:39	100
11:27:41	100
11:27:43	100
11:27:45	100
11:27:47	100
11:27:49	100
11:27:51	97
11:27:53	97
11:27:55	95
11:27:57	94
11:27:59	94
11:28:01	94
11:28:03	94
11:28:05	94
11:28:07	94
11:28:09	94
11:28:11	94
11:28:13	94
11:28:15	95
11:28:17	96
11:28:19	96
11:28:21	96
11:28:23	96
11:28:25	96
11:28:27	96
11:28:29	97
11:28:31	97
11:28:33	97
11:28:35	97
11:28:37	97
11:28:39	97
11:28:41	97
11:28:43	97
11:28:45	96
11:28:47	96
11:28:49	96
11:28:51	95
11:28:53	92
11:28:55	89
11:28:57	84
11:28:59	82
11:29:01	82
11:29:03	82
11:29:05	81
11:29:07	80
11:29:09	79
11:29:11	80
11:29:13	83
11:29:15	87
11:29:17	90
11:29:19	90
11:29:21	90
11:29:23	90
11:29:25	90
11:29:27	90
11:29:29	90
11:29:31	90
11:29:33	90
11:29:35	90
11:29:37	91
11:29:39	91
11:29:41	91
11:29:43	91
11:29:45	92
11:29:47	91
11:29:49	90
11:29:51	90
11:29:53	91
11:29:55	91
11:29:57	92
11:29:59	92
11:30:01	78
11:30:03	78
11:30:05	79
11:30:07	81
11:30:09	84
11:30:11	84
11:30:13	88
11:30:15	88
11:30:17	88
11:30:19	95
11:30:21	95
11:30:23	95
11:30:25	95
11:30:27	95
11:30:29	94
11:30:31	95
11:30:33	94
11:30:35	94
11:30:37	93
11:30:39	93
11:30:41	94
11:30:43	94
11:30:45	94
11:30:47	94
11:30:49	93
11:30:51	93
11:30:53	93
11:30:55	94
11:30:57	95
11:30:59	95
11:31:01	95
11:31:03	95
11:31:05	95
11:31:07	95
11:31:09	96
11:31:11	97
11:31:13	97
11:31:15	97
11:31:17	98
11:31:19	98
11:31:21	98
11:31:23	96
11:31:25	95
11:31:27	96
11:31:29	96
11:31:31	97
11:31:33	98
11:31:35	98
11:31:37	98
11:31:39	97
11:31:41	96
11:31:43	96
11:31:45	96
11:31:47	97
11:31:49	97
11:31:51	97
11:31:53	98
11:31:55	98
11:31:57	99
11:31:59	99
11:32:01	99
11:32:03	99
11:32:05	99
11:32:07	99
11:32:09	99
11:32:11	99
11:32:13	98
11:32:15	98
11:32:17	98
11:32:19	98
11:32:21	98
11:32:23	98
11:32:25	97
11:32:27	97
11:32:29	97
11:32:31	97
11:32:33	96
11:32:35	96
11:32:37	96
11:32:39	94
11:32:41	94
11:32:43	90
11:32:45	87
11:32:47	87
11:32:49	87
11:32:51	86
11:32:53	86
11:32:55	85
11:32:57	84
11:32:59	83
11:33:01	79
11:33:03	79
11:33:05	80
11:33:07	81
11:33:09	82
11:33:11	83
11:33:13	85
11:33:15	86
11:33:17	94
11:33:19	96
11:33:21	96
11:33:23	96
11:33:25	96
11:33:27	96
11:33:29	96
11:33:31	96
11:33:33	97
11:33:35	99
11:33:37	99
11:33:39	99
11:33:41	99
11:33:43	98
11:33:45	98
11:33:47	98
11:33:49	98
11:33:51	98
11:33:53	98
11:33:55	98
11:33:57	98
11:33:59	98
11:34:01	97
11:34:03	96
11:34:05	98
11:34:07	98
11:34:09	99
11:34:11	99
11:34:13	99
11:34:15	99
11:34:17	99
11:34:19	99
11:34:21	99
11:34:23	99
11:34:25	99
11:34:27	99
11:34:29	99
11:34:31	99
11:34:33	98
11:34:35	98
11:34:37	98
11:34:39	96
11:34:41	94
11:34:43	91
11:34:45	90
11:34:47	90
11:34:49	90
11:34:51	92
11:34:53	93
11:34:55	94
11:34:57	94
11:34:59	95
11:35:01	96
11:35:03	96
11:35:05	96
11:35:07	96
11:35:09	96
11:35:11	96
11:35:13	96
11:35:15	96
11:35:17	96
11:35:19	96
11:35:21	95
11:35:23	94
11:35:25	94
11:35:27	94
11:35:29	94
11:35:31	94
11:35:33	95
11:35:35	97
11:35:37	97
11:35:39	98
11:35:41	98
11:35:43	98
11:35:45	98
11:35:47	98
11:35:49	98
11:35:51	98
11:35:53	98
11:35:55	98
11:35:57	98
11:35:59	98
11:36:01	98
11:36:03	98
11:36:05	98
11:36:07	98
11:36:09	98
11:36:11	97
11:36:13	94
11:36:15	91
11:36:17	87
11:36:19	85
11:36:21	84
11:36:23	84
11:36:25	83
11:36:27	83
11:36:29	83
11:36:31	85
11:36:33	89
11:36:35	89
11:36:37	90
11:36:39	90
11:36:41	90
11:36:43	92
11:36:45	92
11:36:47	92
11:36:49	93
11:36:51	93
11:36:53	92
11:36:55	92
11:36:57	92
11:36:59	89
11:37:01	89
11:37:03	90
11:37:05	90
11:37:07	90
11:37:09	90
11:37:11	91
11:37:13	92
11:37:15	92
11:37:17	92
11:37:19	92
11:37:21	92
11:37:23	92
11:37:25	94
11:37:27	94
11:37:29	94
11:37:31	94
11:37:33	93
11:37:35	93
11:37:37	93
11:37:39	92
11:37:41	90
11:37:43	89
11:37:45	88
11:37:47	87
11:37:49	86
11:37:51	86
11:37:53	86
11:37:55	84
11:37:57	84
11:37:59	84
11:38:01	81
11:38:03	81
11:38:05	81
11:38:07	83
11:38:09	83
11:38:11	83
11:38:13	85
11:38:15	85
11:38:17	86
11:38:19	97
11:38:21	98
11:38:23	98
11:38:25	98
11:38:27	99
11:38:29	99
11:38:31	99
11:38:33	99
11:38:35	99
11:38:37	98
11:38:39	99
11:38:41	99
11:38:43	99
11:38:45	99
11:38:47	99
11:38:49	99
11:38:51	99
11:38:53	99
11:38:55	99
11:38:57	99
11:38:59	97
11:39:01	97
11:39:03	97
11:39:05	95
11:39:07	95
11:39:09	94
11:39:11	93
11:39:13	93
11:39:15	93
11:39:17	92
11:39:19	92
11:39:21	92
11:39:23	91
11:39:25	91
11:39:27	91
11:39:29	91
11:39:31	90
11:39:33	90
11:39:35	90
11:39:37	89
11:39:39	88
11:39:41	88
11:39:43	84
11:39:45	84
11:39:47	83
11:39:49	82
11:39:51	81
11:39:53	81
11:39:55	80
11:39:57	80
11:39:59	80
11:40:01	80
11:40:03	79
11:40:05	78
11:40:07	78
11:40:09	77
11:40:11	76
11:40:13	76
11:40:15	76
11:40:17	76
11:40:19	76
11:40:21	75
11:40:23	75
11:40:25	75
11:40:27	75
11:40:29	75
11:40:31	75
11:40:33	78
11:40:35	82
11:40:37	82
11:40:39	86
11:40:41	86
11:40:43	89
11:40:45	91
11:40:47	91
11:40:49	91
11:40:51	91
11:40:53	92
11:40:55	97
11:40:57	98
11:40:59	98
11:41:01	98
11:41:03	99
11:41:05	99
11:41:07	99
11:41:09	99
11:41:11	99
11:41:13	99
11:41:15	99
11:41:17	99
11:41:19	99
11:41:21	100
11:41:23	100
11:41:25	100
11:41:27	100
11:41:29	100
11:41:31	99
11:41:33	0
11:41:35	0
11:41:37	0
11:41:39	0
11:41:41	0
11:41:43	0
11:41:45	0
11:41:47	0
11:41:49	0
11:41:51	0
11:41:53	100
11:41:55	100
11:41:57	100
11:41:59	100
11:42:01	100
11:42:03	100
11:42:05	100
11:42:07	100
11:42:09	100
11:42:11	100
11:42:13	100
11:42:15	100
11:42:17	99
11:42:19	99
11:42:21	99
11:42:23	99
11:42:25	99
11:42:27	99
11:42:29	99
11:42:31	99
11:42:33	99
11:42:35	99
11:42:37	99
11:42:39	100
11:42:41	100
11:42:43	100
11:42:45	99
11:42:47	99
11:42:49	99
11:42:51	100
11:42:53	100
11:42:55	100
11:42:57	100
11:42:59	100
11:43:01	100
11:43:03	100
11:43:05	100
11:43:07	100
11:43:09	100
11:43:11	100
11:43:13	100
11:43:15	100
11:43:17	99
11:43:19	98
11:43:21	98
11:43:23	98
11:43:25	98
11:43:27	99
11:43:29	99
11:43:31	99
11:43:33	99
11:43:35	99
11:43:37	99
11:43:39	99
11:43:41	99
11:43:43	99
11:43:45	99
11:43:47	97
11:43:49	96
11:43:51	95
11:43:53	93
11:43:55	93
11:43:57	91
11:43:59	91
11:44:01	91
11:44:03	91
11:44:05	91
11:44:07	91
11:44:09	91
11:44:11	92
11:44:13	93
11:44:15	93
11:44:17	94
11:44:19	94
11:44:21	93
11:44:23	92
11:44:25	91
11:44:27	91
11:44:29	92
11:44:31	92
11:44:33	92
11:44:35	93
11:44:37	94
11:44:39	94
11:44:41	96
11:44:43	99
11:44:45	100
11:44:47	100
11:44:49	100
11:44:51	100
11:44:53	100
11:44:55	100
11:44:57	100
11:44:59	100
11:45:01	100
11:45:03	100
11:45:05	100
11:45:07	100
11:45:09	100
11:45:11	100
11:45:13	100
11:45:15	100
11:45:17	100
11:45:19	100
11:45:21	100
11:45:23	100
11:45:25	100
11:45:27	100
11:45:29	100
11:45:31	100
11:45:33	100
11:45:35	99
11:45:37	97
11:45:39	97
11:45:41	96
11:45:43	95
11:45:45	95
11:45:47	95
11:45:49	94
11:45:51	92
11:45:53	92
11:45:55	92
11:45:57	93
11:45:59	95
11:46:01	95
11:46:03	95
11:46:05	96
11:46:07	97
11:46:09	99
11:46:11	99
11:46:13	99
11:46:15	99
11:46:17	99
11:46:19	99
11:46:21	100
11:46:23	100
11:46:25	100
11:46:27	100
11:46:29	99
11:46:31	99
11:46:33	99
11:46:35	98
11:46:37	97
11:46:39	97
11:46:41	97
11:46:43	97
11:46:45	96
11:46:47	96
11:46:49	93
11:46:51	93
11:46:53	93
11:46:55	95
11:46:57	97
11:46:59	97
11:47:01	97
11:47:03	97
11:47:05	97
11:47:07	97
11:47:09	97
11:47:11	97
11:47:13	97
11:47:15	97
11:47:17	97
11:47:19	97
11:47:21	97
11:47:23	97
11:47:25	96
11:47:27	95
11:47:29	95
11:47:31	95
11:47:33	95
11:47:35	95
11:47:37	95
11:47:39	95
11:47:41	95
11:47:43	95
11:47:45	95
11:47:47	95
11:47:49	95
11:47:51	95
11:47:53	95
11:47:55	95
11:47:57	95
11:47:59	95
11:48:01	92
11:48:03	89
11:48:05	88
11:48:07	88
11:48:09	88
11:48:11	89
11:48:13	91
11:48:15	92
11:48:17	95
11:48:19	96
11:48:21	98
11:48:23	99
11:48:25	99
11:48:27	99
11:48:29	99
11:48:31	99
11:48:33	99
11:48:35	98
11:48:37	97
11:48:39	96
11:48:41	95
11:48:43	94
11:48:45	93
11:48:47	91
11:48:49	90
11:48:51	90
11:48:53	91
11:48:55	92
11:48:57	93
11:48:59	96
11:49:01	97
11:49:03	98
11:49:05	98
11:49:07	98
11:49:09	98
11:49:11	99
11:49:13	99
11:49:15	100
11:49:17	100
11:49:19	100
11:49:21	100
11:49:23	100
11:49:25	100
11:49:27	100
11:49:29	100
11:49:31	100
11:49:33	100
11:49:35	100
11:49:37	100
11:49:39	100
11:49:41	100
11:49:43	100
11:49:45	100
11:49:47	100
11:49:49	99
11:49:51	99
11:49:53	99
11:49:55	99
11:49:57	99
11:49:59	99
11:50:01	98
11:50:03	97
11:50:05	96
11:50:07	95
11:50:09	94
11:50:11	92
11:50:13	87
11:50:15	87
11:50:17	88
11:50:19	89
11:50:21	89
11:50:23	90
11:50:25	90
11:50:27	91
11:50:29	92
11:50:31	92
11:50:33	94
11:50:35	94
11:50:37	95
11:50:39	95
11:50:41	96
11:50:43	96
11:50:45	95
11:50:47	95
11:50:49	95
11:50:51	95
11:50:53	95
11:50:55	95
11:50:57	96
11:50:59	97
11:51:01	97
11:51:03	98
11:51:05	98
11:51:07	97
11:51:09	97
11:51:11	97
11:51:13	97
11:51:15	97
11:51:17	97
11:51:19	97
11:51:21	96
11:51:23	96
11:51:25	96
11:51:27	96
11:51:29	96
11:51:31	95
11:51:33	95
11:51:35	95
11:51:37	94
11:51:39	93
[truncated: 5,205 more rows]
