# Supplementary material for: Multivariate physiological recordings in an experimental hemorrhage model
Source: Data Brief. 2018 Jan 31;17:544–50. doi: 10.1016/j.dib.2018.01.053 (PMC5988387; doi:10.1016/j.dib.2018.01.053)
Supplement: Supplementary file 1 — Supplementary material [file mmc1.zip › Data - Corrected/Sheep271_1_UO.csv]

Time to baseline onset(s)	Urine flow rate (mL/min)
-2	1
58	0
118	1
178	0
238	1
298	1
358	3
418	1
478	2
538	1
598	2
658	1
718	1
778	0
838	1
898	0
958	0
1018	0
1078	0
1138	7
1198	1
1258	3
1318	3
1378	0
1438	0
1498	0
1558	0
1618	0
1678	1
1738	2
1798	7
1858	2
1918	2
1978	1
2038	0
2098	0
2158	0
2218	0
2278	0
2338	0
2398	0
2458	0
2518	0
2578	0
2638	16
2698	2
2758	2
2818	1
2878	0
2938	1
2998	2
3058	2
3118	1
3178	2
3238	1
3298	0
3358	0
3418	1
3478	2
3538	0
3598	0
3658	0
3718	0
3778	2
3838	0
3898	2
3958	4
4018	0
4078	1
4138	2
4198	1
4258	2
4318	5
4378	2
4438	1
4498	1
4558	1
4618	0
4678	0
4738	0
4798	0
4858	0
4918	1
4978	0
5038	0
5098	4
5158	3
5218	0
5278	1
5338	1
5398	1
5458	0
5518	1
5578	1
5638	0
5698	1
5758	1
5818	1
5878	0
5938	1
5998	0
6058	1
6118	1
6178	0
6238	2
6298	0
6358	0
6418	0
6478	1
6538	0
6598	1
6658	1
6718	0
6778	1
6838	0
6898	0
6958	1
7018	1
7078	1
7138	0
7198	1
7258	0
7318	0
7378	1
7438	0
7498	0
7558	0
7618	1
7678	0
7738	1
7798	1
7858	0
7918	0
7978	1
8038	0
8098	0
8158	1
8218	0
8278	0
8338	0
8398	1
8458	0
8518	0
8578	1
8638	0
8698	0
8758	0
8818	0
8878	0
8938	1
8998	0
9058	1
9118	0
9178	0
9238	0
9298	0
9358	1
9418	0
9478	1
9538	0
9598	0
9658	0
9718	0
9778	0
9838	0
9898	0
9958	0
10018	0
10078	0
10138	0
10198	0
10258	0
10318	0
10378	0
10438	0
10498	0
10558	0
10618	0
10678	0
10738	0
10798	0
10858	0
10918	0
10978	0
11038	0
11098	0
11158	0
11218	0
11278	0
11338	0
11398	0
11458	2
11518	1
11578	0
11638	0
11698	1
11758	0
11818	0
11878	1
11938	0
11998	0
12058	0
12118	0
12178	0
12238	0
12298	0
12358	0
12418	0
12478	0
12538	0
12598	0
12658	3
12718	1
12778	1
12838	1
12898	1
12958	0
13018	0
13078	0
13138	0
13198	0
13258	0
13318	0
13378	0
13438	0
13498	1
13558	2
13618	1
13678	1
13738	0
13798	0
13858	1
13918	0
13978	0
14038	0
14098	0
14158	0
14218	0
14278	0
14338	0
14398	1
