# Supplementary material for: Multivariate physiological recordings in an experimental hemorrhage model
Source: Data Brief. 2018 Jan 31;17:544–50. doi: 10.1016/j.dib.2018.01.053 (PMC5988387; doi:10.1016/j.dib.2018.01.053)
Supplement: Supplementary file 1 — Supplementary material [file mmc1.zip › Data - Corrected/Sheep271_1_Venous blood.csv]

Event	Time	pH	pCO2 (mmHg)	pO2 (mmHg)	HCO3 (mmol/L)	BE (mmol/L)	Hct (%)	tHb (g/dL)	sO2 (%)	FO2Hb (%)	FCOHb (%)	FmetHb (%)	FHHB (%)	Na (mmol/L)	K (mmol/L)	Ca (mmol/L)	Cl (mmol/L)	Glu (mg/dL)	Lac (mmol/L)
BL	10:45:02	7.445	42.1	31.3	28.3	3.9	20	6.9	42.3	41.2	2	0.5	56.3	136.4	3.42	1	102	89	2.22
BL+30	11:15:00	7.458	33.8	34.7	23.4	-0.4	19	6.6	51.9	50.4	2.2	0.7	46.7	137.6	3.1	0.99	104	78	1.74
BL+55	11:40:00	7.453	39.3	28.6	26.9	2.7	22	7.5	38.9	37.6	2.7	0.6	59.1	138.4	3.23	1.04	104	83	1.75
Ho+20	12:04:00	7.458	38.3	32.8	26.5	2.5	22	7.4	45.9	44.6	2.3	0.5	52.6	139.2	3.23	1.12	104	78	1.57
Ho+40	12:24:00	7.464	38	30.2	26.7	2.8	24	8.3	40.9	39.4	2.9	0.7	57	139	3.41	1.11	104	77	1.39
Ho+60	12:44:00	7.476	35.3	29.2	25.5	1.7	25	8.5	40.3	39.2	2.4	0.4	58	136.3	3.4	1	106	71	1.28
Ho+80	13:04:00	7.442	37	29.9	24.7	0.6	26	9	38.9	37.9	2.1	0.4	59.6	136.3	3.3	0.99	107	65	1.5
He	13:13:19	7.454	39.5	33.3	27.1	3	26	9	48.9	47.3	2.4	0.8	49.5	138.1	3.59	1.15	104	74	1.58
He+15	13:28:00	7.458	37	28.7	25.6	1.7	23	7.9	39.3	38.3	1.9	0.7	59.1	137	3.26	1.03	106	69	1.26
To	13:45:22	7.476	28.7	30.9	20.7	-2.6	19	6.3	47.8	46.7	1.7	0.7	50.9	138.7	2.46	0.8	116	52	0.88
Te	14:15:05	7.458	32	31.8	22.1	-1.6	18	6.1	48	46.7	1.6	0.7	50.8	137.6	2.81	0.78	110	89	0.98
Te+15	14:30:00	7.457	37	34.2	25.5	1.6	19	6.6	51.8	50.2	1.9	1.1	46.8	137.8	2.94	1	108	90	1.22
Te+30	14:45:00	7.464	35.1	28.5	24.6	0.8	19	6.5	38.2	37.3	1.8	0.6	60.3	137.9	3.29	1.15	105	80	1.04
