# Supplementary material for: Multivariate physiological recordings in an experimental hemorrhage model
Source: Data Brief. 2018 Jan 31;17:544–50. doi: 10.1016/j.dib.2018.01.053 (PMC5988387; doi:10.1016/j.dib.2018.01.053)
Supplement: Supplementary file 1 — Supplementary material [file mmc1.zip › Data - Corrected/Sheep271_2_Arterial blood.csv]

Event	Time	pH	pCO2 (mmHg)	pO2 (mmHg)	HCO3 (mmol/L)	BE (mmol/L)	Hct (%)	tHb (g/dL)	sO2 (%)	FO2Hb (%)	FCOHb (%)	FmetHb (%)	FHHB (%)	Na (mmol/L)	K (mmol/L)	Ca (mmol/L)	Cl (mmol/L)	Glu (mg/dL)	Lac (mmol/L)
BL	09:40:00	7.428	32.5	89.3	21	-3	21	7.3	96.6	93.3	2.4	1	3.3	141	3.37	1.01	114	47	1.35
BL+55	10:35:00	7.455	31	94.3	21.3	-2.2	22	7.5	96.8	93.1	2.4	1.4	3.1	142	3.22	0.95	116	49	1.23
Ho+10	10:50:00	7.48	26.4	125.2	19.2	-3.6	24	8	99.9	96.7	2.5	0.7	0.1	140.7	3.19	0.98	115	46	1.11
He	10:55:34	7.46	27.2	96.4	19	-4	26	8.9	97.5	95.2	1.9	0.5	2.4	139.3	3.18	0.98	114	48	1.32
He+15	11:10:00	7.46	26.8	101.3	18.8	-4.3	23	7.8	98.3	95.5	2.1	0.7	1.7	140.3	3.13	1	114	58	1.9
To	11:27:48	7.48	26.3	100.2	19.2	-3.7	21	7.1	97.7	95.1	2.1	0.6	2.2	140.2	3	0.97	115	60	1.52
Te	11:47:55	7.49	28.5	102.9	21.5	-1.5	19	6.6	98.3	95.3	2.3	0.8	1.6	141.2	3.34	1.06	111	78	1.35
Te+15	12:02:00	7.48	28.4	101.3	20.9	-2.4	17	5.8	98.2	94.4	2.8	1.1	1.7	141.9	3.24	1.13	112	72	1.36
Te+30	12:17:00	7.46	29.8	74.3	20.7	-2.6	24	8.2	93.2	90.3	2.3	0.8	6.6	141.9	3.81	1.12	112	65	1.73
