# Supplementary material for: Multivariate physiological recordings in an experimental hemorrhage model
Source: Data Brief. 2018 Jan 31;17:544–50. doi: 10.1016/j.dib.2018.01.053 (PMC5988387; doi:10.1016/j.dib.2018.01.053)
Supplement: Supplementary file 1 — Supplementary material [file mmc1.zip › Data - Corrected/Sheep271_2_CO.csv]

Event	Time	Cardiac Output (L/min)
BL	9:40:00	6.73
BL+30	10:10:00	7.86
BL+55	10:35:00	6.72
Ho+5	10:45:00	NaN
Ho+10	10:50:00	6.35
He	10:55:00	5.25
He+15	11:10:00	4.77
To	11:25:00	5.44
Te	11:48:00	7.92
Te+15	12:03:00	8.03
Te+30	12:18:00	10.1
