# Supplementary material for: Multivariate physiological recordings in an experimental hemorrhage model
Source: Data Brief. 2018 Jan 31;17:544–50. doi: 10.1016/j.dib.2018.01.053 (PMC5988387; doi:10.1016/j.dib.2018.01.053)
Supplement: Supplementary file 1 — Supplementary material [file mmc1.zip › Data - Corrected/Sheep271_2_SpO2.csv]

Time	SpO2 (%)
9:40:01	97
9:40:03	97
9:40:05	97
9:40:07	97
9:40:09	97
9:40:11	97
9:40:13	97
9:40:15	97
9:40:17	97
9:40:19	97
9:40:21	97
9:40:23	96
9:40:25	96
9:40:27	96
9:40:29	96
9:40:31	96
9:40:33	96
9:40:35	97
9:40:37	97
9:40:39	97
9:40:41	97
9:40:43	97
9:40:45	98
9:40:47	99
9:40:49	99
9:40:51	98
9:40:53	98
9:40:55	98
9:40:57	97
9:40:59	97
9:41:01	97
9:41:03	97
9:41:05	97
9:41:07	97
9:41:09	97
9:41:11	97
9:41:13	97
9:41:15	97
9:41:17	97
9:41:19	96
9:41:21	96
9:41:23	97
9:41:25	96
9:41:27	96
9:41:29	96
9:41:31	96
9:41:33	97
9:41:35	97
9:41:37	97
9:41:39	97
9:41:41	97
9:41:43	96
9:41:45	96
9:41:47	97
9:41:49	97
9:41:51	97
9:41:53	96
9:41:55	96
9:41:57	96
9:41:59	96
9:42:01	97
9:42:03	97
9:42:05	98
9:42:07	98
9:42:09	98
9:42:11	98
9:42:13	98
9:42:15	98
9:42:17	98
9:42:19	98
9:42:21	98
9:42:23	97
9:42:25	97
9:42:27	97
9:42:29	97
9:42:31	97
9:42:33	97
9:42:35	97
9:42:37	97
9:42:39	97
9:42:41	97
9:42:43	97
9:42:45	97
9:42:47	97
9:42:49	97
9:42:51	97
9:42:53	97
9:42:55	97
9:42:57	96
9:42:59	96
9:43:01	95
9:43:03	95
9:43:05	95
9:43:07	95
9:43:09	95
9:43:11	97
9:43:13	97
9:43:15	97
9:43:17	97
9:43:19	97
9:43:21	97
9:43:23	96
9:43:25	96
9:43:27	96
9:43:29	96
9:43:31	96
9:43:33	96
9:43:35	96
9:43:37	97
9:43:39	97
9:43:41	97
9:43:43	97
9:43:45	96
9:43:47	95
9:43:49	95
9:43:51	96
9:43:53	96
9:43:55	96
9:43:57	96
9:43:59	96
9:44:01	95
9:44:03	95
9:44:05	96
9:44:07	96
9:44:09	96
9:44:11	96
9:44:13	96
9:44:15	96
9:44:17	96
9:44:19	96
9:44:21	96
9:44:23	96
9:44:25	96
9:44:27	96
9:44:29	96
9:44:31	97
9:44:33	97
9:44:35	98
9:44:37	97
9:44:39	97
9:44:41	97
9:44:43	97
9:44:45	97
9:44:47	97
9:44:49	97
9:44:51	97
9:44:53	97
9:44:55	97
9:44:57	97
9:44:59	96
9:45:01	96
9:45:03	96
9:45:05	96
9:45:07	96
9:45:09	95
9:45:11	95
9:45:13	95
9:45:15	95
9:45:17	96
9:45:19	96
9:45:21	96
9:45:23	96
9:45:25	96
9:45:27	95
9:45:29	95
9:45:31	95
9:45:33	96
9:45:35	96
9:45:37	96
9:45:39	96
9:45:41	96
9:45:43	96
9:45:45	96
9:45:47	96
9:45:49	96
9:45:51	96
9:45:53	96
9:45:55	97
9:45:57	97
9:45:59	96
9:46:01	96
9:46:03	96
9:46:05	95
9:46:07	95
9:46:09	95
9:46:11	95
9:46:13	95
9:46:15	95
9:46:17	95
9:46:19	95
9:46:21	95
9:46:23	95
9:46:25	95
9:46:27	95
9:46:29	95
9:46:31	95
9:46:33	95
9:46:35	96
9:46:37	96
9:46:39	96
9:46:41	96
9:46:43	96
9:46:45	96
9:46:47	97
9:46:49	97
9:46:51	97
9:46:53	96
9:46:55	96
9:46:57	96
9:46:59	96
9:47:01	96
9:47:03	97
9:47:05	97
9:47:07	97
9:47:09	96
9:47:11	96
9:47:13	95
9:47:15	96
9:47:17	96
9:47:19	96
9:47:21	96
9:47:23	96
9:47:25	97
9:47:27	97
9:47:29	97
9:47:31	97
9:47:33	97
9:47:35	97
9:47:37	97
9:47:39	97
9:47:41	97
9:47:43	97
9:47:45	97
9:47:47	97
9:47:49	97
9:47:51	97
9:47:53	97
9:47:55	97
9:47:57	97
9:47:59	96
9:48:01	95
9:48:03	95
9:48:05	95
9:48:07	96
9:48:09	96
9:48:11	96
9:48:13	96
9:48:15	96
9:48:17	96
9:48:19	96
9:48:21	96
9:48:23	96
9:48:25	96
9:48:27	96
9:48:29	96
9:48:31	96
9:48:33	96
9:48:35	96
9:48:37	97
9:48:39	97
9:48:41	96
9:48:43	96
9:48:45	95
9:48:47	95
9:48:49	95
9:48:51	96
9:48:53	96
9:48:55	96
9:48:57	96
9:48:59	97
9:49:01	97
9:49:03	97
9:49:05	96
9:49:07	96
9:49:09	95
9:49:11	95
9:49:13	95
9:49:15	96
9:49:17	96
9:49:19	97
9:49:21	97
9:49:23	97
9:49:25	97
9:49:27	97
9:49:29	97
9:49:31	96
9:49:33	96
9:49:35	96
9:49:37	96
9:49:39	96
9:49:41	96
9:49:43	96
9:49:45	96
9:49:47	96
9:49:49	96
9:49:51	96
9:49:53	96
9:49:55	95
9:49:57	95
9:49:59	95
9:50:01	96
9:50:03	96
9:50:05	96
9:50:07	96
9:50:09	96
9:50:11	96
9:50:13	96
9:50:15	96
9:50:17	96
9:50:19	97
9:50:21	97
9:50:23	97
9:50:25	97
9:50:27	98
9:50:29	97
9:50:31	97
9:50:33	97
9:50:35	97
9:50:37	97
9:50:39	97
9:50:41	97
9:50:43	97
9:50:45	97
9:50:47	97
9:50:49	97
9:50:51	97
9:50:53	96
9:50:55	96
9:50:57	96
9:50:59	96
9:51:01	96
9:51:03	96
9:51:05	96
9:51:07	96
9:51:09	96
9:51:11	96
9:51:13	96
9:51:15	95
9:51:17	96
9:51:19	96
9:51:21	96
9:51:23	96
9:51:25	96
9:51:27	96
9:51:29	96
9:51:31	96
9:51:33	96
9:51:35	96
9:51:37	97
9:51:39	97
9:51:41	97
9:51:43	97
9:51:45	97
9:51:47	97
9:51:49	97
9:51:51	96
9:51:53	96
9:51:55	96
9:51:57	96
9:51:59	96
9:52:01	96
9:52:03	95
9:52:05	94
9:52:07	94
9:52:09	94
9:52:11	96
9:52:13	96
9:52:15	96
9:52:17	96
9:52:19	96
9:52:21	96
9:52:23	96
9:52:25	96
9:52:27	96
9:52:29	96
9:52:31	96
9:52:33	96
9:52:35	95
9:52:37	95
9:52:39	95
9:52:41	96
9:52:43	96
9:52:45	96
9:52:47	97
9:52:49	96
9:52:51	96
9:52:53	95
9:52:55	95
9:52:57	95
9:52:59	96
9:53:01	96
9:53:03	96
9:53:05	96
9:53:07	96
9:53:09	96
9:53:11	96
9:53:13	96
9:53:15	96
9:53:17	96
9:53:19	96
9:53:21	96
9:53:23	96
9:53:25	96
9:53:27	96
9:53:29	96
9:53:31	96
9:53:33	96
9:53:35	95
9:53:37	95
9:53:39	94
9:53:41	95
9:53:43	95
9:53:45	95
9:53:47	96
9:53:49	96
9:53:51	97
9:53:53	97
9:53:55	97
9:53:57	97
9:53:59	96
9:54:01	96
9:54:03	96
9:54:05	95
9:54:07	95
9:54:09	95
9:54:11	95
9:54:13	95
9:54:15	95
9:54:17	93
9:54:19	93
9:54:21	93
9:54:23	95
9:54:25	97
9:54:27	97
9:54:29	97
9:54:31	97
9:54:33	96
9:54:35	96
9:54:37	96
9:54:39	96
9:54:41	96
9:54:43	96
9:54:45	96
9:54:47	96
9:54:49	96
9:54:51	96
9:54:53	96
9:54:55	96
9:54:57	96
9:54:59	96
9:55:01	96
9:55:03	96
9:55:05	96
9:55:07	96
9:55:09	97
9:55:11	98
9:55:13	98
9:55:15	98
9:55:17	98
9:55:19	98
9:55:21	97
9:55:23	97
9:55:25	97
9:55:27	98
9:55:29	98
9:55:31	97
9:55:33	97
9:55:35	97
9:55:37	96
9:55:39	95
9:55:41	95
9:55:43	94
9:55:45	95
9:55:47	95
9:55:49	95
9:55:51	95
9:55:53	95
9:55:55	95
9:55:57	95
9:55:59	95
9:56:01	95
9:56:03	98
9:56:05	98
9:56:07	98
9:56:09	97
9:56:11	97
9:56:13	97
9:56:15	97
9:56:17	96
9:56:19	96
9:56:21	97
9:56:23	97
9:56:25	96
9:56:27	96
9:56:29	95
9:56:31	96
9:56:33	96
9:56:35	96
9:56:37	95
9:56:39	95
9:56:41	95
9:56:43	96
9:56:45	96
9:56:47	96
9:56:49	96
9:56:51	95
9:56:53	95
9:56:55	96
9:56:57	96
9:56:59	96
9:57:01	97
9:57:03	97
9:57:05	97
9:57:07	97
9:57:09	97
9:57:11	97
9:57:13	97
9:57:15	97
9:57:17	97
9:57:19	97
9:57:21	97
9:57:23	97
9:57:25	97
9:57:27	97
9:57:29	97
9:57:31	97
9:57:33	97
9:57:35	97
9:57:37	97
9:57:39	97
9:57:41	97
9:57:43	97
9:57:45	97
9:57:47	97
9:57:49	97
9:57:51	96
9:57:53	96
9:57:55	95
9:57:57	95
9:57:59	94
9:58:01	93
9:58:03	92
9:58:05	92
9:58:07	93
9:58:09	94
9:58:11	95
9:58:13	95
9:58:15	95
9:58:17	95
9:58:19	95
9:58:21	95
9:58:23	95
9:58:25	95
9:58:27	95
9:58:29	96
9:58:31	96
9:58:33	97
9:58:35	97
9:58:37	97
9:58:39	97
9:58:41	97
9:58:43	97
9:58:45	97
9:58:47	97
9:58:49	97
9:58:51	97
9:58:53	97
9:58:55	97
9:58:57	97
9:58:59	97
9:59:01	96
9:59:03	96
9:59:05	96
9:59:07	96
9:59:09	96
9:59:11	96
9:59:13	96
9:59:15	96
9:59:17	96
9:59:19	96
9:59:21	96
9:59:23	95
9:59:25	95
9:59:27	96
9:59:29	96
9:59:31	96
9:59:33	96
9:59:35	96
9:59:37	96
9:59:39	97
9:59:41	97
9:59:43	97
9:59:45	97
9:59:47	96
9:59:49	96
9:59:51	96
9:59:53	96
9:59:55	96
9:59:57	95
9:59:59	94
10:00:01	93
10:00:03	93
10:00:05	93
10:00:07	93
10:00:09	95
10:00:11	96
10:00:13	96
10:00:15	96
10:00:17	96
10:00:19	96
10:00:21	96
10:00:23	96
10:00:25	95
10:00:27	96
10:00:29	95
10:00:31	95
10:00:33	95
10:00:35	95
10:00:37	95
10:00:39	95
10:00:41	97
10:00:43	98
10:00:45	98
10:00:47	98
10:00:49	97
10:00:51	97
10:00:53	96
10:00:55	96
10:00:57	96
10:00:59	96
10:01:01	96
10:01:03	96
10:01:05	96
10:01:07	96
10:01:09	96
10:01:11	96
10:01:13	96
10:01:15	95
10:01:17	94
10:01:19	94
10:01:21	95
10:01:23	97
10:01:25	97
10:01:27	97
10:01:29	97
10:01:31	97
10:01:33	97
10:01:35	97
10:01:37	97
10:01:39	97
10:01:41	97
10:01:43	97
10:01:45	97
10:01:47	97
10:01:49	97
10:01:51	97
10:01:53	96
10:01:55	96
10:01:57	97
10:01:59	97
10:02:01	96
10:02:03	96
10:02:05	96
10:02:07	96
10:02:09	97
10:02:11	97
10:02:13	97
10:02:15	98
10:02:17	98
10:02:19	98
10:02:21	98
10:02:23	98
10:02:25	98
10:02:27	98
10:02:29	97
10:02:31	97
10:02:33	96
10:02:35	94
10:02:37	94
10:02:39	94
10:02:41	95
10:02:43	96
10:02:45	96
10:02:47	96
10:02:49	96
10:02:51	96
10:02:53	96
10:02:55	96
10:02:57	96
10:02:59	96
10:03:01	96
10:03:03	97
10:03:05	96
10:03:07	96
10:03:09	96
10:03:11	96
10:03:13	96
10:03:15	96
10:03:17	96
10:03:19	96
10:03:21	96
10:03:23	96
10:03:25	96
10:03:27	96
10:03:29	96
10:03:31	96
10:03:33	96
10:03:35	96
10:03:37	96
10:03:39	96
10:03:41	96
10:03:43	95
10:03:45	95
10:03:47	95
10:03:49	96
10:03:51	97
10:03:53	97
10:03:55	97
10:03:57	97
10:03:59	97
10:04:01	97
10:04:03	97
10:04:05	97
10:04:07	96
10:04:09	96
10:04:11	96
10:04:13	96
10:04:15	95
10:04:17	95
10:04:19	96
10:04:21	96
10:04:23	96
10:04:25	96
10:04:27	95
10:04:29	95
10:04:31	96
10:04:33	96
10:04:35	96
10:04:37	96
10:04:39	96
10:04:41	97
10:04:43	97
10:04:45	97
10:04:47	95
10:04:49	95
10:04:51	95
10:04:53	95
10:04:55	96
10:04:57	96
10:04:59	96
10:05:01	96
10:05:03	96
10:05:05	96
10:05:07	96
10:05:09	96
10:05:11	96
10:05:13	96
10:05:15	95
10:05:17	95
10:05:19	95
10:05:21	95
10:05:23	95
10:05:25	96
10:05:27	97
10:05:29	97
10:05:31	97
10:05:33	97
10:05:35	97
10:05:37	97
10:05:39	97
10:05:41	97
10:05:43	97
10:05:45	97
10:05:47	97
10:05:49	97
10:05:51	96
10:05:53	96
10:05:55	96
10:05:57	96
10:05:59	96
10:06:01	97
10:06:03	97
10:06:05	97
10:06:07	96
10:06:09	96
10:06:11	96
10:06:13	96
10:06:15	96
10:06:17	96
10:06:19	96
10:06:21	95
10:06:23	95
10:06:25	95
10:06:27	95
10:06:29	96
10:06:31	96
10:06:33	96
10:06:35	96
10:06:37	96
10:06:39	96
10:06:41	96
10:06:43	96
10:06:45	96
10:06:47	96
10:06:49	96
10:06:51	96
10:06:53	97
10:06:55	97
10:06:57	97
10:06:59	97
10:07:01	97
10:07:03	97
10:07:05	97
10:07:07	97
10:07:09	97
10:07:11	97
10:07:13	97
10:07:15	97
10:07:17	97
10:07:19	97
10:07:21	97
10:07:23	97
10:07:25	97
10:07:27	97
10:07:29	97
10:07:31	97
10:07:33	97
10:07:35	96
10:07:37	96
10:07:39	97
10:07:41	96
10:07:43	96
10:07:45	95
10:07:47	95
10:07:49	95
10:07:51	95
10:07:53	95
10:07:55	95
10:07:57	96
10:07:59	96
10:08:01	97
10:08:03	97
10:08:05	97
10:08:07	97
10:08:09	97
10:08:11	97
10:08:13	97
10:08:15	97
10:08:17	96
10:08:19	96
10:08:21	96
10:08:23	97
10:08:25	97
10:08:27	97
10:08:29	97
10:08:31	97
10:08:33	97
10:08:35	97
10:08:37	96
10:08:39	96
10:08:41	96
10:08:43	97
10:08:45	97
10:08:47	96
10:08:49	96
10:08:51	95
10:08:53	95
10:08:55	96
10:08:57	96
10:08:59	95
10:09:01	95
10:09:03	95
10:09:05	95
10:09:07	96
10:09:09	96
10:09:11	97
10:09:13	96
10:09:15	96
10:09:17	96
10:09:19	96
10:09:21	96
10:09:23	97
10:09:25	98
10:09:27	98
10:09:29	97
10:09:31	97
10:09:33	97
10:09:35	96
10:09:37	96
10:09:39	95
10:09:41	95
10:09:43	95
10:09:45	95
10:09:47	95
10:09:49	95
10:09:51	94
10:09:53	94
10:09:55	95
10:09:57	95
10:09:59	96
10:10:01	96
10:10:03	95
10:10:05	95
10:10:07	95
10:10:09	95
10:10:11	95
10:10:13	95
10:10:15	95
10:10:17	95
10:10:19	95
10:10:21	95
10:10:23	95
10:10:25	95
10:10:27	95
10:10:29	95
10:10:31	95
10:10:33	95
10:10:35	95
10:10:37	95
10:10:39	96
10:10:41	96
10:10:43	95
10:10:45	95
10:10:47	95
10:10:49	95
10:10:51	95
10:10:53	96
10:10:55	96
10:10:57	96
10:10:59	95
10:11:01	95
10:11:03	95
10:11:05	95
10:11:07	94
10:11:09	94
10:11:11	93
10:11:13	93
10:11:15	93
10:11:17	96
10:11:19	96
10:11:21	96
10:11:23	96
10:11:25	96
10:11:27	96
10:11:29	96
10:11:31	96
10:11:33	96
10:11:35	96
10:11:37	96
10:11:39	96
10:11:41	96
10:11:43	96
10:11:45	96
10:11:47	96
10:11:49	96
10:11:51	96
10:11:53	96
10:11:55	96
10:11:57	96
10:11:59	96
10:12:01	96
10:12:03	95
10:12:05	95
10:12:07	96
10:12:09	96
10:12:11	96
10:12:13	96
10:12:15	96
10:12:17	96
10:12:19	96
10:12:21	96
10:12:23	96
10:12:25	97
10:12:27	97
10:12:29	97
10:12:31	97
10:12:33	96
10:12:35	96
10:12:37	96
10:12:39	96
10:12:41	96
10:12:43	97
10:12:45	97
10:12:47	96
10:12:49	96
10:12:51	96
10:12:53	96
10:12:55	96
10:12:57	96
10:12:59	95
10:13:01	95
10:13:03	95
10:13:05	96
10:13:07	96
10:13:09	96
10:13:11	96
10:13:13	96
10:13:15	96
10:13:17	96
10:13:19	96
10:13:21	95
10:13:23	95
10:13:25	94
10:13:27	94
10:13:29	94
10:13:31	95
10:13:33	95
10:13:35	95
10:13:37	95
10:13:39	96
10:13:41	96
10:13:43	96
10:13:45	95
10:13:47	95
10:13:49	95
10:13:51	95
10:13:53	95
10:13:55	95
10:13:57	95
10:13:59	95
10:14:01	95
10:14:03	95
10:14:05	95
10:14:07	94
10:14:09	94
10:14:11	94
10:14:13	94
10:14:15	94
10:14:17	94
10:14:19	94
10:14:21	95
10:14:23	95
10:14:25	95
10:14:27	95
10:14:29	95
10:14:31	96
10:14:33	97
10:14:35	97
10:14:37	96
10:14:39	96
10:14:41	96
10:14:43	96
10:14:45	95
10:14:47	95
10:14:49	94
10:14:51	94
10:14:53	94
10:14:55	96
10:14:57	97
10:14:59	97
10:15:01	97
10:15:03	97
10:15:05	98
10:15:07	98
10:15:09	99
10:15:11	99
10:15:13	99
10:15:15	98
10:15:17	98
10:15:19	98
10:15:21	97
10:15:23	97
10:15:25	97
10:15:27	97
10:15:29	97
10:15:31	97
10:15:33	97
10:15:35	97
10:15:37	97
10:15:39	97
10:15:41	97
10:15:43	97
10:15:45	97
10:15:47	97
10:15:49	98
10:15:51	98
10:15:53	98
10:15:55	98
10:15:57	98
10:15:59	98
10:16:01	98
10:16:03	98
10:16:05	98
10:16:07	98
10:16:09	97
10:16:11	97
10:16:13	97
10:16:15	96
10:16:17	96
10:16:19	96
10:16:21	96
10:16:23	96
10:16:25	96
10:16:27	96
10:16:29	96
10:16:31	96
10:16:33	96
10:16:35	96
10:16:37	96
10:16:39	95
10:16:41	95
10:16:43	95
10:16:45	97
10:16:47	97
10:16:49	97
10:16:51	97
10:16:53	96
10:16:55	96
10:16:57	96
10:16:59	97
10:17:01	96
10:17:03	95
10:17:05	95
10:17:07	96
10:17:09	96
10:17:11	96
10:17:13	96
10:17:15	96
10:17:17	96
10:17:19	96
10:17:21	96
10:17:23	96
10:17:25	96
10:17:27	96
10:17:29	96
10:17:31	96
10:17:33	96
10:17:35	96
10:17:37	96
10:17:39	97
10:17:41	97
10:17:43	97
10:17:45	97
10:17:47	98
10:17:49	98
10:17:51	98
10:17:53	98
10:17:55	98
10:17:57	97
10:17:59	97
10:18:01	97
10:18:03	96
10:18:05	96
10:18:07	96
10:18:09	96
10:18:11	96
10:18:13	96
10:18:15	95
10:18:17	94
10:18:19	94
10:18:21	94
10:18:23	94
10:18:25	94
10:18:27	95
10:18:29	95
10:18:31	95
10:18:33	95
10:18:35	95
10:18:37	96
10:18:39	96
10:18:41	96
10:18:43	96
10:18:45	97
10:18:47	97
10:18:49	96
10:18:51	95
10:18:53	95
10:18:55	95
10:18:57	96
10:18:59	96
10:19:01	96
10:19:03	95
10:19:05	95
10:19:07	95
10:19:09	96
10:19:11	96
10:19:13	96
10:19:15	96
10:19:17	96
10:19:19	96
10:19:21	96
10:19:23	96
10:19:25	96
10:19:27	96
10:19:29	96
10:19:31	96
10:19:33	96
10:19:35	96
10:19:37	96
10:19:39	95
10:19:41	95
10:19:43	94
10:19:45	94
10:19:47	94
10:19:49	96
10:19:51	97
10:19:53	98
10:19:55	98
10:19:57	97
10:19:59	97
10:20:01	97
10:20:03	96
10:20:05	96
10:20:07	95
10:20:09	95
10:20:11	95
10:20:13	96
10:20:15	96
10:20:17	96
10:20:19	96
10:20:21	95
10:20:23	95
10:20:25	95
10:20:27	95
10:20:29	95
10:20:31	96
10:20:33	96
10:20:35	95
10:20:37	95
10:20:39	95
10:20:41	95
10:20:43	95
10:20:45	95
10:20:47	95
10:20:49	95
10:20:51	95
10:20:53	95
10:20:55	94
10:20:57	94
10:20:59	94
10:21:01	95
10:21:03	95
10:21:05	95
10:21:07	95
10:21:09	95
10:21:11	95
10:21:13	94
10:21:15	94
10:21:17	95
10:21:19	95
10:21:21	96
10:21:23	97
10:21:25	98
10:21:27	99
10:21:29	99
10:21:31	98
10:21:33	97
10:21:35	97
10:21:37	96
10:21:39	96
10:21:41	96
10:21:43	96
10:21:45	96
10:21:47	96
10:21:49	96
10:21:51	96
10:21:53	96
10:21:55	96
10:21:57	96
10:21:59	96
10:22:01	96
10:22:03	96
10:22:05	96
10:22:07	97
10:22:09	97
10:22:11	97
10:22:13	97
10:22:15	97
10:22:17	97
10:22:19	97
10:22:21	96
10:22:23	96
10:22:25	96
10:22:27	96
10:22:29	96
10:22:31	97
10:22:33	97
10:22:35	97
10:22:37	97
10:22:39	97
10:22:41	97
10:22:43	97
10:22:45	96
10:22:47	96
10:22:49	95
10:22:51	95
10:22:53	96
10:22:55	96
10:22:57	96
10:22:59	96
10:23:01	96
10:23:03	96
10:23:05	96
10:23:07	96
10:23:09	96
10:23:11	96
10:23:13	96
10:23:15	96
10:23:17	96
10:23:19	96
10:23:21	96
10:23:23	96
10:23:25	96
10:23:27	96
10:23:29	97
10:23:31	97
10:23:33	97
10:23:35	97
10:23:37	96
10:23:39	96
10:23:41	96
10:23:43	96
10:23:45	97
10:23:47	97
10:23:49	97
10:23:51	97
10:23:53	97
10:23:55	97
10:23:57	97
10:23:59	97
10:24:01	97
10:24:03	97
10:24:05	97
10:24:07	97
10:24:09	96
10:24:11	95
10:24:13	95
10:24:15	95
10:24:17	96
10:24:19	96
10:24:21	96
10:24:23	96
10:24:25	96
10:24:27	96
10:24:29	95
10:24:31	95
10:24:33	95
10:24:35	95
10:24:37	95
10:24:39	96
10:24:41	96
10:24:43	96
10:24:45	96
10:24:47	96
10:24:49	97
10:24:51	97
10:24:53	97
10:24:55	97
10:24:57	97
10:24:59	96
10:25:01	95
10:25:03	95
10:25:05	95
10:25:07	96
10:25:09	96
10:25:11	96
10:25:13	96
10:25:15	96
10:25:17	96
10:25:19	96
10:25:21	96
10:25:23	96
10:25:25	96
10:25:27	96
10:25:29	96
10:25:31	96
10:25:33	96
10:25:35	96
10:25:37	96
10:25:39	96
10:25:41	96
10:25:43	96
10:25:45	96
10:25:47	96
10:25:49	96
10:25:51	96
10:25:53	96
10:25:55	96
10:25:57	97
10:25:59	96
10:26:01	96
10:26:03	96
10:26:05	95
10:26:07	95
10:26:09	96
10:26:11	96
10:26:13	96
10:26:15	96
10:26:17	96
10:26:19	96
10:26:21	96
10:26:23	96
10:26:25	96
10:26:27	96
10:26:29	96
10:26:31	96
10:26:33	94
10:26:35	94
10:26:37	94
10:26:39	95
10:26:41	95
10:26:43	95
10:26:45	95
10:26:47	95
10:26:49	95
10:26:51	96
10:26:53	96
10:26:55	96
10:26:57	96
10:26:59	96
10:27:01	96
10:27:03	97
10:27:05	97
10:27:07	97
10:27:09	97
10:27:11	97
10:27:13	97
10:27:15	96
10:27:17	96
10:27:19	96
10:27:21	97
10:27:23	97
10:27:25	97
10:27:27	97
10:27:29	97
10:27:31	96
10:27:33	96
10:27:35	96
10:27:37	97
10:27:39	97
10:27:41	97
10:27:43	96
10:27:45	96
10:27:47	96
10:27:49	96
10:27:51	96
10:27:53	96
10:27:55	96
10:27:57	96
10:27:59	96
10:28:01	96
10:28:03	96
10:28:05	95
10:28:07	95
10:28:09	95
10:28:11	95
10:28:13	96
10:28:15	97
10:28:17	97
10:28:19	97
10:28:21	97
10:28:23	97
10:28:25	97
10:28:27	96
10:28:29	96
10:28:31	97
10:28:33	97
10:28:35	96
10:28:37	96
10:28:39	96
10:28:41	96
10:28:43	96
10:28:45	97
10:28:47	97
10:28:49	97
10:28:51	97
10:28:53	96
10:28:55	96
10:28:57	97
10:28:59	97
10:29:01	97
10:29:03	97
10:29:05	97
10:29:07	96
10:29:09	96
10:29:11	96
10:29:13	97
10:29:15	97
10:29:17	97
10:29:19	97
10:29:21	97
10:29:23	97
10:29:25	96
10:29:27	96
10:29:29	96
10:29:31	96
10:29:33	96
10:29:35	96
10:29:37	96
10:29:39	96
10:29:41	96
10:29:43	97
10:29:45	96
10:29:47	96
10:29:49	96
10:29:51	96
10:29:53	96
10:29:55	96
10:29:57	96
10:29:59	96
10:30:01	96
10:30:03	97
10:30:05	97
10:30:07	97
10:30:09	97
10:30:11	98
10:30:13	98
10:30:15	97
10:30:17	96
10:30:19	96
10:30:21	96
10:30:23	96
10:30:25	96
10:30:27	96
10:30:29	96
10:30:31	96
10:30:33	96
10:30:35	96
10:30:37	96
10:30:39	96
10:30:41	97
10:30:43	97
10:30:45	96
10:30:47	96
10:30:49	96
10:30:51	96
10:30:53	96
10:30:55	96
10:30:57	97
10:30:59	97
10:31:01	97
10:31:03	97
10:31:05	97
10:31:07	97
10:31:09	97
10:31:11	97
10:31:13	96
10:31:15	96
10:31:17	96
10:31:19	96
10:31:21	96
10:31:23	96
10:31:25	96
10:31:27	96
10:31:29	96
10:31:31	96
10:31:33	96
10:31:35	97
10:31:37	97
10:31:39	97
10:31:41	97
10:31:43	97
10:31:45	96
10:31:47	96
10:31:49	96
10:31:51	97
10:31:53	97
10:31:55	96
10:31:57	96
10:31:59	96
10:32:01	96
10:32:03	96
10:32:05	96
10:32:07	96
10:32:09	95
10:32:11	95
10:32:13	95
10:32:15	94
10:32:17	94
10:32:19	94
10:32:21	94
10:32:23	94
10:32:25	93
10:32:27	93
10:32:29	91
10:32:31	90
10:32:33	90
10:32:35	90
10:32:37	90
10:32:39	90
10:32:41	91
10:32:43	91
10:32:45	91
10:32:47	91
10:32:49	90
10:32:51	91
10:32:53	92
10:32:55	93
10:32:57	93
10:32:59	93
10:33:01	94
10:33:03	94
10:33:05	94
10:33:07	94
10:33:09	94
10:33:11	94
10:33:13	94
10:33:15	94
10:33:17	94
10:33:19	95
10:33:21	97
10:33:23	97
10:33:25	97
10:33:27	98
10:33:29	98
10:33:31	98
10:33:33	98
10:33:35	97
10:33:37	97
10:33:39	96
10:33:41	95
10:33:43	95
10:33:45	95
10:33:47	95
10:33:49	96
10:33:51	96
10:33:53	96
10:33:55	96
10:33:57	96
10:33:59	97
10:34:01	97
10:34:03	97
10:34:05	97
10:34:07	97
10:34:09	96
10:34:11	96
10:34:13	96
10:34:15	96
10:34:17	96
10:34:19	96
10:34:21	96
10:34:23	97
10:34:25	97
10:34:27	97
10:34:29	96
10:34:31	96
10:34:33	96
10:34:35	96
10:34:37	96
10:34:39	96
10:34:41	96
10:34:43	96
10:34:45	95
10:34:47	95
10:34:49	96
10:34:51	96
10:34:53	96
10:34:55	96
10:34:57	97
10:34:59	96
10:35:01	96
10:35:03	96
10:35:05	95
10:35:07	95
10:35:09	96
10:35:11	96
10:35:13	96
10:35:15	96
10:35:17	96
10:35:19	96
10:35:21	97
10:35:23	97
10:35:25	97
10:35:27	97
10:35:29	96
10:35:31	96
10:35:33	96
10:35:35	96
10:35:37	96
10:35:39	96
10:35:41	97
10:35:43	98
10:35:45	98
10:35:47	97
10:35:49	97
10:35:51	97
10:35:53	97
10:35:55	97
10:35:57	97
10:35:59	97
10:36:01	96
10:36:03	96
10:36:05	96
10:36:07	96
10:36:09	96
10:36:11	97
10:36:13	97
10:36:15	97
10:36:17	98
10:36:19	98
10:36:21	98
10:36:23	98
10:36:25	98
10:36:27	98
10:36:29	97
10:36:31	96
10:36:33	96
10:36:35	96
10:36:37	96
10:36:39	96
10:36:41	96
10:36:43	96
10:36:45	96
10:36:47	96
10:36:49	95
10:36:51	95
10:36:53	95
10:36:55	96
10:36:57	96
10:36:59	96
10:37:01	96
10:37:03	97
10:37:05	97
10:37:07	97
10:37:09	97
10:37:11	97
10:37:13	97
10:37:15	97
10:37:17	97
10:37:19	97
10:37:21	97
10:37:23	96
10:37:25	96
10:37:27	95
10:37:29	95
10:37:31	95
10:37:33	95
10:37:35	96
10:37:37	96
10:37:39	95
10:37:41	95
10:37:43	95
10:37:45	95
10:37:47	95
10:37:49	95
10:37:51	95
10:37:53	95
10:37:55	95
10:37:57	95
10:37:59	95
10:38:01	95
10:38:03	95
10:38:05	95
10:38:07	96
10:38:09	96
10:38:11	96
10:38:13	96
10:38:15	98
10:38:17	98
10:38:19	99
10:38:21	99
10:38:23	99
10:38:25	99
10:38:27	97
10:38:29	97
10:38:31	97
10:38:33	97
10:38:35	97
10:38:37	97
10:38:39	98
10:38:41	98
10:38:43	98
10:38:45	97
10:38:47	97
10:38:49	97
10:38:51	96
10:38:53	96
10:38:55	96
10:38:57	95
10:38:59	94
10:39:01	96
10:39:03	97
10:39:05	97
10:39:07	97
10:39:09	97
10:39:11	97
10:39:13	97
10:39:15	97
10:39:17	97
10:39:19	98
10:39:21	98
10:39:23	98
10:39:25	97
10:39:27	97
10:39:29	97
10:39:31	97
10:39:33	97
10:39:35	97
10:39:37	97
10:39:39	96
10:39:41	96
10:39:43	96
10:39:45	96
10:39:47	96
10:39:49	96
10:39:51	96
10:39:53	97
10:39:55	98
10:39:57	98
10:39:59	98
10:40:01	97
10:40:03	96
10:40:05	96
10:40:07	96
10:40:09	95
10:40:11	96
10:40:13	96
10:40:15	96
10:40:17	96
10:40:19	97
10:40:21	98
10:40:23	98
10:40:25	97
10:40:27	97
10:40:29	97
10:40:31	97
10:40:33	97
10:40:35	97
10:40:37	96
10:40:39	96
10:40:41	96
10:40:43	96
10:40:45	96
10:40:47	96
10:40:49	96
10:40:51	96
10:40:53	96
10:40:55	96
10:40:57	97
10:40:59	97
10:41:01	97
10:41:03	97
10:41:05	97
10:41:07	97
10:41:09	97
10:41:11	97
10:41:13	97
10:41:15	96
10:41:17	96
10:41:19	96
10:41:21	96
10:41:23	96
10:41:25	96
10:41:27	96
10:41:29	96
10:41:31	96
10:41:33	96
10:41:35	97
10:41:37	97
10:41:39	98
10:41:41	97
10:41:43	97
10:41:45	96
10:41:47	96
10:41:49	96
10:41:51	96
10:41:53	97
10:41:55	97
10:41:57	97
10:41:59	97
10:42:01	97
10:42:03	98
10:42:05	98
10:42:07	98
10:42:09	98
10:42:11	98
10:42:13	97
10:42:15	97
10:42:17	97
10:42:19	96
10:42:21	96
10:42:23	96
10:42:25	97
10:42:27	97
10:42:29	97
10:42:31	97
10:42:33	97
10:42:35	97
10:42:37	97
10:42:39	97
10:42:41	97
10:42:43	97
10:42:45	96
10:42:47	96
10:42:49	96
10:42:51	96
10:42:53	97
10:42:55	97
10:42:57	97
10:42:59	97
10:43:01	97
10:43:03	97
10:43:05	96
10:43:07	96
10:43:09	96
10:43:11	96
10:43:13	96
10:43:15	97
10:43:17	97
10:43:19	97
10:43:21	97
10:43:23	97
10:43:25	97
10:43:27	97
10:43:29	97
10:43:31	97
10:43:33	97
10:43:35	97
10:43:37	97
10:43:39	97
10:43:41	97
10:43:43	97
10:43:45	96
10:43:47	95
10:43:49	95
10:43:51	95
10:43:53	95
10:43:55	95
10:43:57	96
10:43:59	95
10:44:01	95
10:44:03	95
10:44:05	96
10:44:07	96
10:44:09	96
10:44:11	97
10:44:13	97
10:44:15	97
10:44:17	97
10:44:19	97
10:44:21	97
10:44:23	96
10:44:25	96
10:44:27	96
10:44:29	96
10:44:31	97
10:44:33	97
10:44:35	97
10:44:37	98
10:44:39	98
10:44:41	98
10:44:43	98
10:44:45	98
10:44:47	97
10:44:49	97
10:44:51	97
10:44:53	97
10:44:55	96
10:44:57	96
10:44:59	96
10:45:01	96
10:45:03	97
10:45:05	97
10:45:07	98
10:45:09	98
10:45:11	98
10:45:13	97
10:45:15	97
10:45:17	97
10:45:19	97
10:45:21	97
10:45:23	97
10:45:25	97
10:45:27	97
10:45:29	97
10:45:31	97
10:45:33	97
10:45:35	97
10:45:37	97
10:45:39	97
10:45:41	96
10:45:43	96
10:45:45	96
10:45:47	96
10:45:49	96
10:45:51	96
10:45:53	95
10:45:55	95
10:45:57	95
10:45:59	95
10:46:01	95
10:46:03	95
10:46:05	95
10:46:07	95
10:46:09	95
10:46:11	95
10:46:13	95
10:46:15	95
10:46:17	95
10:46:19	96
10:46:21	96
10:46:23	96
10:46:25	96
10:46:27	97
10:46:29	97
10:46:31	97
10:46:33	97
10:46:35	97
10:46:37	97
[truncated: 2,741 more rows]
