# Supplementary material for: Multivariate physiological recordings in an experimental hemorrhage model
Source: Data Brief. 2018 Jan 31;17:544–50. doi: 10.1016/j.dib.2018.01.053 (PMC5988387; doi:10.1016/j.dib.2018.01.053)
Supplement: Supplementary file 1 — Supplementary material [file mmc1.zip › Data - Corrected/Sheep271_2_UO.csv]

Time to baseline onset(s)	Urine flow rate (mL/min)
1620	11
1680	0
1740	2
1800	0
1860	0
1920	2
1980	2
2040	0
2100	1
2160	2
2220	1
2280	1
2340	1
2400	1
2460	1
2520	0
2580	0
2640	0
2700	0
2760	0
2820	0
2880	0
2940	0
3000	3
3060	8
3120	4
3180	1
3240	2
3300	2
3360	1
3420	1
3480	1
3540	2
3600	1
3660	1
3720	1
3780	1
3840	1
3900	1
3960	0
4020	1
4080	0
4140	1
4200	1
4260	3
4320	1
4380	2
4440	1
4500	2
4560	1
4620	1
4680	0
4740	1
4800	0
4860	0
4920	0
4980	0
5040	7
5100	1
5160	3
5220	3
5280	0
5340	0
5400	0
5460	0
5520	0
5580	1
5640	2
5700	7
5760	2
5820	2
5880	1
5940	0
6000	0
6060	0
6120	0
6180	0
6240	0
6300	0
6360	0
6420	0
6480	0
6540	16
6600	2
6660	2
6720	1
6780	0
6840	1
6900	2
6960	2
7020	1
7080	2
7140	1
7200	0
7260	0
7320	1
7380	2
7440	0
7500	0
7560	0
7620	0
7680	2
7740	0
7800	2
7860	4
7920	0
7980	1
8040	2
8100	1
8160	2
8220	5
8280	2
8340	1
8400	1
8460	1
8520	0
8580	0
8640	0
8700	0
8760	0
8820	1
8880	0
8940	0
9000	4
9060	3
9120	0
9180	1
9240	1
9300	1
9360	0
9420	1
9480	1
