# Supplementary material for: Multivariate physiological recordings in an experimental hemorrhage model
Source: Data Brief. 2018 Jan 31;17:544–50. doi: 10.1016/j.dib.2018.01.053 (PMC5988387; doi:10.1016/j.dib.2018.01.053)
Supplement: Supplementary file 1 — Supplementary material [file mmc1.zip › Data - Corrected/Sheep271_2_Venous blood.csv]

Event	Time	pH	pCO2 (mmHg)	pO2 (mmHg)	HCO3 (mmol/L)	BE (mmol/L)	Hct (%)	tHb (g/dL)	sO2 (%)	FO2Hb (%)	FCOHb (%)	FmetHb (%)	FHHB (%)	Na (mmol/L)	K (mmol/L)	Ca (mmol/L)	Cl (mmol/L)	Glu (mg/dL)	Lac (mmol/L)
BL	09:40:00	7.375	39.7	36.6	22.7	-2.3	24	8	52	50.4	1.9	1.1	46.6	410.9	3.53	1.04	112	49	1.4
BL+55	10:35:00	7.419	36.6	36.6	22.9	-1.5	24	8	55.8	53.7	2.1	1.6	42.6	141.8	3.35	1	113	50	1.27
Ho+5	10:45:00	7.42	35.5	30.4	22.7	-1.4	27	9.1	42.7	44.4	2.5	0.6	55.5	140.4	3.26	0.97	114	50	1.17
Ho+10	10:50:00	7.41	34.8	33.6	21.6	-2.6	28	9.6	51.8	50.2	2.1	0.9	46.8	140.7	3.37	1.03	112	48	1.35
He	10:55:34	7.41	33.2	29.1	20.3	-3.8	26	8.8	40.8	39.7	2.2	0.6	57.5	141	3.11	1	114	45	1.28
He+15	11:10:00	7.38	30.3	27.5	17.6	-6.7	20	6.8	35.7	34.9	1.7	0.5	62.9	139.1	2.71	0.86	118	47	1.72
To	11:27:48	7.4	34.9	29.8	21.3	-3.1	22	7.5	37.6	36.7	1.9	0.4	61	140.4	3.22	1.02	113	58	1.72
Te	11:47:55	7.42	31	31.7	19.8	-4.2	19	6.3	45.4	44.4	1.7	0.6	53.3	139.7	2.99	0.93	115	65	1.33
Te+15	12:02:00	7.42	36.4	29.2	23	-1.4	19	6.4	38.1	37.3	1.6	0.6	60.5	140.2	3.25	1.04	113	71	1.55
Te+30	12:17:00	7.38	40.1	26.4	23	-2	24	8.3	27.9	27.2	1.7	0.8	70.3	141.2	3.81	1.08	111	64	1.94
