# Supplementary material for: Multivariate physiological recordings in an experimental hemorrhage model
Source: Data Brief. 2018 Jan 31;17:544–50. doi: 10.1016/j.dib.2018.01.053 (PMC5988387; doi:10.1016/j.dib.2018.01.053)
Supplement: Supplementary file 1 — Supplementary material [file mmc1.zip › Data - Corrected/Sheep276_1_Arterial blood.csv]

Event	Time	pH	pCO2 (mmHg)	pO2 (mmHg)	HCO3 (mmol/L)	BE (mmol/L)	Hct (%)	tHb (g/dL)	sO2 (%)	FO2Hb (%)	FCOHb (%)	FmetHb (%)	FHHB (%)	Na (mmol/L)	K (mmol/L)	Ca (mmol/L)	Cl (mmol/L)	Glu (mg/dL)	Lac (mmol/L)
BL	12:00:00	7.45	34.3	70.5	23.3	-0.4	27	9.1	93.3	91.2	1.4	0.9	6.5	141.3	3.44	1.13	111	48	0.93
BL+30	12:30:00	7.47	33	82.2	23.4	-0.1	24	8.3	96.3	93.9	1.7	0.8	3.6	140.7	3.32	1.09	112	50	0.57
BL+55	12:55:00	7.48	32.9	78.3	24.2	1	26	9	96	93.9	1.5	0.7	3.9	141.7	3.48	1.17	111	55	0.49
Ho+5	13:06:00	7.484	32.9	72.8	24.7	1	27	9.3	94.8	92.8	1.4	0.7	5.1	143.5	3.59	1.12	113	57	0.48
Ho+10	13:11:00	7.491	32.4	77.9	24.2	1.1	27	9.2	96.5	93.9	2	0.7	3.4	140.8	3.63	1.14	110	57	0.48
Ho+15	13:16:00	7.48	33.9	77.9	24.7	1.4	29	9.7	95.8	93.9	1.5	0.5	4.1	140.9	3.8	1.2	109	59	0.49
He	13:21:42	7.49	31.6	82	23.5	0.6	29	9.9	96.5	94.5	1.5	0.6	3.4	140.7	3.64	1.16	110	57	0.52
He+15	13:36:00	7.49	33.1	79.5	24.8	1.7	25	8.6	96.5	93.9	2.3	0.4	3.4	140.9	3.7	1.21	109	66	0.55
To	13:52:33	7.513	29.2	86	22.9	0.2	22	7.5	97.2	95.1	1.8	2.7	2.7	140	3.35	1.06	113	56	0.43
Te	14:03:01	7.485	32.7	80	24.1	0.7	22	7.4	96.2	93.4	2.3	0.6	3.7	140.7	3.31	0.99	111	77	0.46
Te+15	14:18:00	7.508	32	84.2	24.8	1.8	22	7.4	96.7	94.7	1.6	0.5	3.2	140.6	3.37	1.14	111	70	0.39
Te+30	14:33:00	7.5	32.8	84.7	25.1	1.9	23	7.7	96.8	94.6	1.7	0.6	3.1	139.7	3.39	1.12	111	67	0.38
