# Supplementary material for: Multivariate physiological recordings in an experimental hemorrhage model
Source: Data Brief. 2018 Jan 31;17:544–50. doi: 10.1016/j.dib.2018.01.053 (PMC5988387; doi:10.1016/j.dib.2018.01.053)
Supplement: Supplementary file 1 — Supplementary material [file mmc1.zip › Data - Corrected/Sheep276_1_CO.csv]

Event	Time	Cardiac Output (L/min)
BL	12:00:00	8.2
BL+15	12:15:00	8.18
BL+30	12:30:00	9.53
BL+55	12:55:00	9.27
Ho	13:02:00	10.5
Ho+5	13:07:00	7.93
Ho+10	13:12:00	8.38
Ho+15	13:17:00	8.04
He	13:22:00	6.22
He+15	13:37:00	5.05
To	13:52:00	5.14
Te	14:02:00	8.08
Te+15	14:18:00	7.32
Te+30	14:33:00	8.14
