# Supplementary material for: Multivariate physiological recordings in an experimental hemorrhage model
Source: Data Brief. 2018 Jan 31;17:544–50. doi: 10.1016/j.dib.2018.01.053 (PMC5988387; doi:10.1016/j.dib.2018.01.053)
Supplement: Supplementary file 1 — Supplementary material [file mmc1.zip › Data - Corrected/Sheep276_1_rSO2.csv]

Time	rSO2_cerebral (%)
12:00:01	85
12:00:05	84
12:00:09	85
12:00:13	83
12:00:17	83
12:00:21	83
12:00:25	84
12:00:29	84
12:00:33	84
12:00:37	84
12:00:41	84
12:00:45	84
12:00:49	85
12:00:53	84
12:00:57	85
12:01:01	85
12:01:05	85
12:01:09	85
12:01:13	84
12:01:17	85
12:01:21	85
12:01:25	85
12:01:29	85
12:01:33	85
12:01:37	85
12:01:41	86
12:01:45	85
12:01:49	85
12:01:53	85
12:01:57	85
12:02:01	85
12:02:05	85
12:02:09	86
12:02:13	85
12:02:17	85
12:02:21	85
12:02:25	86
12:02:29	85
12:02:33	85
12:02:37	82
12:02:41	80
12:02:45	85
12:02:49	84
12:02:53	84
12:02:57	85
12:03:01	85
12:03:05	85
12:03:09	85
12:03:13	84
12:03:17	83
12:03:21	84
12:03:25	85
12:03:29	84
12:03:33	84
12:03:37	84
12:03:41	84
12:03:45	84
12:03:49	84
12:03:53	84
12:03:57	84
12:04:01	84
12:04:05	84
12:04:09	84
12:04:13	84
12:04:17	85
12:04:21	84
12:04:25	83
12:04:29	81
12:04:33	85
12:04:37	85
12:04:41	82
12:04:45	82
12:04:49	86
12:04:53	84
12:04:57	85
12:05:01	84
12:05:05	85
12:05:09	85
12:05:13	85
12:05:17	85
12:05:21	85
12:05:25	85
12:05:29	84
12:05:33	83
12:05:37	85
12:05:41	84
12:05:45	85
12:05:49	84
12:05:53	85
12:05:57	85
12:06:01	85
12:06:05	85
12:06:09	85
12:06:13	85
12:06:17	85
12:06:21	85
12:06:25	85
12:06:29	82
12:06:33	82
12:06:37	85
12:06:41	86
12:06:45	86
12:06:49	86
12:06:53	85
12:06:57	85
12:07:01	84
12:07:05	82
12:07:09	81
12:07:13	83
12:07:17	85
12:07:21	85
12:07:25	85
12:07:29	86
12:07:33	85
12:07:37	86
12:07:41	85
12:07:45	85
12:07:49	85
12:07:53	85
12:07:57	86
12:08:01	86
12:08:05	86
12:08:09	85
12:08:13	85
12:08:17	85
12:08:21	85
12:08:25	85
12:08:29	85
12:08:33	85
12:08:37	85
12:08:41	85
12:08:45	85
12:08:49	86
12:08:53	85
12:08:57	86
12:09:01	85
12:09:05	86
12:09:09	86
12:09:13	85
12:09:17	86
12:09:21	86
12:09:25	86
12:09:29	85
12:09:33	86
12:09:37	85
12:09:41	85
12:09:45	86
12:09:49	86
12:09:53	86
12:09:57	85
12:10:01	85
12:10:05	86
12:10:09	86
12:10:13	85
12:10:17	84
12:10:21	85
12:10:25	85
12:10:29	86
12:10:33	86
12:10:37	85
12:10:41	85
12:10:45	86
12:10:49	86
12:10:53	84
12:10:57	85
12:11:01	86
12:11:05	85
12:11:09	86
12:11:13	86
12:11:17	85
12:11:21	85
12:11:25	85
12:11:29	84
12:11:33	85
12:11:37	86
12:11:41	86
12:11:45	86
12:11:49	86
12:11:53	87
12:11:57	86
12:12:01	86
12:12:05	84
12:12:09	86
12:12:13	86
12:12:17	86
12:12:21	86
12:12:25	85
12:12:29	85
12:12:33	86
12:12:37	85
12:12:41	85
12:12:45	85
12:12:49	86
12:12:53	85
12:12:57	86
12:13:01	86
12:13:05	85
12:13:09	85
12:13:13	86
12:13:17	85
12:13:21	86
12:13:25	86
12:13:29	86
12:13:33	86
12:13:37	86
12:13:41	86
12:13:45	85
12:13:49	86
12:13:53	84
12:13:57	86
12:14:01	86
12:14:05	86
12:14:09	86
12:14:13	86
12:14:17	86
12:14:21	86
12:14:25	86
12:14:29	86
12:14:33	86
12:14:37	86
12:14:41	86
12:14:45	86
12:14:49	86
12:14:53	86
12:14:57	87
12:15:01	87
12:15:05	86
12:15:09	86
12:15:13	86
12:15:17	87
12:15:21	87
12:15:25	87
12:15:29	87
12:15:33	86
12:15:37	87
12:15:41	87
12:15:45	86
12:15:49	86
12:15:53	85
12:15:57	86
12:16:01	86
12:16:05	86
12:16:09	86
12:16:13	86
12:16:17	86
12:16:21	86
12:16:25	86
12:16:29	86
12:16:33	86
12:16:37	86
12:16:41	86
12:16:45	86
12:16:49	86
12:16:53	86
12:16:57	86
12:17:01	86
12:17:05	87
12:17:09	86
12:17:13	86
12:17:17	86
12:17:21	86
12:17:25	86
12:17:29	86
12:17:33	86
12:17:37	85
12:17:41	86
12:17:45	86
12:17:49	86
12:17:53	86
12:17:57	86
12:18:01	86
12:18:05	85
12:18:09	86
12:18:13	86
12:18:17	86
12:18:21	87
12:18:25	86
12:18:29	86
12:18:33	86
12:18:37	85
12:18:41	85
12:18:45	86
12:18:49	85
12:18:53	85
12:18:57	86
12:19:01	85
12:19:05	86
12:19:09	85
12:19:13	85
12:19:17	85
12:19:21	86
12:19:25	86
12:19:29	86
12:19:33	86
12:19:37	86
12:19:41	86
12:19:45	87
12:19:49	87
12:19:53	87
12:19:57	86
12:20:01	86
12:20:05	86
12:20:09	86
12:20:13	86
12:20:17	86
12:20:21	86
12:20:25	86
12:20:29	86
12:20:33	86
12:20:37	86
12:20:41	86
12:20:45	86
12:20:49	87
12:20:53	85
12:20:57	87
12:21:01	87
12:21:05	87
12:21:09	88
12:21:13	87
12:21:17	88
12:21:21	86
12:21:25	88
12:21:29	87
12:21:33	87
12:21:37	87
12:21:41	86
12:21:45	87
12:21:49	87
12:21:53	87
12:21:57	86
12:22:01	87
12:22:05	86
12:22:09	85
12:22:13	86
12:22:17	86
12:22:21	86
12:22:25	85
12:22:29	85
12:22:33	86
12:22:37	87
12:22:41	87
12:22:45	87
12:22:49	87
12:22:53	87
12:22:57	87
12:23:01	86
12:23:05	87
12:23:09	87
12:23:13	87
12:23:17	87
12:23:21	88
12:23:25	87
12:23:29	87
12:23:33	87
12:23:37	87
12:23:41	86
12:23:45	86
12:23:49	87
12:23:53	87
12:23:57	86
12:24:01	86
12:24:05	86
12:24:09	86
12:24:13	86
12:24:17	85
12:24:21	85
12:24:25	86
12:24:29	85
12:24:33	85
12:24:37	86
12:24:41	86
12:24:45	85
12:24:49	85
12:24:53	86
12:24:57	85
12:25:01	86
12:25:05	85
12:25:09	83
12:25:13	84
12:25:17	85
12:25:21	85
12:25:25	85
12:25:29	85
12:25:33	86
12:25:37	85
12:25:41	85
12:25:45	85
12:25:49	86
12:25:53	86
12:25:57	86
12:26:01	86
12:26:05	86
12:26:09	86
12:26:13	86
12:26:17	86
12:26:21	86
12:26:25	86
12:26:29	86
12:26:33	85
12:26:37	85
12:26:41	86
12:26:45	86
12:26:49	86
12:26:53	86
12:26:57	86
12:27:01	86
12:27:05	86
12:27:09	86
12:27:13	87
12:27:17	86
12:27:21	86
12:27:25	87
12:27:29	85
12:27:33	85
12:27:37	85
12:27:41	86
12:27:45	86
12:27:49	86
12:27:53	86
12:27:57	85
12:28:01	85
12:28:05	84
12:28:09	86
12:28:13	86
12:28:17	86
12:28:21	85
12:28:25	82
12:28:29	86
12:28:33	86
12:28:37	86
12:28:41	86
12:28:45	86
12:28:49	85
12:28:53	86
12:28:57	86
12:29:01	86
12:29:05	86
12:29:09	86
12:29:13	86
12:29:17	86
12:29:21	87
12:29:25	86
12:29:29	85
12:29:33	85
12:29:37	84
12:29:41	85
12:29:45	86
12:29:49	86
12:29:53	86
12:29:57	86
12:30:01	86
12:30:05	86
12:30:09	87
12:30:13	86
12:30:17	86
12:30:21	86
12:30:25	86
12:30:29	86
12:30:33	86
12:30:37	86
12:30:41	86
12:30:45	86
12:30:49	86
12:30:53	86
12:30:57	86
12:31:01	86
12:31:05	86
12:31:09	86
12:31:13	86
12:31:17	86
12:31:21	86
12:31:25	86
12:31:29	86
12:31:33	86
12:31:37	86
12:31:41	86
12:31:45	86
12:31:49	86
12:31:53	85
12:31:57	82
12:32:01	86
12:32:05	86
12:32:09	85
12:32:13	85
12:32:17	86
12:32:21	86
12:32:25	86
12:32:29	86
12:32:33	86
12:32:37	86
12:32:41	86
12:32:45	86
12:32:49	86
12:32:53	86
12:32:57	86
12:33:01	85
12:33:05	85
12:33:09	86
12:33:13	86
12:33:17	86
12:33:21	85
12:33:25	85
12:33:29	86
12:33:33	86
12:33:37	86
12:33:41	85
12:33:45	85
12:33:49	84
12:33:53	83
12:33:57	82
12:34:01	82
12:34:05	85
12:34:09	85
12:34:13	85
12:34:17	86
12:34:21	86
12:34:25	86
12:34:29	85
12:34:33	86
12:34:37	86
12:34:41	86
12:34:45	85
12:34:49	85
12:34:53	85
12:34:57	85
12:35:01	84
12:35:05	83
12:35:09	84
12:35:13	84
12:35:17	83
12:35:21	86
12:35:25	85
12:35:29	86
12:35:33	86
12:35:37	85
12:35:41	86
12:35:45	85
12:35:49	85
12:35:53	82
12:35:57	81
12:36:01	85
12:36:05	85
12:36:09	85
12:36:13	85
12:36:17	85
12:36:21	86
12:36:25	86
12:36:29	87
12:36:33	86
12:36:37	86
12:36:41	83
12:36:45	85
12:36:49	86
12:36:53	85
12:36:57	85
12:37:01	86
12:37:05	86
12:37:09	85
12:37:13	84
12:37:17	84
12:37:21	83
12:37:25	85
12:37:29	85
12:37:33	84
12:37:37	84
12:37:41	85
12:37:45	84
12:37:49	84
12:37:53	85
12:37:57	85
12:38:01	84
12:38:05	85
12:38:09	84
12:38:13	83
12:38:17	84
12:38:21	84
12:38:25	85
12:38:29	85
12:38:33	86
12:38:37	85
12:38:41	85
12:38:45	81
12:38:49	85
12:38:53	85
12:38:57	86
12:39:01	84
12:39:05	84
12:39:09	83
12:39:13	82
12:39:17	80
12:39:21	85
12:39:25	85
12:39:29	84
12:39:33	85
12:39:37	85
12:39:41	85
12:39:45	86
12:39:49	84
12:39:53	82
12:39:57	85
12:40:01	85
12:40:05	85
12:40:09	84
12:40:13	85
12:40:17	85
12:40:21	85
12:40:25	85
12:40:29	85
12:40:33	85
12:40:37	85
12:40:41	85
12:40:45	84
12:40:49	85
12:40:53	85
12:40:57	85
12:41:01	85
12:41:05	85
12:41:09	85
12:41:13	85
12:41:17	85
12:41:21	85
12:41:25	86
12:41:29	86
12:41:33	85
12:41:37	85
12:41:41	85
12:41:45	85
12:41:49	85
12:41:53	85
12:41:57	85
12:42:01	85
12:42:05	84
12:42:09	85
12:42:13	85
12:42:17	85
12:42:21	86
12:42:25	86
12:42:29	86
12:42:33	86
12:42:37	86
12:42:41	86
12:42:45	85
12:42:49	85
12:42:53	86
12:42:57	84
12:43:01	85
12:43:05	85
12:43:09	85
12:43:13	85
12:43:17	86
12:43:21	85
12:43:25	85
12:43:29	86
12:43:33	85
12:43:37	85
12:43:41	85
12:43:45	85
12:43:49	85
12:43:53	85
12:43:57	85
12:44:01	85
12:44:05	84
12:44:09	84
12:44:13	85
12:44:17	84
12:44:21	83
12:44:25	83
12:44:29	82
12:44:33	85
12:44:37	85
12:44:41	86
12:44:45	85
12:44:49	85
12:44:53	85
12:44:57	85
12:45:01	85
12:45:05	85
12:45:09	85
12:45:13	85
12:45:17	84
12:45:21	85
12:45:25	85
12:45:29	85
12:45:33	85
12:45:37	85
12:45:41	85
12:45:45	85
12:45:49	85
12:45:53	85
12:45:57	85
12:46:01	85
12:46:05	85
12:46:09	85
12:46:13	84
12:46:17	84
12:46:21	85
12:46:25	84
12:46:29	80
12:46:33	83
12:46:37	85
12:46:41	85
12:46:45	86
12:46:49	83
12:46:53	81
12:46:57	85
12:47:01	81
12:47:05	80
12:47:09	86
12:47:13	84
12:47:17	81
12:47:21	81
12:47:25	82
12:47:29	83
12:47:33	81
12:47:37	85
12:47:41	85
12:47:45	85
12:47:49	85
12:47:53	85
12:47:57	83
12:48:01	82
12:48:05	85
12:48:09	84
12:48:13	85
12:48:17	84
12:48:21	84
12:48:25	85
12:48:29	84
12:48:33	85
12:48:37	85
12:48:41	84
12:48:45	83
12:48:49	84
12:48:53	84
12:48:57	84
12:49:01	84
12:49:05	84
12:49:09	85
12:49:13	85
12:49:17	84
12:49:21	83
12:49:25	84
12:49:29	85
12:49:33	83
12:49:37	84
12:49:41	84
12:49:45	84
12:49:49	84
12:49:53	84
12:49:57	85
12:50:01	83
12:50:05	82
12:50:09	84
12:50:13	84
12:50:17	85
12:50:21	85
12:50:25	84
12:50:29	85
12:50:33	84
12:50:37	84
12:50:41	84
12:50:45	85
12:50:49	85
12:50:53	84
12:50:57	85
12:51:01	85
12:51:05	85
12:51:09	85
12:51:13	85
12:51:17	85
12:51:21	85
12:51:25	85
12:51:29	85
12:51:33	84
12:51:37	85
12:51:41	84
12:51:45	85
12:51:49	85
12:51:53	85
12:51:57	85
12:52:01	86
12:52:05	85
12:52:09	85
12:52:13	85
12:52:17	85
12:52:21	85
12:52:25	85
12:52:29	85
12:52:33	85
12:52:37	86
12:52:41	86
12:52:45	85
12:52:49	85
12:52:53	85
12:52:57	85
12:53:01	85
12:53:05	85
12:53:09	84
12:53:13	85
12:53:17	84
12:53:21	85
12:53:25	84
12:53:29	85
12:53:33	84
12:53:37	84
12:53:41	84
12:53:45	84
12:53:49	84
12:53:53	85
12:53:57	84
12:54:01	84
12:54:05	84
12:54:09	84
12:54:13	84
12:54:17	84
12:54:21	85
12:54:25	84
12:54:29	84
12:54:33	84
12:54:37	84
12:54:41	85
12:54:45	85
12:54:49	84
12:54:53	85
12:54:57	84
12:55:01	84
12:55:05	84
12:55:09	84
12:55:13	84
12:55:17	84
12:55:21	85
12:55:25	85
12:55:29	85
12:55:33	85
12:55:37	85
12:55:41	85
12:55:45	84
12:55:49	84
12:55:53	84
12:55:57	84
12:56:01	84
12:56:05	84
12:56:09	84
12:56:13	84
12:56:17	84
12:56:21	84
12:56:25	83
12:56:29	83
12:56:33	84
12:56:37	84
12:56:41	84
12:56:45	84
12:56:49	84
12:56:53	84
12:56:57	83
12:57:01	83
12:57:05	82
12:57:09	84
12:57:13	84
12:57:17	84
12:57:21	85
12:57:25	84
12:57:29	83
12:57:33	83
12:57:37	83
12:57:41	82
12:57:45	82
12:57:49	84
12:57:53	83
12:57:57	82
12:58:01	83
12:58:05	81
12:58:09	80
12:58:13	80
12:58:17	84
12:58:21	84
12:58:25	84
12:58:29	85
12:58:33	84
12:58:37	81
12:58:41	84
12:58:45	84
12:58:49	84
12:58:53	84
12:58:57	84
12:59:01	82
12:59:05	84
12:59:09	83
12:59:13	84
12:59:17	84
12:59:21	84
12:59:25	83
12:59:29	84
12:59:33	83
12:59:37	83
12:59:41	84
12:59:45	83
12:59:49	83
12:59:53	84
12:59:57	84
13:00:01	84
13:00:05	83
13:00:09	84
13:00:13	84
13:00:17	83
13:00:21	83
13:00:25	83
13:00:29	83
13:00:33	83
13:00:37	83
13:00:41	83
13:00:45	83
13:00:49	83
13:00:53	83
13:00:57	83
13:01:01	84
13:01:05	84
13:01:09	83
13:01:13	83
13:01:17	83
13:01:21	83
13:01:25	83
13:01:29	83
13:01:33	83
13:01:37	84
13:01:41	84
13:01:45	84
13:01:49	83
13:01:53	84
13:01:57	83
13:02:01	84
13:02:05	83
13:02:09	84
13:02:13	84
13:02:17	84
13:02:21	83
13:02:25	84
13:02:29	83
13:02:33	83
13:02:37	84
13:02:41	83
13:02:45	84
13:02:49	84
13:02:53	83
13:02:57	84
13:03:01	84
13:03:05	83
13:03:09	83
13:03:13	84
13:03:17	84
13:03:21	83
13:03:25	83
13:03:29	84
13:03:33	83
13:03:37	83
13:03:41	82
13:03:45	82
13:03:49	83
13:03:53	84
13:03:57	83
13:04:01	82
13:04:05	83
13:04:09	83
13:04:13	83
13:04:17	83
13:04:21	83
13:04:25	83
13:04:29	83
13:04:33	83
13:04:37	83
13:04:41	83
13:04:45	82
13:04:49	83
13:04:53	83
13:04:57	83
13:05:01	83
13:05:05	83
13:05:09	84
13:05:13	83
13:05:17	83
13:05:21	83
13:05:25	83
13:05:29	83
13:05:33	83
13:05:37	83
13:05:41	82
13:05:45	83
13:05:49	83
13:05:53	84
13:05:57	83
13:06:01	83
13:06:05	83
13:06:09	83
13:06:13	82
13:06:17	82
13:06:21	82
13:06:25	83
13:06:29	83
13:06:33	82
13:06:37	83
13:06:41	82
13:06:45	82
13:06:49	83
13:06:53	83
13:06:57	83
13:07:01	83
13:07:05	83
13:07:09	83
13:07:13	83
13:07:17	83
13:07:21	82
13:07:25	80
13:07:29	83
13:07:33	83
13:07:37	83
13:07:41	83
13:07:45	83
13:07:49	83
13:07:53	83
13:07:57	83
13:08:01	82
13:08:05	83
13:08:09	83
13:08:13	83
13:08:17	82
13:08:21	81
13:08:25	83
13:08:29	82
13:08:33	81
13:08:37	83
13:08:41	83
13:08:45	83
13:08:49	83
13:08:53	83
13:08:57	83
13:09:01	82
13:09:05	82
13:09:09	82
13:09:13	83
13:09:17	82
13:09:21	82
13:09:25	81
13:09:29	83
13:09:33	82
13:09:37	83
13:09:41	80
13:09:45	81
13:09:49	81
13:09:53	81
13:09:57	80
13:10:01	80
13:10:05	81
13:10:09	79
13:10:13	78
13:10:17	82
13:10:21	82
13:10:25	82
13:10:29	82
13:10:33	82
13:10:37	80
13:10:41	82
13:10:45	83
13:10:49	82
13:10:53	82
13:10:57	83
13:11:01	82
13:11:05	82
13:11:09	82
13:11:13	83
13:11:17	80
13:11:21	79
13:11:25	82
13:11:29	83
13:11:33	80
13:11:37	82
13:11:41	82
13:11:45	82
13:11:49	82
13:11:53	82
13:11:57	82
13:12:01	80
13:12:05	83
13:12:09	82
13:12:13	82
13:12:17	80
13:12:21	82
13:12:25	82
13:12:29	83
13:12:33	83
13:12:37	82
13:12:41	82
13:12:45	83
13:12:49	82
13:12:53	83
13:12:57	82
13:13:01	78
13:13:05	75
13:13:09	77
13:13:13	75
13:13:17	80
13:13:21	81
13:13:25	79
13:13:29	82
13:13:33	83
13:13:37	82
13:13:41	82
13:13:45	81
13:13:49	82
13:13:53	82
13:13:57	83
13:14:01	79
13:14:05	81
13:14:09	81
13:14:13	82
13:14:17	81
13:14:21	78
13:14:25	81
13:14:29	81
13:14:33	81
13:14:37	82
13:14:41	82
13:14:45	82
13:14:49	80
13:14:53	79
13:14:57	82
13:15:01	83
13:15:05	82
13:15:09	79
13:15:13	82
13:15:17	82
13:15:21	82
13:15:25	80
13:15:29	82
13:15:33	82
13:15:37	82
13:15:41	83
13:15:45	83
13:15:49	81
13:15:53	80
13:15:57	82
13:16:01	81
13:16:05	82
13:16:09	81
13:16:13	80
13:16:17	82
13:16:21	82
13:16:25	82
13:16:29	82
13:16:33	82
13:16:37	82
13:16:41	81
13:16:45	81
13:16:49	82
13:16:53	82
13:16:57	82
13:17:01	82
13:17:05	82
13:17:09	82
13:17:13	80
13:17:17	82
13:17:21	82
13:17:25	82
13:17:29	82
13:17:33	82
13:17:37	83
13:17:41	82
13:17:45	82
13:17:49	81
13:17:53	82
13:17:57	82
13:18:01	83
13:18:05	82
13:18:09	82
13:18:13	82
13:18:17	82
13:18:21	82
13:18:25	82
13:18:29	82
13:18:33	81
13:18:37	82
13:18:41	82
13:18:45	83
13:18:49	82
13:18:53	82
13:18:57	81
13:19:01	81
13:19:05	80
13:19:09	80
13:19:13	80
13:19:17	81
13:19:21	79
13:19:25	82
13:19:29	82
13:19:33	79
13:19:37	82
13:19:41	81
13:19:45	81
13:19:49	80
13:19:53	80
13:19:57	80
13:20:01	76
13:20:05	77
13:20:09	78
13:20:13	77
13:20:17	77
13:20:21	80
13:20:25	81
13:20:29	81
13:20:33	80
13:20:37	80
13:20:41	80
13:20:45	80
13:20:49	80
13:20:53	80
13:20:57	80
13:21:01	79
13:21:05	80
13:21:09	81
13:21:13	81
13:21:17	80
13:21:21	81
13:21:25	80
13:21:29	80
13:21:33	77
13:21:37	80
13:21:41	80
13:21:45	80
13:21:49	80
13:21:53	79
13:21:57	80
13:22:01	80
13:22:05	80
13:22:09	80
13:22:13	81
13:22:17	81
13:22:21	80
13:22:25	80
13:22:29	80
13:22:33	79
13:22:37	80
13:22:41	80
13:22:45	76
13:22:49	81
13:22:53	81
13:22:57	81
13:23:01	80
13:23:05	81
13:23:09	80
13:23:13	80
13:23:17	79
13:23:21	77
13:23:25	77
13:23:29	77
13:23:33	78
13:23:37	78
13:23:41	77
13:23:45	78
13:23:49	76
13:23:53	79
13:23:57	79
13:24:01	80
13:24:05	79
13:24:09	79
13:24:13	80
13:24:17	80
13:24:21	77
13:24:25	75
13:24:29	80
13:24:33	80
13:24:37	79
13:24:41	78
13:24:45	79
13:24:49	79
13:24:53	80
13:24:57	79
13:25:01	81
13:25:05	81
13:25:09	80
13:25:13	80
13:25:17	80
13:25:21	80
13:25:25	81
13:25:29	80
13:25:33	80
13:25:37	80
13:25:41	80
13:25:45	80
13:25:49	79
13:25:53	77
13:25:57	80
13:26:01	80
13:26:05	77
13:26:09	80
13:26:13	80
13:26:17	79
13:26:21	75
13:26:25	72
13:26:29	73
13:26:33	73
13:26:37	78
13:26:41	79
13:26:45	78
13:26:49	75
13:26:53	77
13:26:57	76
13:27:01	76
13:27:05	77
13:27:09	77
13:27:13	77
13:27:17	78
13:27:21	78
13:27:25	79
13:27:29	79
13:27:33	78
13:27:37	78
13:27:41	78
13:27:45	79
13:27:49	78
13:27:53	78
13:27:57	78
13:28:01	78
13:28:05	77
13:28:09	77
13:28:13	77
13:28:17	75
13:28:21	78
13:28:25	78
13:28:29	78
13:28:33	78
13:28:37	77
13:28:41	77
13:28:45	77
13:28:49	78
13:28:53	78
13:28:57	79
13:29:01	79
13:29:05	79
13:29:09	78
13:29:13	77
13:29:17	73
13:29:21	71
13:29:25	76
13:29:29	77
13:29:33	75
13:29:37	78
13:29:41	78
13:29:45	77
13:29:49	77
13:29:53	78
13:29:57	77
13:30:01	77
13:30:05	77
13:30:09	78
13:30:13	78
13:30:17	78
13:30:21	78
13:30:25	78
13:30:29	78
13:30:33	78
13:30:37	78
13:30:41	78
13:30:45	77
13:30:49	78
13:30:53	78
13:30:57	78
13:31:01	77
13:31:05	77
13:31:09	78
13:31:13	78
13:31:17	78
13:31:21	76
13:31:25	76
13:31:29	77
13:31:33	77
13:31:37	76
13:31:41	76
13:31:45	76
13:31:49	76
13:31:53	77
13:31:57	78
13:32:01	77
13:32:05	77
13:32:09	77
13:32:13	77
13:32:17	77
13:32:21	76
13:32:25	78
13:32:29	78
13:32:33	78
13:32:37	75
13:32:41	75
13:32:45	78
13:32:49	78
13:32:53	77
13:32:57	77
13:33:01	77
13:33:05	77
13:33:09	78
13:33:13	78
13:33:17	77
13:33:21	78
13:33:25	78
13:33:29	78
13:33:33	77
13:33:37	77
13:33:41	75
13:33:45	78
13:33:49	77
13:33:53	77
13:33:57	78
13:34:01	74
13:34:05	77
13:34:09	77
13:34:13	78
13:34:17	78
13:34:21	78
13:34:25	76
13:34:29	78
13:34:33	77
13:34:37	77
13:34:41	78
13:34:45	78
13:34:49	78
13:34:53	78
13:34:57	77
13:35:01	78
13:35:05	78
13:35:09	78
13:35:13	78
13:35:17	79
13:35:21	78
13:35:25	77
13:35:29	75
13:35:33	78
13:35:37	78
13:35:41	78
13:35:45	77
13:35:49	75
13:35:53	78
13:35:57	78
13:36:01	78
13:36:05	78
13:36:09	78
13:36:13	78
13:36:17	79
13:36:21	78
13:36:25	78
13:36:29	78
13:36:33	78
13:36:37	78
13:36:41	79
13:36:45	77
13:36:49	77
13:36:53	78
13:36:57	78
13:37:01	79
13:37:05	75
13:37:09	78
13:37:13	78
13:37:17	79
13:37:21	79
13:37:25	76
13:37:29	79
13:37:33	78
13:37:37	76
13:37:41	78
13:37:45	79
13:37:49	78
13:37:53	79
13:37:57	78
13:38:01	78
13:38:05	78
13:38:09	79
13:38:13	79
13:38:17	78
13:38:21	78
13:38:25	79
13:38:29	79
13:38:33	79
13:38:37	79
13:38:41	78
13:38:45	78
13:38:49	79
13:38:53	79
13:38:57	79
13:39:01	78
13:39:05	79
13:39:09	79
13:39:13	78
13:39:17	79
13:39:21	78
13:39:25	78
13:39:29	78
13:39:33	77
13:39:37	78
13:39:41	78
13:39:45	78
13:39:49	78
13:39:53	78
13:39:57	78
13:40:01	79
13:40:05	79
13:40:09	78
13:40:13	78
13:40:17	78
13:40:21	79
13:40:25	76
13:40:29	78
13:40:33	79
13:40:37	79
13:40:41	79
13:40:45	79
13:40:49	78
13:40:53	79
13:40:57	79
13:41:01	79
13:41:05	79
13:41:09	78
13:41:13	78
13:41:17	80
13:41:21	79
13:41:25	79
13:41:29	79
13:41:33	79
13:41:37	79
13:41:41	79
13:41:45	79
13:41:49	78
13:41:53	78
13:41:57	78
13:42:01	79
13:42:05	78
13:42:09	78
13:42:13	79
13:42:17	78
13:42:21	78
13:42:25	78
13:42:29	79
13:42:33	78
13:42:37	79
13:42:41	79
13:42:45	79
13:42:49	79
13:42:53	79
13:42:57	79
13:43:01	78
13:43:05	78
13:43:09	77
13:43:13	80
13:43:17	79
13:43:21	79
13:43:25	79
13:43:29	79
13:43:33	79
13:43:37	79
13:43:41	78
13:43:45	75
13:43:49	79
13:43:53	79
13:43:57	79
13:44:01	78
13:44:05	74
13:44:09	78
13:44:13	79
13:44:17	79
13:44:21	79
13:44:25	79
13:44:29	79
13:44:33	78
13:44:37	79
13:44:41	79
13:44:45	79
13:44:49	80
13:44:53	79
13:44:57	79
13:45:01	79
13:45:05	80
13:45:09	79
13:45:13	79
13:45:17	79
13:45:21	79
13:45:25	79
13:45:29	79
13:45:33	79
13:45:37	79
13:45:41	78
13:45:45	78
13:45:49	78
13:45:53	80
13:45:57	79
13:46:01	79
13:46:05	79
13:46:09	78
13:46:13	79
13:46:17	78
13:46:21	81
13:46:25	79
13:46:29	80
13:46:33	76
13:46:37	78
13:46:41	79
13:46:45	80
13:46:49	80
13:46:53	77
13:46:57	79
13:47:01	79
13:47:05	79
13:47:09	81
13:47:13	81
13:47:17	80
13:47:21	80
13:47:25	80
13:47:29	80
13:47:33	80
13:47:37	80
13:47:41	80
13:47:45	80
13:47:49	80
13:47:53	80
13:47:57	80
13:48:01	80
13:48:05	80
13:48:09	79
13:48:13	80
13:48:17	80
13:48:21	79
13:48:25	80
13:48:29	81
13:48:33	80
13:48:37	80
13:48:41	80
13:48:45	80
13:48:49	79
13:48:53	80
13:48:57	80
13:49:01	79
13:49:05	79
13:49:09	79
13:49:13	79
13:49:17	81
13:49:21	80
13:49:25	80
13:49:29	80
13:49:33	80
13:49:37	80
13:49:41	80
13:49:45	80
13:49:49	81
13:49:53	80
13:49:57	80
13:50:01	80
13:50:05	79
13:50:09	79
13:50:13	82
13:50:17	81
13:50:21	78
13:50:25	81
13:50:29	80
13:50:33	80
13:50:37	80
13:50:41	80
13:50:45	80
13:50:49	81
13:50:53	80
13:50:57	80
13:51:01	81
13:51:05	80
13:51:09	80
13:51:13	80
13:51:17	81
13:51:21	81
13:51:25	80
13:51:29	81
13:51:33	80
13:51:37	81
13:51:41	81
13:51:45	80
13:51:49	80
13:51:53	80
13:51:57	80
13:52:01	80
13:52:05	80
13:52:09	81
13:52:13	81
13:52:17	81
13:52:21	80
13:52:25	80
13:52:29	81
13:52:33	81
13:52:37	81
13:52:41	82
13:52:45	82
13:52:49	82
13:52:53	81
13:52:57	80
13:53:01	80
13:53:05	80
13:53:09	81
13:53:13	81
13:53:17	79
13:53:21	76
13:53:25	81
13:53:29	82
13:53:33	78
13:53:37	81
13:53:41	82
13:53:45	82
13:53:49	82
13:53:53	81
13:53:57	82
13:54:01	82
13:54:05	80
13:54:09	81
13:54:13	81
13:54:17	81
13:54:21	81
13:54:25	82
13:54:29	82
13:54:33	82
13:54:37	81
13:54:41	77
13:54:45	81
13:54:49	81
13:54:53	81
13:54:57	79
13:55:01	81
13:55:05	80
13:55:09	78
13:55:13	82
13:55:17	81
13:55:21	82
13:55:25	83
13:55:29	78
13:55:33	82
13:55:37	81
13:55:41	79
13:55:45	79
13:55:49	81
13:55:53	82
13:55:57	82
13:56:01	82
13:56:05	80
13:56:09	82
13:56:13	80
13:56:17	81
13:56:21	79
13:56:25	82
13:56:29	81
13:56:33	78
13:56:37	82
13:56:41	82
13:56:45	82
13:56:49	80
13:56:53	80
13:56:57	80
13:57:01	81
13:57:05	82
13:57:09	81
13:57:13	77
13:57:17	82
13:57:21	82
13:57:25	81
13:57:29	81
13:57:33	81
13:57:37	82
13:57:41	81
13:57:45	82
13:57:49	81
13:57:53	82
13:57:57	83
13:58:01	80
13:58:05	82
13:58:09	81
13:58:13	82
13:58:17	82
13:58:21	82
13:58:25	83
13:58:29	81
13:58:33	82
13:58:37	81
13:58:41	81
13:58:45	81
13:58:49	82
13:58:53	81
13:58:57	80
13:59:01	81
13:59:05	82
13:59:09	80
13:59:13	83
13:59:17	82
13:59:21	82
13:59:25	84
13:59:29	82
13:59:33	83
13:59:37	82
13:59:41	82
13:59:45	83
13:59:49	83
13:59:53	83
13:59:57	83
14:00:01	82
14:00:05	82
14:00:09	82
14:00:13	81
14:00:17	81
14:00:21	82
14:00:25	81
14:00:29	81
14:00:33	81
14:00:37	81
14:00:41	78
14:00:45	81
14:00:49	82
14:00:53	82
14:00:57	81
14:01:01	82
14:01:05	80
14:01:09	82
14:01:13	82
14:01:17	81
14:01:21	82
14:01:25	82
14:01:29	82
14:01:33	82
14:01:37	82
14:01:41	82
14:01:45	82
14:01:49	82
14:01:53	81
14:01:57	83
14:02:01	82
14:02:05	82
14:02:09	82
14:02:13	83
14:02:17	82
14:02:21	81
14:02:25	82
14:02:29	82
14:02:33	82
14:02:37	83
14:02:41	83
14:02:45	83
14:02:49	83
14:02:53	83
14:02:57	83
14:03:01	83
14:03:05	83
14:03:09	84
14:03:13	84
14:03:17	84
14:03:21	83
14:03:25	82
14:03:29	83
14:03:33	83
14:03:37	83
14:03:41	83
14:03:45	83
14:03:49	83
14:03:53	82
14:03:57	82
14:04:01	82
14:04:05	83
14:04:09	82
14:04:13	82
14:04:17	83
14:04:21	83
14:04:25	82
14:04:29	83
14:04:33	82
14:04:37	81
14:04:41	82
14:04:45	84
14:04:49	83
14:04:53	83
14:04:57	83
14:05:01	84
14:05:05	83
14:05:09	82
14:05:13	82
14:05:17	82
14:05:21	84
14:05:25	83
14:05:29	83
14:05:33	83
14:05:37	83
14:05:41	83
14:05:45	83
14:05:49	83
14:05:53	83
14:05:57	83
14:06:01	83
14:06:05	83
14:06:09	83
14:06:13	83
14:06:17	83
14:06:21	84
14:06:25	83
14:06:29	82
14:06:33	83
14:06:37	83
14:06:41	83
14:06:45	84
14:06:49	83
14:06:53	82
14:06:57	83
14:07:01	83
14:07:05	83
14:07:09	83
14:07:13	83
14:07:17	83
14:07:21	83
14:07:25	83
14:07:29	83
14:07:33	83
14:07:37	82
14:07:41	83
14:07:45	82
14:07:49	83
14:07:53	83
14:07:57	83
14:08:01	83
14:08:05	83
14:08:09	83
14:08:13	82
14:08:17	81
14:08:21	83
14:08:25	83
14:08:29	83
14:08:33	83
14:08:37	83
14:08:41	82
14:08:45	83
14:08:49	83
14:08:53	82
14:08:57	84
14:09:01	83
14:09:05	83
14:09:09	83
14:09:13	83
14:09:17	83
14:09:21	82
14:09:25	83
14:09:29	83
14:09:33	83
14:09:37	83
14:09:41	83
14:09:45	82
14:09:49	82
14:09:53	83
14:09:57	83
14:10:01	83
14:10:05	83
14:10:09	83
14:10:13	83
14:10:17	82
14:10:21	83
14:10:25	83
14:10:29	83
14:10:33	83
14:10:37	83
14:10:41	83
14:10:45	83
14:10:49	83
14:10:53	82
14:10:57	83
14:11:01	83
14:11:05	82
14:11:09	82
14:11:13	83
14:11:17	83
14:11:21	84
14:11:25	83
14:11:29	83
14:11:33	83
14:11:37	83
14:11:41	83
14:11:45	81
14:11:49	80
14:11:53	83
14:11:57	82
14:12:01	83
14:12:05	83
14:12:09	83
14:12:13	81
14:12:17	81
14:12:21	84
14:12:25	83
14:12:29	84
14:12:33	84
14:12:37	84
14:12:41	85
14:12:45	84
14:12:49	86
14:12:53	84
14:12:57	85
14:13:01	83
14:13:05	84
14:13:09	84
14:13:13	84
[truncated: 244 more rows]
