# Supplementary material for: Multivariate physiological recordings in an experimental hemorrhage model
Source: Data Brief. 2018 Jan 31;17:544–50. doi: 10.1016/j.dib.2018.01.053 (PMC5988387; doi:10.1016/j.dib.2018.01.053)
Supplement: Supplementary file 1 — Supplementary material [file mmc1.zip › Data - Corrected/Sheep276_1_SpO2.csv]

Time	SpO2 (%)
12:00:02	96
12:00:04	96
12:00:06	95
12:00:08	95
12:00:10	96
12:00:12	96
12:00:14	96
12:00:16	96
12:00:18	96
12:00:20	96
12:00:22	96
12:00:24	96
12:00:26	96
12:00:28	97
12:00:30	96
12:00:32	96
12:00:34	96
12:00:36	96
12:00:38	96
12:00:40	96
12:00:42	95
12:00:44	95
12:00:46	95
12:00:48	95
12:00:50	95
12:00:52	94
12:00:54	94
12:00:56	94
12:00:58	94
12:01:00	94
12:01:02	95
12:01:04	95
12:01:06	95
12:01:08	95
12:01:10	95
12:01:12	95
12:01:14	95
12:01:16	95
12:01:18	95
12:01:20	95
12:01:22	96
12:01:24	96
12:01:26	96
12:01:28	96
12:01:30	96
12:01:32	96
12:01:34	96
12:01:36	96
12:01:38	96
12:01:40	97
12:01:42	97
12:01:44	97
12:01:46	97
12:01:48	97
12:01:50	97
12:01:52	97
12:01:54	97
12:01:56	97
12:01:58	98
12:02:00	98
12:02:02	99
12:02:04	99
12:02:06	99
12:02:08	98
12:02:10	97
12:02:12	97
12:02:14	96
12:02:16	96
12:02:18	97
12:02:20	97
12:02:22	97
12:02:24	97
12:02:26	96
12:02:28	96
12:02:30	96
12:02:32	96
12:02:34	96
12:02:36	96
12:02:38	96
12:02:40	95
12:02:42	96
12:02:44	96
12:02:46	96
12:02:48	96
12:02:50	97
12:02:52	97
12:02:54	97
12:02:56	97
12:02:58	97
12:03:00	96
12:03:02	96
12:03:04	96
12:03:06	96
12:03:08	96
12:03:10	97
12:03:12	97
12:03:14	96
12:03:16	95
12:03:18	95
12:03:20	95
12:03:22	96
12:03:24	96
12:03:26	96
12:03:28	96
12:03:30	96
12:03:32	96
12:03:34	96
12:03:36	96
12:03:38	96
12:03:40	96
12:03:42	96
12:03:44	96
12:03:46	96
12:03:48	96
12:03:50	96
12:03:52	96
12:03:54	96
12:03:56	96
12:03:58	95
12:04:00	95
12:04:02	95
12:04:04	95
12:04:06	95
12:04:08	95
12:04:10	95
12:04:12	95
12:04:14	95
12:04:16	96
12:04:18	96
12:04:20	96
12:04:22	96
12:04:24	96
12:04:26	97
12:04:28	97
12:04:30	97
12:04:32	98
12:04:34	98
12:04:36	98
12:04:38	97
12:04:40	97
12:04:42	97
12:04:44	97
12:04:46	98
12:04:48	98
12:04:50	98
12:04:52	98
12:04:54	98
12:04:56	98
12:04:58	98
12:05:00	98
12:05:02	98
12:05:04	98
12:05:06	98
12:05:08	98
12:05:10	98
12:05:12	98
12:05:14	97
12:05:16	97
12:05:18	97
12:05:20	97
12:05:22	97
12:05:24	97
12:05:26	98
12:05:28	98
12:05:30	98
12:05:32	98
12:05:34	98
12:05:36	98
12:05:38	99
12:05:40	99
12:05:42	99
12:05:44	99
12:05:46	99
12:05:48	99
12:05:50	98
12:05:52	97
12:05:54	97
12:05:56	97
12:05:58	98
12:06:00	98
12:06:02	98
12:06:04	98
12:06:06	98
12:06:08	98
12:06:10	98
12:06:12	98
12:06:14	98
12:06:16	99
12:06:18	99
12:06:20	99
12:06:22	97
12:06:24	97
12:06:26	97
12:06:28	97
12:06:30	97
12:06:32	98
12:06:34	98
12:06:36	98
12:06:38	98
12:06:40	97
12:06:42	97
12:06:44	97
12:06:46	97
12:06:48	97
12:06:50	97
12:06:52	97
12:06:54	97
12:06:56	97
12:06:58	97
12:07:00	97
12:07:02	97
12:07:04	97
12:07:06	97
12:07:08	97
12:07:10	97
12:07:12	98
12:07:14	98
12:07:16	98
12:07:18	97
12:07:20	97
12:07:22	98
12:07:24	98
12:07:26	98
12:07:28	98
12:07:30	98
12:07:32	98
12:07:34	98
12:07:36	98
12:07:38	98
12:07:40	98
12:07:42	98
12:07:44	97
12:07:46	97
12:07:48	97
12:07:50	98
12:07:52	98
12:07:54	98
12:07:56	98
12:07:58	98
12:08:00	97
12:08:02	97
12:08:04	97
12:08:06	97
12:08:08	97
12:08:10	97
12:08:12	97
12:08:14	96
12:08:16	96
12:08:18	97
12:08:20	97
12:08:22	97
12:08:24	97
12:08:26	97
12:08:28	97
12:08:30	98
12:08:32	98
12:08:34	98
12:08:36	98
12:08:38	98
12:08:40	98
12:08:42	98
12:08:44	98
12:08:46	98
12:08:48	98
12:08:50	98
12:08:52	98
12:08:54	98
12:08:56	98
12:08:58	98
12:09:00	99
12:09:02	99
12:09:04	99
12:09:06	98
12:09:08	98
12:09:10	98
12:09:12	98
12:09:14	98
12:09:16	98
12:09:18	98
12:09:20	98
12:09:22	98
12:09:24	98
12:09:26	98
12:09:28	98
12:09:30	98
12:09:32	98
12:09:34	98
12:09:36	98
12:09:38	98
12:09:40	97
12:09:42	97
12:09:44	98
12:09:46	98
12:09:48	98
12:09:50	97
12:09:52	97
12:09:54	97
12:09:56	98
12:09:58	98
12:10:00	98
12:10:02	98
12:10:04	98
12:10:06	98
12:10:08	97
12:10:10	97
12:10:12	97
12:10:14	97
12:10:16	97
12:10:18	97
12:10:20	97
12:10:22	98
12:10:24	98
12:10:26	98
12:10:28	98
12:10:30	98
12:10:32	98
12:10:34	98
12:10:36	97
12:10:38	97
12:10:40	97
12:10:42	97
12:10:44	97
12:10:46	97
12:10:48	96
12:10:50	96
12:10:52	96
12:10:54	96
12:10:56	96
12:10:58	96
12:11:00	96
12:11:02	96
12:11:04	96
12:11:06	97
12:11:08	97
12:11:10	96
12:11:12	96
12:11:14	97
12:11:16	97
12:11:18	97
12:11:20	97
12:11:22	97
12:11:24	97
12:11:26	96
12:11:28	96
12:11:30	96
12:11:32	96
12:11:34	96
12:11:36	97
12:11:38	97
12:11:40	97
12:11:42	97
12:11:44	97
12:11:46	97
12:11:48	98
12:11:50	98
12:11:52	98
12:11:54	98
12:11:56	98
12:11:58	98
12:12:00	98
12:12:02	98
12:12:04	98
12:12:06	98
12:12:08	98
12:12:10	98
12:12:12	98
12:12:14	98
12:12:16	98
12:12:18	98
12:12:20	97
12:12:22	97
12:12:24	97
12:12:26	98
12:12:28	98
12:12:30	98
12:12:32	98
12:12:34	98
12:12:36	98
12:12:38	98
12:12:40	98
12:12:42	98
12:12:44	98
12:12:46	98
12:12:48	98
12:12:50	97
12:12:52	97
12:12:54	97
12:12:56	97
12:12:58	98
12:13:00	98
12:13:02	98
12:13:04	98
12:13:06	98
12:13:08	98
12:13:10	98
12:13:12	98
12:13:14	98
12:13:16	98
12:13:18	97
12:13:20	97
12:13:22	98
12:13:24	99
12:13:26	99
12:13:28	99
12:13:30	99
12:13:32	99
12:13:34	99
12:13:36	98
12:13:38	98
12:13:40	98
12:13:42	97
12:13:44	97
12:13:46	97
12:13:48	97
12:13:50	98
12:13:52	98
12:13:54	97
12:13:56	97
12:13:58	97
12:14:00	97
12:14:02	97
12:14:04	97
12:14:06	97
12:14:08	96
12:14:10	96
12:14:12	96
12:14:14	97
12:14:16	97
12:14:18	98
12:14:20	98
12:14:22	98
12:14:24	98
12:14:26	98
12:14:28	98
12:14:30	98
12:14:32	98
12:14:34	97
12:14:36	97
12:14:38	97
12:14:40	97
12:14:42	97
12:14:44	97
12:14:46	98
12:14:48	98
12:14:50	99
12:14:52	99
12:14:54	99
12:14:56	99
12:14:58	99
12:15:00	99
12:15:02	98
12:15:04	98
12:15:06	98
12:15:08	98
12:15:10	98
12:15:12	98
12:15:14	99
12:15:16	99
12:15:18	99
12:15:20	99
12:15:22	98
12:15:24	98
12:15:26	98
12:15:28	98
12:15:30	98
12:15:32	98
12:15:34	98
12:15:36	98
12:15:38	98
12:15:40	98
12:15:42	98
12:15:44	97
12:15:46	97
12:15:48	97
12:15:50	96
12:15:52	95
12:15:54	95
12:15:56	95
12:15:58	95
12:16:00	95
12:16:02	95
12:16:04	95
12:16:06	97
12:16:08	97
12:16:10	97
12:16:12	97
12:16:14	97
12:16:16	97
12:16:18	97
12:16:20	97
12:16:22	97
12:16:24	97
12:16:26	97
12:16:28	97
12:16:30	96
12:16:32	96
12:16:34	96
12:16:36	96
12:16:38	96
12:16:40	96
12:16:42	95
12:16:44	95
12:16:46	95
12:16:48	96
12:16:50	96
12:16:52	95
12:16:54	95
12:16:56	95
12:16:58	95
12:17:00	96
12:17:02	96
12:17:04	97
12:17:06	98
12:17:08	98
12:17:10	98
12:17:12	99
12:17:14	99
12:17:16	99
12:17:18	99
12:17:20	99
12:17:22	98
12:17:24	97
12:17:26	97
12:17:28	98
12:17:30	98
12:17:32	97
12:17:34	96
12:17:36	95
12:17:38	95
12:17:40	95
12:17:42	93
12:17:44	92
12:17:46	92
12:17:48	93
12:17:50	93
12:17:52	94
12:17:54	94
12:17:56	94
12:17:58	95
12:18:00	96
12:18:02	96
12:18:04	96
12:18:06	96
12:18:08	96
12:18:10	97
12:18:12	97
12:18:14	97
12:18:16	97
12:18:18	97
12:18:20	98
12:18:22	98
12:18:24	98
12:18:26	99
12:18:28	99
12:18:30	99
12:18:32	99
12:18:34	99
12:18:36	99
12:18:38	99
12:18:40	99
12:18:42	98
12:18:44	98
12:18:46	98
12:18:48	98
12:18:50	98
12:18:52	98
12:18:54	96
12:18:56	96
12:18:58	95
12:19:00	94
12:19:02	94
12:19:04	95
12:19:06	96
12:19:08	96
12:19:10	96
12:19:12	95
12:19:14	95
12:19:16	94
12:19:18	94
12:19:20	94
12:19:22	94
12:19:24	94
12:19:26	94
12:19:28	94
12:19:30	94
12:19:32	95
12:19:34	95
12:19:36	97
12:19:38	97
12:19:40	97
12:19:42	97
12:19:44	96
12:19:46	96
12:19:48	96
12:19:50	96
12:19:52	96
12:19:54	97
12:19:56	98
12:19:58	97
12:20:00	97
12:20:02	97
12:20:04	98
12:20:06	98
12:20:08	98
12:20:10	98
12:20:12	98
12:20:14	98
12:20:16	98
12:20:18	98
12:20:20	98
12:20:22	98
12:20:24	98
12:20:26	98
12:20:28	98
12:20:30	98
12:20:32	98
12:20:34	98
12:20:36	97
12:20:38	96
12:20:40	96
12:20:42	96
12:20:44	97
12:20:46	98
12:20:48	98
12:20:50	98
12:20:52	97
12:20:54	97
12:20:56	98
12:20:58	99
12:21:00	100
12:21:02	100
12:21:04	100
12:21:06	99
12:21:08	99
12:21:10	99
12:21:12	99
12:21:14	99
12:21:16	99
12:21:18	99
12:21:20	98
12:21:22	98
12:21:24	98
12:21:26	98
12:21:28	98
12:21:30	98
12:21:32	98
12:21:34	99
12:21:36	99
12:21:38	98
12:21:40	98
12:21:42	98
12:21:44	98
12:21:46	98
12:21:48	98
12:21:50	98
12:21:52	98
12:21:54	98
12:21:56	98
12:21:58	98
12:22:00	98
12:22:02	98
12:22:04	98
12:22:06	98
12:22:08	98
12:22:10	98
12:22:12	97
12:22:14	97
12:22:16	97
12:22:18	97
12:22:20	98
12:22:22	99
12:22:24	99
12:22:26	99
12:22:28	99
12:22:30	99
12:22:32	98
12:22:34	98
12:22:36	98
12:22:38	99
12:22:40	99
12:22:42	99
12:22:44	99
12:22:46	99
12:22:48	99
12:22:50	99
12:22:52	99
12:22:54	99
12:22:56	99
12:22:58	99
12:23:00	99
12:23:02	99
12:23:04	99
12:23:06	99
12:23:08	99
12:23:10	100
12:23:12	100
12:23:14	100
12:23:16	100
12:23:18	100
12:23:20	100
12:23:22	100
12:23:24	100
12:23:26	99
12:23:28	99
12:23:30	99
12:23:32	99
12:23:34	99
12:23:36	99
12:23:38	99
12:23:40	99
12:23:42	99
12:23:44	100
12:23:46	100
12:23:48	99
12:23:50	99
12:23:52	99
12:23:54	99
12:23:56	99
12:23:58	99
12:24:00	99
12:24:02	99
12:24:04	100
12:24:06	100
12:24:08	100
12:24:10	100
12:24:12	99
12:24:14	99
12:24:16	98
12:24:18	98
12:24:20	98
12:24:22	98
12:24:24	99
12:24:26	99
12:24:28	99
12:24:30	99
12:24:32	99
12:24:34	99
12:24:36	99
12:24:38	99
12:24:40	99
12:24:42	98
12:24:44	97
12:24:46	97
12:24:48	97
12:24:50	97
12:24:52	97
12:24:54	97
12:24:56	97
12:24:58	97
12:25:00	96
12:25:02	95
12:25:04	95
12:25:06	95
12:25:08	96
12:25:10	96
12:25:12	96
12:25:14	96
12:25:16	96
12:25:18	96
12:25:20	97
12:25:22	97
12:25:24	97
12:25:26	97
12:25:28	96
12:25:30	96
12:25:32	97
12:25:34	97
12:25:36	97
12:25:38	97
12:25:40	97
12:25:42	97
12:25:44	97
12:25:46	97
12:25:48	97
12:25:50	97
12:25:52	97
12:25:54	97
12:25:56	97
12:25:58	97
12:26:00	97
12:26:02	97
12:26:04	97
12:26:06	98
12:26:08	98
12:26:10	98
12:26:12	99
12:26:14	99
12:26:16	98
12:26:18	98
12:26:20	98
12:26:22	98
12:26:24	98
12:26:26	98
12:26:28	98
12:26:30	98
12:26:32	97
12:26:34	97
12:26:36	97
12:26:38	98
12:26:40	99
12:26:42	99
12:26:44	99
12:26:46	99
12:26:48	99
12:26:50	98
12:26:52	98
12:26:54	98
12:26:56	98
12:26:58	98
12:27:00	98
12:27:02	98
12:27:04	98
12:27:06	98
12:27:08	99
12:27:10	99
12:27:12	99
12:27:14	99
12:27:16	99
12:27:18	99
12:27:20	99
12:27:22	98
12:27:24	98
12:27:26	98
12:27:28	98
12:27:30	98
12:27:32	98
12:27:34	98
12:27:36	98
12:27:38	98
12:27:40	98
12:27:42	98
12:27:44	98
12:27:46	98
12:27:48	97
12:27:50	97
12:27:52	97
12:27:54	97
12:27:56	97
12:27:58	97
12:28:00	97
12:28:02	97
12:28:04	97
12:28:06	97
12:28:08	97
12:28:10	98
12:28:12	98
12:28:14	98
12:28:16	98
12:28:18	98
12:28:20	98
12:28:22	97
12:28:24	97
12:28:26	97
12:28:28	97
12:28:30	97
12:28:32	98
12:28:34	98
12:28:36	98
12:28:38	98
12:28:40	97
12:28:42	95
12:28:44	95
12:28:46	95
12:28:48	97
12:28:50	97
12:28:52	98
12:28:54	98
12:28:56	98
12:28:58	97
12:29:00	97
12:29:02	97
12:29:04	97
12:29:06	97
12:29:08	97
12:29:10	98
12:29:12	98
12:29:14	98
12:29:16	98
12:29:18	98
12:29:20	98
12:29:22	98
12:29:24	98
12:29:26	98
12:29:28	99
12:29:30	99
12:29:32	99
12:29:34	99
12:29:36	99
12:29:38	99
12:29:40	99
12:29:42	99
12:29:44	98
12:29:46	98
12:29:48	99
12:29:50	99
12:29:52	99
12:29:54	99
12:29:56	99
12:29:58	99
12:30:00	99
12:30:02	99
12:30:04	99
12:30:06	99
12:30:08	100
12:30:10	100
12:30:12	100
12:30:14	100
12:30:16	99
12:30:18	98
12:30:20	98
12:30:22	98
12:30:24	98
12:30:26	98
12:30:28	98
12:30:30	99
12:30:32	99
12:30:34	99
12:30:36	99
12:30:38	99
12:30:40	99
12:30:42	99
12:30:44	99
12:30:46	98
12:30:48	98
12:30:50	98
12:30:52	98
12:30:54	98
12:30:56	98
12:30:58	98
12:31:00	98
12:31:02	98
12:31:04	98
12:31:06	98
12:31:08	98
12:31:10	99
12:31:12	99
12:31:14	99
12:31:16	99
12:31:18	99
12:31:20	99
12:31:22	99
12:31:24	99
12:31:26	99
12:31:28	99
12:31:30	98
12:31:32	98
12:31:34	98
12:31:36	99
12:31:38	99
12:31:40	98
12:31:42	98
12:31:44	98
12:31:46	98
12:31:48	98
12:31:50	98
12:31:52	98
12:31:54	99
12:31:56	99
12:31:58	99
12:32:00	99
12:32:02	99
12:32:04	99
12:32:06	99
12:32:08	98
12:32:10	98
12:32:12	97
12:32:14	97
12:32:16	97
12:32:18	97
12:32:20	96
12:32:22	94
12:32:24	94
12:32:26	95
12:32:28	97
12:32:30	98
12:32:32	98
12:32:34	98
12:32:36	98
12:32:38	98
12:32:40	98
12:32:42	98
12:32:44	97
12:32:46	97
12:32:48	97
12:32:50	96
12:32:52	96
12:32:54	96
12:32:56	96
12:32:58	97
12:33:00	97
12:33:02	98
12:33:04	98
12:33:06	98
12:33:08	98
12:33:10	98
12:33:12	98
12:33:14	98
12:33:16	98
12:33:18	99
12:33:20	99
12:33:22	99
12:33:24	98
12:33:26	97
12:33:28	97
12:33:30	97
12:33:32	97
12:33:34	97
12:33:36	97
12:33:38	97
12:33:40	97
12:33:42	97
12:33:44	97
12:33:46	97
12:33:48	97
12:33:50	97
12:33:52	97
12:33:54	97
12:33:56	97
12:33:58	97
12:34:00	98
12:34:02	98
12:34:04	98
12:34:06	98
12:34:08	97
12:34:10	97
12:34:12	97
12:34:14	97
12:34:16	97
12:34:18	97
12:34:20	96
12:34:22	96
12:34:24	96
12:34:26	96
12:34:28	96
12:34:30	96
12:34:32	96
12:34:34	97
12:34:36	97
12:34:38	97
12:34:40	97
12:34:42	97
12:34:44	97
12:34:46	97
12:34:48	97
12:34:50	97
12:34:52	97
12:34:54	97
12:34:56	97
12:34:58	97
12:35:00	98
12:35:02	98
12:35:04	98
12:35:06	98
12:35:08	98
12:35:10	98
12:35:12	98
12:35:14	98
12:35:16	98
12:35:18	98
12:35:20	98
12:35:22	98
12:35:24	98
12:35:26	98
12:35:28	98
12:35:30	98
12:35:32	98
12:35:34	98
12:35:36	98
12:35:38	98
12:35:40	98
12:35:42	98
12:35:44	98
12:35:46	98
12:35:48	98
12:35:50	99
12:35:52	99
12:35:54	99
12:35:56	99
12:35:58	99
12:36:00	98
12:36:02	98
12:36:04	98
12:36:06	99
12:36:08	99
12:36:10	99
12:36:12	98
12:36:14	98
12:36:16	98
12:36:18	98
12:36:20	98
12:36:22	98
12:36:24	98
12:36:26	98
12:36:28	98
12:36:30	98
12:36:32	98
12:36:34	96
12:36:36	95
12:36:38	96
12:36:40	96
12:36:42	97
12:36:44	98
12:36:46	99
12:36:48	99
12:36:50	99
12:36:52	99
12:36:54	99
12:36:56	99
12:36:58	99
12:37:00	99
12:37:02	99
12:37:04	99
12:37:06	98
12:37:08	97
12:37:10	97
12:37:12	97
12:37:14	98
12:37:16	99
12:37:18	99
12:37:20	99
12:37:22	98
12:37:24	98
12:37:26	98
12:37:28	98
12:37:30	99
12:37:32	98
12:37:34	98
12:37:36	98
12:37:38	98
12:37:40	98
12:37:42	99
12:37:44	99
12:37:46	100
12:37:48	100
12:37:50	100
12:37:52	100
12:37:54	98
12:37:56	98
12:37:58	97
12:38:00	97
12:38:02	97
12:38:04	97
12:38:06	97
12:38:08	97
12:38:10	97
12:38:12	97
12:38:14	98
12:38:16	99
12:38:18	99
12:38:20	99
12:38:22	99
12:38:24	99
12:38:26	99
12:38:28	99
12:38:30	99
12:38:32	99
12:38:34	99
12:38:36	99
12:38:38	99
12:38:40	99
12:38:42	99
12:38:44	99
12:38:46	99
12:38:48	99
12:38:50	99
12:38:52	99
12:38:54	99
12:38:56	99
12:38:58	99
12:39:00	99
12:39:02	99
12:39:04	99
12:39:06	99
12:39:08	99
12:39:10	99
12:39:12	98
12:39:14	98
12:39:16	98
12:39:18	98
12:39:20	98
12:39:22	98
12:39:24	98
12:39:26	98
12:39:28	98
12:39:30	98
12:39:32	98
12:39:34	97
12:39:36	97
12:39:38	97
12:39:40	97
12:39:42	97
12:39:44	98
12:39:46	98
12:39:48	98
12:39:50	98
12:39:52	98
12:39:54	98
12:39:56	98
12:39:58	98
12:40:00	98
12:40:02	98
12:40:04	98
12:40:06	98
12:40:08	98
12:40:10	98
12:40:12	98
12:40:14	98
12:40:16	98
12:40:18	98
12:40:20	98
12:40:22	98
12:40:24	98
12:40:26	98
12:40:28	98
12:40:30	99
12:40:32	99
12:40:34	99
12:40:36	98
12:40:38	98
12:40:40	98
12:40:42	98
12:40:44	98
12:40:46	98
12:40:48	98
12:40:50	98
12:40:52	98
12:40:54	99
12:40:56	99
12:40:58	99
12:41:00	99
12:41:02	98
12:41:04	98
12:41:06	98
12:41:08	99
12:41:10	98
12:41:12	98
12:41:14	98
12:41:16	98
12:41:18	98
12:41:20	99
12:41:22	99
12:41:24	99
12:41:26	98
12:41:28	98
12:41:30	99
12:41:32	99
12:41:34	99
12:41:36	99
12:41:38	98
12:41:40	98
12:41:42	98
12:41:44	98
12:41:46	98
12:41:48	98
12:41:50	98
12:41:52	98
12:41:54	98
12:41:56	98
12:41:58	98
12:42:00	98
12:42:02	98
12:42:04	98
12:42:06	98
12:42:08	98
12:42:10	98
12:42:12	98
12:42:14	98
12:42:16	98
12:42:18	98
12:42:20	98
12:42:22	98
12:42:24	98
12:42:26	98
12:42:28	97
12:42:30	97
12:42:32	97
12:42:34	97
12:42:36	96
12:42:38	96
12:42:40	96
12:42:42	96
12:42:44	96
12:42:46	97
12:42:48	97
12:42:50	96
12:42:52	96
12:42:54	95
12:42:56	93
12:42:58	93
12:43:00	96
12:43:02	96
12:43:04	96
12:43:06	96
12:43:08	97
12:43:10	97
12:43:12	98
12:43:14	98
12:43:16	98
12:43:18	98
12:43:20	98
12:43:22	98
12:43:24	98
12:43:26	99
12:43:28	99
12:43:30	99
12:43:32	99
12:43:34	98
12:43:36	98
12:43:38	97
12:43:40	97
12:43:42	97
12:43:44	97
12:43:46	97
12:43:48	97
12:43:50	98
12:43:52	98
12:43:54	98
12:43:56	98
12:43:58	98
12:44:00	99
12:44:02	99
12:44:04	98
12:44:06	98
12:44:08	98
12:44:10	98
12:44:12	99
12:44:14	99
12:44:16	99
12:44:18	98
12:44:20	98
12:44:22	98
12:44:24	98
12:44:26	98
12:44:28	98
12:44:30	98
12:44:32	98
12:44:34	99
12:44:36	99
12:44:38	99
12:44:40	99
12:44:42	99
12:44:44	99
12:44:46	99
12:44:48	99
12:44:50	98
12:44:52	98
12:44:54	97
12:44:56	97
12:44:58	98
12:45:00	98
12:45:02	98
12:45:04	99
12:45:06	99
12:45:08	99
12:45:10	99
12:45:12	98
12:45:14	98
12:45:16	98
12:45:18	98
12:45:20	99
12:45:22	99
12:45:24	99
12:45:26	99
12:45:28	99
12:45:30	99
12:45:32	99
12:45:34	99
12:45:36	99
12:45:38	99
12:45:40	99
12:45:42	99
12:45:44	99
12:45:46	99
12:45:48	99
12:45:50	100
12:45:52	100
12:45:54	100
12:45:56	100
12:45:58	99
12:46:00	99
12:46:02	100
12:46:04	100
12:46:06	99
12:46:08	99
12:46:10	99
12:46:12	98
12:46:14	98
12:46:16	98
12:46:18	98
12:46:20	98
12:46:22	98
12:46:24	98
12:46:26	97
12:46:28	97
12:46:30	99
12:46:32	99
12:46:34	98
12:46:36	98
12:46:38	98
12:46:40	99
12:46:42	99
12:46:44	99
12:46:46	99
12:46:48	99
12:46:50	99
12:46:52	99
12:46:54	99
12:46:56	99
12:46:58	99
12:47:00	98
12:47:02	98
12:47:04	98
12:47:06	98
12:47:08	98
12:47:10	98
12:47:12	98
12:47:14	98
12:47:16	98
12:47:18	98
12:47:20	97
12:47:22	97
12:47:24	95
12:47:26	95
12:47:28	95
12:47:30	96
12:47:32	97
12:47:34	97
12:47:36	97
12:47:38	98
12:47:40	98
12:47:42	99
12:47:44	99
12:47:46	99
12:47:48	99
12:47:50	99
12:47:52	99
12:47:54	99
12:47:56	99
12:47:58	98
12:48:00	98
12:48:02	98
12:48:04	98
12:48:06	98
12:48:08	98
12:48:10	98
12:48:12	98
12:48:14	99
12:48:16	99
12:48:18	99
12:48:20	99
12:48:22	99
12:48:24	99
12:48:26	99
12:48:28	99
12:48:30	99
12:48:32	99
12:48:34	99
12:48:36	99
12:48:38	99
12:48:40	99
12:48:42	99
12:48:44	99
12:48:46	99
12:48:48	99
12:48:50	100
12:48:52	100
12:48:54	100
12:48:56	100
12:48:58	100
12:49:00	99
12:49:02	99
12:49:04	99
12:49:06	99
12:49:08	99
12:49:10	99
12:49:12	99
12:49:14	99
12:49:16	99
12:49:18	99
12:49:20	99
12:49:22	99
12:49:24	100
12:49:26	100
12:49:28	100
12:49:30	100
12:49:32	100
12:49:34	100
12:49:36	100
12:49:38	99
12:49:40	99
12:49:42	99
12:49:44	99
12:49:46	99
12:49:48	98
12:49:50	98
12:49:52	98
12:49:54	98
12:49:56	98
12:49:58	98
12:50:00	99
12:50:02	99
12:50:04	99
12:50:06	98
12:50:08	98
12:50:10	98
12:50:12	99
12:50:14	99
12:50:16	100
12:50:18	100
12:50:20	100
12:50:22	100
12:50:24	100
12:50:26	100
12:50:28	100
12:50:30	100
12:50:32	100
12:50:34	100
12:50:36	100
12:50:38	100
12:50:40	100
12:50:42	100
12:50:44	100
12:50:46	100
12:50:48	100
12:50:50	100
12:50:52	100
12:50:54	100
12:50:56	100
12:50:58	100
12:51:00	99
12:51:02	97
12:51:04	97
12:51:06	99
12:51:08	99
12:51:10	98
12:51:12	98
12:51:14	98
12:51:16	98
12:51:18	98
12:51:20	98
12:51:22	98
12:51:24	99
12:51:26	98
12:51:28	98
12:51:30	98
12:51:32	99
12:51:34	99
12:51:36	99
12:51:38	99
12:51:40	99
12:51:42	98
12:51:44	98
12:51:46	99
12:51:48	99
12:51:50	99
12:51:52	99
12:51:54	99
12:51:56	99
12:51:58	99
12:52:00	98
12:52:02	99
12:52:04	99
12:52:06	99
12:52:08	99
12:52:10	99
12:52:12	99
12:52:14	99
12:52:16	99
12:52:18	99
12:52:20	99
12:52:22	99
12:52:24	98
12:52:26	98
12:52:28	98
12:52:30	98
12:52:32	99
12:52:34	99
12:52:36	99
12:52:38	99
12:52:40	99
12:52:42	98
12:52:44	98
12:52:46	98
12:52:48	99
12:52:50	99
12:52:52	99
12:52:54	100
12:52:56	100
12:52:58	99
12:53:00	99
12:53:02	99
12:53:04	99
12:53:06	98
12:53:08	98
12:53:10	98
12:53:12	98
12:53:14	98
12:53:16	98
12:53:18	98
12:53:20	98
12:53:22	98
12:53:24	98
12:53:26	98
12:53:28	98
12:53:30	98
12:53:32	98
12:53:34	98
12:53:36	98
12:53:38	98
12:53:40	98
12:53:42	97
12:53:44	97
12:53:46	97
12:53:48	97
12:53:50	98
12:53:52	98
12:53:54	98
12:53:56	98
12:53:58	98
12:54:00	98
12:54:02	98
12:54:04	99
12:54:06	99
12:54:08	98
12:54:10	98
12:54:12	99
12:54:14	99
12:54:16	99
12:54:18	99
12:54:20	100
12:54:22	100
12:54:24	98
12:54:26	97
12:54:28	96
12:54:30	97
12:54:32	97
12:54:34	97
12:54:36	97
12:54:38	97
12:54:40	97
12:54:42	97
12:54:44	98
12:54:46	99
12:54:48	99
12:54:50	99
12:54:52	99
12:54:54	99
12:54:56	99
12:54:58	99
12:55:00	99
12:55:02	99
12:55:04	99
12:55:06	99
12:55:08	99
12:55:10	99
12:55:12	99
12:55:14	98
12:55:16	98
12:55:18	97
12:55:20	98
12:55:22	98
12:55:24	98
12:55:26	98
12:55:28	98
12:55:30	98
12:55:32	98
12:55:34	98
12:55:36	97
12:55:38	97
12:55:40	97
12:55:42	97
12:55:44	97
12:55:46	97
12:55:48	97
12:55:50	97
12:55:52	97
12:55:54	97
12:55:56	97
12:55:58	97
12:56:00	98
12:56:02	98
12:56:04	98
12:56:06	99
12:56:08	99
12:56:10	99
12:56:12	99
12:56:14	99
12:56:16	99
12:56:18	99
12:56:20	99
12:56:22	99
12:56:24	99
12:56:26	99
12:56:28	99
12:56:30	99
12:56:32	99
12:56:34	99
12:56:36	98
12:56:38	98
12:56:40	98
12:56:42	98
12:56:44	99
12:56:46	99
12:56:48	99
12:56:50	99
12:56:52	99
12:56:54	99
12:56:56	99
12:56:58	98
12:57:00	98
12:57:02	98
12:57:04	98
12:57:06	98
12:57:08	98
12:57:10	98
12:57:12	99
12:57:14	99
12:57:16	100
12:57:18	100
12:57:20	100
12:57:22	99
12:57:24	99
12:57:26	99
12:57:28	99
12:57:30	98
12:57:32	98
12:57:34	98
12:57:36	98
12:57:38	99
12:57:40	99
12:57:42	99
12:57:44	99
12:57:46	99
12:57:48	99
12:57:50	99
12:57:52	99
12:57:54	99
12:57:56	98
12:57:58	98
12:58:00	98
12:58:02	98
12:58:04	98
12:58:06	98
12:58:08	99
12:58:10	99
12:58:12	99
12:58:14	99
12:58:16	99
12:58:18	99
12:58:20	99
12:58:22	99
12:58:24	99
12:58:26	99
12:58:28	98
12:58:30	99
12:58:32	99
12:58:34	99
12:58:36	99
12:58:38	99
12:58:40	99
12:58:42	99
12:58:44	99
12:58:46	99
12:58:48	99
12:58:50	99
12:58:52	99
12:58:54	99
12:58:56	98
12:58:58	98
12:59:00	99
12:59:02	99
12:59:04	99
12:59:06	99
12:59:08	99
12:59:10	99
12:59:12	99
12:59:14	99
12:59:16	99
12:59:18	99
12:59:20	99
12:59:22	99
12:59:24	99
12:59:26	99
12:59:28	99
12:59:30	99
12:59:32	98
12:59:34	98
12:59:36	98
12:59:38	98
12:59:40	98
12:59:42	99
12:59:44	99
12:59:46	99
12:59:48	99
12:59:50	98
12:59:52	98
12:59:54	98
12:59:56	99
12:59:58	99
13:00:00	99
13:00:02	99
13:00:04	99
13:00:06	99
13:00:08	99
13:00:10	99
13:00:12	99
13:00:14	99
13:00:16	99
13:00:18	99
13:00:20	99
13:00:22	99
13:00:24	99
13:00:26	99
13:00:28	99
13:00:30	99
13:00:32	99
13:00:34	99
13:00:36	99
13:00:38	99
13:00:40	99
13:00:42	99
13:00:44	99
13:00:46	99
13:00:48	99
13:00:50	99
13:00:52	98
13:00:54	98
13:00:56	99
13:00:58	99
13:01:00	99
13:01:02	99
13:01:04	98
13:01:06	98
13:01:08	98
13:01:10	98
13:01:12	98
13:01:14	98
13:01:16	98
13:01:18	98
13:01:20	98
13:01:22	97
13:01:24	97
13:01:26	97
13:01:28	97
13:01:30	97
13:01:32	97
13:01:34	97
13:01:36	97
13:01:38	98
13:01:40	98
13:01:42	98
13:01:44	98
13:01:46	98
13:01:48	98
13:01:50	98
13:01:52	98
13:01:54	97
13:01:56	97
13:01:58	97
13:02:00	98
13:02:02	98
13:02:04	98
13:02:06	98
13:02:08	98
13:02:10	98
13:02:12	98
13:02:14	98
13:02:16	98
13:02:18	98
13:02:20	98
13:02:22	98
13:02:24	98
13:02:26	98
13:02:28	98
13:02:30	98
13:02:32	98
13:02:34	98
13:02:36	98
13:02:38	98
13:02:40	98
13:02:42	98
13:02:44	98
13:02:46	98
13:02:48	98
13:02:50	98
13:02:52	98
13:02:54	98
13:02:56	98
13:02:58	98
13:03:00	98
13:03:02	98
13:03:04	98
13:03:06	98
13:03:08	98
13:03:10	99
13:03:12	99
13:03:14	98
13:03:16	98
13:03:18	98
13:03:20	98
13:03:22	98
13:03:24	98
13:03:26	98
13:03:28	98
13:03:30	98
13:03:32	98
13:03:34	98
13:03:36	99
13:03:38	98
13:03:40	97
13:03:42	97
13:03:44	96
13:03:46	96
13:03:48	97
13:03:50	97
13:03:52	97
13:03:54	97
13:03:56	97
13:03:58	97
13:04:00	97
13:04:02	97
13:04:04	97
13:04:06	97
13:04:08	97
13:04:10	97
13:04:12	97
13:04:14	96
13:04:16	96
13:04:18	96
13:04:20	96
13:04:22	97
13:04:24	97
13:04:26	98
13:04:28	98
13:04:30	98
13:04:32	98
13:04:34	98
13:04:36	98
13:04:38	98
13:04:40	97
13:04:42	97
13:04:44	98
13:04:46	98
13:04:48	98
13:04:50	98
13:04:52	98
13:04:54	98
13:04:56	98
13:04:58	98
13:05:00	98
13:05:02	98
13:05:04	98
13:05:06	98
13:05:08	98
13:05:10	98
13:05:12	98
13:05:14	98
13:05:16	98
13:05:18	98
13:05:20	98
13:05:22	98
13:05:24	98
13:05:26	98
13:05:28	98
13:05:30	98
13:05:32	98
13:05:34	98
13:05:36	98
13:05:38	97
13:05:40	97
13:05:42	98
13:05:44	98
13:05:46	98
13:05:48	98
13:05:50	98
13:05:52	98
13:05:54	98
13:05:56	98
13:05:58	98
13:06:00	98
13:06:02	98
13:06:04	97
13:06:06	98
13:06:08	98
13:06:10	98
13:06:12	98
13:06:14	98
13:06:16	98
13:06:18	98
13:06:20	97
13:06:22	97
13:06:24	97
13:06:26	98
13:06:28	98
13:06:30	99
13:06:32	99
13:06:34	98
13:06:36	98
13:06:38	97
[truncated: 2,594 more rows]
