# Supplementary material for: Multivariate physiological recordings in an experimental hemorrhage model
Source: Data Brief. 2018 Jan 31;17:544–50. doi: 10.1016/j.dib.2018.01.053 (PMC5988387; doi:10.1016/j.dib.2018.01.053)
Supplement: Supplementary file 1 — Supplementary material [file mmc1.zip › Data - Corrected/Sheep276_1_UO.csv]

Time to baseline onset(s)	Urine flow rate (mL/min)
0	0
60	0
120	0
180	0
240	0
300	0
360	0
420	0
480	1
540	0
600	0
660	1
720	1
780	0
840	1
900	0
960	1
1020	0
1080	1
1140	0
1200	0
1260	1
1320	1
1380	0
1440	1
1500	0
1560	1
1620	0
1680	1
1740	0
1800	1
1860	1
1920	0
1980	1
2040	0
2100	1
2160	0
2220	1
2280	0
2340	1
2400	0
2460	0
2520	1
2580	1
2640	0
2700	1
2760	0
2820	1
2880	0
2940	1
3000	0
3060	1
3120	1
3180	0
3240	1
3300	0
3360	1
3420	0
3480	1
3540	1
3600	1
3660	0
3720	1
3780	1
3840	0
3900	1
3960	0
4020	1
4080	0
4140	0
4200	0
4260	0
4320	0
4380	0
4440	1
4500	0
4560	1
4620	1
4680	0
4740	0
4800	0
4860	1
4920	0
4980	2
5040	0
5100	1
5160	1
5220	1
5280	0
5340	1
5400	0
5460	0
5520	0
5580	1
5640	0
5700	1
5760	0
5820	1
5880	0
5940	0
6000	0
6060	1
6120	1
6180	0
6240	0
6300	1
6360	0
6420	0
6480	0
6540	1
6600	0
6660	0
6720	1
6780	0
6840	1
6900	0
6960	0
7020	0
7080	1
7140	0
7200	0
7260	1
7320	1
7380	0
7440	1
7500	0
7560	1
7620	1
7680	1
7740	0
7800	1
7860	2
7920	2
7980	2
8040	1
8100	1
8160	2
8220	1
8280	1
8340	1
8400	0
8460	2
8520	1
8580	0
8640	1
8700	0
8760	1
8820	2
8880	1
8940	1
9000	1
9060	0
9120	2
9180	1
