# Supplementary material for: Multivariate physiological recordings in an experimental hemorrhage model
Source: Data Brief. 2018 Jan 31;17:544–50. doi: 10.1016/j.dib.2018.01.053 (PMC5988387; doi:10.1016/j.dib.2018.01.053)
Supplement: Supplementary file 1 — Supplementary material [file mmc1.zip › Data - Corrected/Sheep276_1_Venous blood.csv]

Event	Time	pH	pCO2 (mmHg)	pO2 (mmHg)	HCO3 (mmol/L)	BE (mmol/L)	Hct (%)	tHb (g/dL)	sO2 (%)	FO2Hb (%)	FCOHb (%)	FmetHb (%)	FHHB (%)	Na (mmol/L)	K (mmol/L)	Ca (mmol/L)	Cl (mmol/L)	Glu (mg/dL)	Lac (mmol/L)
BL	12:00:00	7.42	38.3	36.3	24.6	0.3	26	9	63.7	61.7	1.8	1.3	35.2	142	3.5	1.17	110	48	0.96
BL+30	12:30:00	7.44	36.2	39.4	24.2	0.2	26	8.8	67.8	65.6	2.1	1.1	31.2	140.8	3.54	1.16	110	52	0.49
BL+55	12:55:00	7.44	33.9	36	22.6	-1.2	25	8.6	64.3	62.2	2	1.3	34.5	142.7	3.19	1.09	114	47	0.51
Ho+5	13:06:00	7.451	36.8	34.7	25.1	1.2	27	9.3	61.9	60	2	1	37	141.9	3.6	1.17	111	52	0.56
Ho+10	13:11:00	7.457	36.9	37.9	25.4	1.6	28	9.4	68	65.9	2.1	1	31	140.7	3.79	1.18	109	57	0.57
Ho+15	13:16:00	7.449	38.1	36.1	25.8	1.8	29	9.9	64.5	62.5	2.1	1	34.4	141	3.87	1.2	109	58	0.56
He	13:21:42	7.439	35.1	37.6	23.3	-0.6	28	9.5	67.8	65.7	2.2	0.9	31.2	141	3.37	1.12	112	52	0.58
He+15	13:36:00	7.44	29.6	28.4	19.7	-3.9	21	7	45.9	44.7	2.1	0.6	52.6	140.8	2.88	0.98	117	46	0.55
To	13:52:33	7.45	32.4	31.3	22	-1.7	21	7.2	54.1	52.6	1.8	1	44.6	140.9	3.15	1.1	114	50	0.51
Te	14:03:01	7.442	38.3	32	25.5	1.4	24	8.2	54.4	52.8	2	0.9	44.3	140.1	3.61	1.12	109	77	0.56
Te+15	14:18:00	7.445	40.3	32	27.1	2.8	24	8	56.6	55	2	0.8	42.2	141.2	3.75	1.26	109	73	0.58
