# Supplementary material for: Multivariate physiological recordings in an experimental hemorrhage model
Source: Data Brief. 2018 Jan 31;17:544–50. doi: 10.1016/j.dib.2018.01.053 (PMC5988387; doi:10.1016/j.dib.2018.01.053)
Supplement: Supplementary file 1 — Supplementary material [file mmc1.zip › Data - Corrected/Sheep276_2_Arterial blood.csv]

Event	Time	pH	pCO2 (mmHg)	pO2 (mmHg)	HCO3 (mmol/L)	BE (mmol/L)	Hct (%)	tHb (g/dL)	sO2 (%)	FO2Hb (%)	FCOHb (%)	FmetHb (%)	FHHB (%)	Na (mmol/L)	K (mmol/L)	Ca (mmol/L)	Cl (mmol/L)	Glu (mg/dL)	Lac (mmol/L)
BL	10:49:58	7.47	37.1	88.8	26.4	2.4	14	4.6	96.7	92.7	2.5	1.6	3.2	143.9	3.72	1.04	115	43	0.7
BL+30	11:19:00	7.46	36.3	84.1	25.6	1.6	13	4.5	95.4	91.7	2.4	1.5	4.4	144	3.67	1.04	114	45	0.49
BL+55	11:44:00	7.46	38.5	86.1	27	2.9	14	4.8	96	92.3	2.5	1.4	3.8	142.7	4.13	1.08	112	52	0.47
Ho+20	12:09:00	7.49	39.9	84.4	29.7	5.8	15	5.1	96.3	92.6	2.7	1.1	3.6	143	4.14	1.15	112	55	0.45
Ho+40	12:29:00	7.5	35.7	99.3	27.4	3.8	12	4.2	98	93	3.4	0.8	1.9	141.4	4.24	1.12	111	54	0.4
Ho+60	12:49:00	7.51	31.2	111.1	24.2	0.9	12	4.2	98.9	95.3	2.5	1.1	1.1	142.5	3.77	1.04	115	45	0.34
Ho+80	13:09:00	7.51	33.9	96.4	26.2	2.8	15	5	97.9	94	2.7	1.3	2	142.3	4.24	1.16	113	54	0.46
He	13:12:54	7.48	33.8	94.4	24.6	0.9	14	4.8	97.4	93	3.1	1.4	2.5	141.4	4.11	1.1	114	52	0.43
He+15	13:27:00	7.47	35.9	89.6	25.4	1.5	13	4.4	97	92.6	3	1.5	2.9	140.3	3.98	1.07	114	53	0.39
To	13:42:58	7.46	39.8	85.8	27.8	3.6	13	4.5	95.9	91.5	2.6	2	3.9	140.9	4.23	1.15	113	56	0.39
Te	13:48:44	7.47	34.5	100	24.3	0.4	11	3.7	97.5	92.9	2.5	2.2	2.4	141.5	3.49	0.94	117	58	0.35
Te+15	14:03:00	7.455	34.1	89.4	23.4	-0.6	11	3.9	96.5	91.9	2.9	1.9	3.3	139.1	3.45	0.95	119	51	0.29
Te+30	14:18:00	7.451	38.9	87.7	26.7	2.5	13	4.4	96.2	92	2.8	1.6	3.6	140.5	4	1.14	114	58	0.3
