# Supplementary material for: Multivariate physiological recordings in an experimental hemorrhage model
Source: Data Brief. 2018 Jan 31;17:544–50. doi: 10.1016/j.dib.2018.01.053 (PMC5988387; doi:10.1016/j.dib.2018.01.053)
Supplement: Supplementary file 1 — Supplementary material [file mmc1.zip › Data - Corrected/Sheep276_2_CO.csv]

Event	Time	Cardiac Output (L/min)
BL	10:50:00	10.5
BL+30	11:20:00	7.69
BL+55	11:45:00	7.52
Ho+20	12:10:00	7.75
Ho+40	12:30:00	6.35
Ho+60	12:50:00	6.3
Ho+80	13:10:00	5.81
He	13:13:00	6.09
He+15	13:28:00	6.05
To	13:43:00	5.83
Te	13:49:00	6.87
Te+15	14:04:00	7.38
Te+30	14:19:00	7.84
