# Supplementary material for: Multivariate physiological recordings in an experimental hemorrhage model
Source: Data Brief. 2018 Jan 31;17:544–50. doi: 10.1016/j.dib.2018.01.053 (PMC5988387; doi:10.1016/j.dib.2018.01.053)
Supplement: Supplementary file 1 — Supplementary material [file mmc1.zip › Data - Corrected/Sheep276_2_rSO2.csv]

Time	rSO2_cerebral (%)
10:50:01	58
10:50:05	58
10:50:09	61
10:50:13	63
10:50:17	56
10:50:21	62
10:50:25	60
10:50:29	59
10:50:33	53
10:50:37	51
10:50:41	55
10:50:45	52
10:50:49	54
10:50:53	54
10:50:57	55
10:51:01	54
10:51:05	54
10:51:09	58
10:51:13	59
10:51:17	57
10:51:21	56
10:51:25	55
10:51:29	53
10:51:33	55
10:51:37	49
10:51:41	58
10:51:45	58
10:51:49	58
10:51:53	60
10:51:57	61
10:52:01	61
10:52:05	60
10:52:09	62
10:52:13	61
10:52:17	58
10:52:21	60
10:52:25	60
10:52:29	59
10:52:33	58
10:52:37	60
10:52:41	57
10:52:45	60
10:52:49	61
10:52:53	57
10:52:57	59
10:53:01	61
10:53:05	61
10:53:09	61
10:53:13	58
10:53:17	60
10:53:21	59
10:53:25	62
10:53:29	58
10:53:33	60
10:53:37	57
10:53:41	60
10:53:45	60
10:53:49	60
10:53:53	61
10:53:57	62
10:54:01	58
10:54:05	60
10:54:09	61
10:54:13	61
10:54:17	59
10:54:21	58
10:54:25	60
10:54:29	57
10:54:33	59
10:54:37	60
10:54:41	61
10:54:45	58
10:54:49	58
10:54:53	60
10:54:57	60
10:55:01	61
10:55:05	57
10:55:09	59
10:55:13	58
10:55:17	60
10:55:21	60
10:55:25	61
10:55:29	59
10:55:33	61
10:55:37	60
10:55:41	58
10:55:45	60
10:55:49	61
10:55:53	59
10:55:57	59
10:56:01	58
10:56:05	58
10:56:09	58
10:56:13	60
10:56:17	60
10:56:21	57
10:56:25	59
10:56:29	56
10:56:33	59
10:56:37	60
10:56:41	58
10:56:45	55
10:56:49	62
10:56:53	56
10:56:57	57
10:57:01	59
10:57:05	60
10:57:09	59
10:57:13	58
10:57:17	58
10:57:21	59
10:57:25	58
10:57:29	57
10:57:33	59
10:57:37	59
10:57:41	60
10:57:45	59
10:57:49	60
10:57:53	57
10:57:57	59
10:58:01	61
10:58:05	61
10:58:09	60
10:58:13	59
10:58:17	57
10:58:21	60
10:58:25	60
10:58:29	59
10:58:33	61
10:58:37	59
10:58:41	57
10:58:45	59
10:58:49	61
10:58:53	61
10:58:57	64
10:59:01	61
10:59:05	62
10:59:09	62
10:59:13	63
10:59:17	61
10:59:21	62
10:59:25	60
10:59:29	59
10:59:33	60
10:59:37	61
10:59:41	59
10:59:45	56
10:59:49	54
10:59:53	53
10:59:57	58
11:00:01	60
11:00:05	61
11:00:09	58
11:00:13	57
11:00:17	55
11:00:21	59
11:00:25	58
11:00:29	60
11:00:33	59
11:00:37	57
11:00:41	55
11:00:45	52
11:00:49	58
11:00:53	61
11:00:57	61
11:01:01	61
11:01:05	60
11:01:09	60
11:01:13	61
11:01:17	61
11:01:21	61
11:01:25	61
11:01:29	62
11:01:33	62
11:01:37	61
11:01:41	63
11:01:45	62
11:01:49	62
11:01:53	62
11:01:57	63
11:02:01	63
11:02:05	61
11:02:09	61
11:02:13	61
11:02:17	62
11:02:21	62
11:02:25	61
11:02:29	61
11:02:33	62
11:02:37	59
11:02:41	60
11:02:45	60
11:02:49	61
11:02:53	61
11:02:57	59
11:03:01	61
11:03:05	61
11:03:09	60
11:03:13	59
11:03:17	59
11:03:21	62
11:03:25	60
11:03:29	59
11:03:33	60
11:03:37	59
11:03:41	59
11:03:45	59
11:03:49	61
11:03:53	61
11:03:57	59
11:04:01	59
11:04:05	59
11:04:09	56
11:04:13	54
11:04:17	60
11:04:21	61
11:04:25	58
11:04:29	57
11:04:33	59
11:04:37	60
11:04:41	59
11:04:45	59
11:04:49	56
11:04:53	59
11:04:57	57
11:05:01	57
11:05:05	60
11:05:09	57
11:05:13	59
11:05:17	60
11:05:21	61
11:05:25	60
11:05:29	60
11:05:33	60
11:05:37	62
11:05:41	59
11:05:45	63
11:05:49	61
11:05:53	60
11:05:57	60
11:06:01	60
11:06:05	59
11:06:09	57
11:06:13	60
11:06:17	59
11:06:21	59
11:06:25	60
11:06:29	60
11:06:33	59
11:06:37	58
11:06:41	55
11:06:45	60
11:06:49	60
11:06:53	60
11:06:57	60
11:07:01	61
11:07:05	59
11:07:09	59
11:07:13	60
11:07:17	58
11:07:21	59
11:07:25	55
11:07:29	51
11:07:33	50
11:07:37	48
11:07:41	55
11:07:45	57
11:07:49	59
11:07:53	59
11:07:57	56
11:08:01	59
11:08:05	58
11:08:09	58
11:08:13	58
11:08:17	59
11:08:21	57
11:08:25	57
11:08:29	57
11:08:33	57
11:08:37	59
11:08:41	54
11:08:45	53
11:08:49	56
11:08:53	52
11:08:57	50
11:09:01	50
11:09:05	50
11:09:09	51
11:09:13	50
11:09:17	49
11:09:21	47
11:09:25	55
11:09:29	58
11:09:33	59
11:09:37	56
11:09:41	56
11:09:45	55
11:09:49	54
11:09:53	54
11:09:57	55
11:10:01	54
11:10:05	57
11:10:09	54
11:10:13	58
11:10:17	59
11:10:21	56
11:10:25	53
11:10:29	50
11:10:33	51
11:10:37	46
11:10:41	47
11:10:45	46
11:10:49	46
11:10:53	49
11:10:57	51
11:11:01	46
11:11:05	50
11:11:09	46
11:11:13	49
11:11:17	44
11:11:21	47
11:11:25	53
11:11:29	52
11:11:33	57
11:11:37	57
11:11:41	58
11:11:45	57
11:11:49	57
11:11:53	55
11:11:57	55
11:12:01	55
11:12:05	57
11:12:09	56
11:12:13	58
11:12:17	58
11:12:21	55
11:12:25	53
11:12:29	56
11:12:33	54
11:12:37	55
11:12:41	50
11:12:45	49
11:12:49	50
11:12:53	51
11:12:57	51
11:13:01	48
11:13:05	47
11:13:09	47
11:13:13	50
11:13:17	50
11:13:21	46
11:13:25	51
11:13:29	57
11:13:33	57
11:13:37	54
11:13:41	57
11:13:45	57
11:13:49	57
11:13:53	56
11:13:57	57
11:14:01	58
11:14:05	56
11:14:09	55
11:14:13	59
11:14:17	58
11:14:21	57
11:14:25	55
11:14:29	57
11:14:33	57
11:14:37	59
11:14:41	58
11:14:45	58
11:14:49	57
11:14:53	57
11:14:57	57
11:15:01	58
11:15:05	59
11:15:09	59
11:15:13	57
11:15:17	57
11:15:21	59
11:15:25	60
11:15:29	58
11:15:33	58
11:15:37	60
11:15:41	59
11:15:45	59
11:15:49	57
11:15:53	59
11:15:57	57
11:16:01	56
11:16:05	59
11:16:09	56
11:16:13	58
11:16:17	58
11:16:21	57
11:16:25	54
11:16:29	54
11:16:33	55
11:16:37	52
11:16:41	56
11:16:45	56
11:16:49	58
11:16:53	58
11:16:57	57
11:17:01	58
11:17:05	58
11:17:09	58
11:17:13	57
11:17:17	59
11:17:21	57
11:17:25	55
11:17:29	60
11:17:33	58
11:17:37	59
11:17:41	59
11:17:45	59
11:17:49	59
11:17:53	58
11:17:57	58
11:18:01	59
11:18:05	59
11:18:09	57
11:18:13	59
11:18:17	58
11:18:21	56
11:18:25	52
11:18:29	52
11:18:33	52
11:18:37	57
11:18:41	58
11:18:45	58
11:18:49	57
11:18:53	58
11:18:57	57
11:19:01	57
11:19:05	58
11:19:09	56
11:19:13	57
11:19:17	57
11:19:21	54
11:19:25	57
11:19:29	57
11:19:33	56
11:19:37	53
11:19:41	52
11:19:45	52
11:19:49	52
11:19:53	55
11:19:57	55
11:20:01	57
11:20:05	54
11:20:09	56
11:20:13	55
11:20:17	51
11:20:21	50
11:20:25	50
11:20:29	53
11:20:33	49
11:20:37	54
11:20:41	53
11:20:45	56
11:20:49	57
11:20:53	56
11:20:57	56
11:21:01	56
11:21:05	55
11:21:09	57
11:21:13	56
11:21:17	56
11:21:21	56
11:21:25	56
11:21:29	57
11:21:33	58
11:21:37	56
11:21:41	56
11:21:45	52
11:21:49	52
11:21:53	56
11:21:57	56
11:22:01	58
11:22:05	58
11:22:09	58
11:22:13	58
11:22:17	57
11:22:21	55
11:22:25	58
11:22:29	56
11:22:33	57
11:22:37	57
11:22:41	58
11:22:45	58
11:22:49	57
11:22:53	57
11:22:57	56
11:23:01	56
11:23:05	57
11:23:09	55
11:23:13	56
11:23:17	56
11:23:21	56
11:23:25	56
11:23:29	56
11:23:33	56
11:23:37	56
11:23:41	56
11:23:45	56
11:23:49	50
11:23:53	53
11:23:57	52
11:24:01	56
11:24:05	58
11:24:09	58
11:24:13	58
11:24:17	58
11:24:21	57
11:24:25	55
11:24:29	56
11:24:33	57
11:24:37	57
11:24:41	58
11:24:45	57
11:24:49	57
11:24:53	57
11:24:57	58
11:25:01	59
11:25:05	56
11:25:09	57
11:25:13	58
11:25:17	58
11:25:21	57
11:25:25	57
11:25:29	58
11:25:33	56
11:25:37	58
11:25:41	55
11:25:45	56
11:25:49	58
11:25:53	58
11:25:57	58
11:26:01	56
11:26:05	54
11:26:09	54
11:26:13	53
11:26:17	52
11:26:21	53
11:26:25	51
11:26:29	48
11:26:33	49
11:26:37	50
11:26:41	49
11:26:45	49
11:26:49	49
11:26:53	49
11:26:57	47
11:27:01	46
11:27:05	45
11:27:09	45
11:27:13	46
11:27:17	47
11:27:21	44
11:27:25	48
11:27:29	45
11:27:33	43
11:27:37	45
11:27:41	44
11:27:45	43
11:27:49	49
11:27:53	46
11:27:57	47
11:28:01	43
11:28:05	41
11:28:09	50
11:28:13	52
11:28:17	51
11:28:21	49
11:28:25	48
11:28:29	46
11:28:33	48
11:28:37	46
11:28:41	45
11:28:45	45
11:28:49	45
11:28:53	45
11:28:57	55
11:29:01	56
11:29:05	56
11:29:09	57
11:29:13	57
11:29:17	56
11:29:21	55
11:29:25	54
11:29:29	50
11:29:33	49
11:29:37	47
11:29:41	55
11:29:45	57
11:29:49	55
11:29:53	58
11:29:57	57
11:30:01	57
11:30:05	57
11:30:09	57
11:30:13	56
11:30:17	55
11:30:21	56
11:30:25	54
11:30:29	53
11:30:33	53
11:30:37	57
11:30:41	56
11:30:45	58
11:30:49	58
11:30:53	58
11:30:57	58
11:31:01	58
11:31:05	56
11:31:09	55
11:31:13	56
11:31:17	53
11:31:21	57
11:31:25	57
11:31:29	56
11:31:33	56
11:31:37	56
11:31:41	57
11:31:45	56
11:31:49	56
11:31:53	55
11:31:57	55
11:32:01	57
11:32:05	56
11:32:09	55
11:32:13	54
11:32:17	57
11:32:21	57
11:32:25	57
11:32:29	58
11:32:33	55
11:32:37	57
11:32:41	58
11:32:45	57
11:32:49	56
11:32:53	57
11:32:57	57
11:33:01	56
11:33:05	56
11:33:09	56
11:33:13	56
11:33:17	56
11:33:21	57
11:33:25	56
11:33:29	56
11:33:33	55
11:33:37	50
11:33:41	49
11:33:45	50
11:33:49	51
11:33:53	51
11:33:57	55
11:34:01	57
11:34:05	57
11:34:09	56
11:34:13	55
11:34:17	56
11:34:21	56
11:34:25	55
11:34:29	57
11:34:33	57
11:34:37	57
11:34:41	55
11:34:45	56
11:34:49	55
11:34:53	55
11:34:57	56
11:35:01	52
11:35:05	50
11:35:09	51
11:35:13	53
11:35:17	47
11:35:21	46
11:35:25	50
11:35:29	46
11:35:33	49
11:35:37	47
11:35:41	47
11:35:45	54
11:35:49	52
11:35:53	50
11:35:57	50
11:36:01	49
11:36:05	48
11:36:09	51
11:36:13	50
11:36:17	49
11:36:21	48
11:36:25	48
11:36:29	50
11:36:33	47
11:36:37	49
11:36:41	49
11:36:45	46
11:36:49	48
11:36:53	55
11:36:57	45
11:37:01	46
11:37:05	47
11:37:09	46
11:37:13	45
11:37:17	44
11:37:21	53
11:37:25	52
11:37:29	52
11:37:33	54
11:37:37	51
11:37:41	51
11:37:45	51
11:37:49	53
11:37:53	55
11:37:57	56
11:38:01	54
11:38:05	53
11:38:09	55
11:38:13	50
11:38:17	51
11:38:21	49
11:38:25	54
11:38:29	54
11:38:33	55
11:38:37	55
11:38:41	55
11:38:45	55
11:38:49	56
11:38:53	54
11:38:57	51
11:39:01	49
11:39:05	50
11:39:09	48
11:39:13	47
11:39:17	46
11:39:21	46
11:39:25	47
11:39:29	49
11:39:33	48
11:39:37	46
11:39:41	48
11:39:45	43
11:39:49	43
11:39:53	46
11:39:57	44
11:40:01	47
11:40:05	41
11:40:09	41
11:40:13	41
11:40:17	46
11:40:21	45
11:40:25	41
11:40:29	42
11:40:33	45
11:40:37	44
11:40:41	47
11:40:45	43
11:40:49	40
11:40:53	45
11:40:57	45
11:41:01	45
11:41:05	44
11:41:09	48
11:41:13	44
11:41:17	43
11:41:21	43
11:41:25	46
11:41:29	42
11:41:33	40
11:41:37	45
11:41:41	43
11:41:45	45
11:41:49	51
11:41:53	51
11:41:57	51
11:42:01	53
11:42:05	51
11:42:09	55
11:42:13	54
11:42:17	53
11:42:21	52
11:42:25	52
11:42:29	52
11:42:33	54
11:42:37	54
11:42:41	55
11:42:45	55
11:42:49	55
11:42:53	54
11:42:57	54
11:43:01	56
11:43:05	54
11:43:09	54
11:43:13	55
11:43:17	53
11:43:21	56
11:43:25	56
11:43:29	56
11:43:33	56
11:43:37	56
11:43:41	56
11:43:45	57
11:43:49	57
11:43:53	57
11:43:57	57
11:44:01	56
11:44:05	56
11:44:09	57
11:44:13	57
11:44:17	57
11:44:21	57
11:44:25	58
11:44:29	57
11:44:33	56
11:44:37	57
11:44:41	57
11:44:45	56
11:44:49	56
11:44:53	57
11:44:57	57
11:45:01	58
11:45:05	56
11:45:09	58
11:45:13	56
11:45:17	56
11:45:21	56
11:45:25	56
11:45:29	57
11:45:33	55
11:45:37	54
11:45:41	55
11:45:45	55
11:45:49	56
11:45:53	55
11:45:57	55
11:46:01	56
11:46:05	55
11:46:09	54
11:46:13	56
11:46:17	57
11:46:21	56
11:46:25	57
11:46:29	54
11:46:33	55
11:46:37	54
11:46:41	55
11:46:45	54
11:46:49	54
11:46:53	53
11:46:57	54
11:47:01	55
11:47:05	55
11:47:09	55
11:47:13	54
11:47:17	54
11:47:21	52
11:47:25	52
11:47:29	51
11:47:33	54
11:47:37	53
11:47:41	54
11:47:45	55
11:47:49	54
11:47:53	54
11:47:57	55
11:48:01	54
11:48:05	53
11:48:09	51
11:48:13	51
11:48:17	51
11:48:21	54
11:48:25	52
11:48:29	52
11:48:33	49
11:48:37	48
11:48:41	49
11:48:45	50
11:48:49	49
11:48:53	48
11:48:57	50
11:49:01	48
11:49:05	54
11:49:09	45
11:49:13	47
11:49:17	50
11:49:21	53
11:49:25	55
11:49:29	57
11:49:33	55
11:49:37	55
11:49:41	55
11:49:45	56
11:49:49	57
11:49:53	57
11:49:57	57
11:50:01	56
11:50:05	57
11:50:09	57
11:50:13	57
11:50:17	57
11:50:21	57
11:50:25	58
11:50:29	58
11:50:33	58
11:50:37	58
11:50:41	58
11:50:45	59
11:50:49	58
11:50:53	58
11:50:57	59
11:51:01	58
11:51:05	58
11:51:09	59
11:51:13	59
11:51:17	58
11:51:21	58
11:51:25	59
11:51:29	59
11:51:33	59
11:51:37	59
11:51:41	59
11:51:45	59
11:51:49	59
11:51:53	59
11:51:57	59
11:52:01	59
11:52:05	59
11:52:09	59
11:52:13	59
11:52:17	59
11:52:21	59
11:52:25	59
11:52:29	59
11:52:33	59
11:52:37	60
11:52:41	59
11:52:45	58
11:52:49	59
11:52:53	59
11:52:57	59
11:53:01	59
11:53:05	59
11:53:09	60
11:53:13	59
11:53:17	59
11:53:21	59
11:53:25	59
11:53:29	58
11:53:33	58
11:53:37	59
11:53:41	59
11:53:45	59
11:53:49	59
11:53:53	59
11:53:57	59
11:54:01	59
11:54:05	59
11:54:09	59
11:54:13	59
11:54:17	60
11:54:21	60
11:54:25	60
11:54:29	60
11:54:33	60
11:54:37	60
11:54:41	59
11:54:45	59
11:54:49	60
11:54:53	60
11:54:57	60
11:55:01	60
11:55:05	60
11:55:09	60
11:55:13	60
11:55:17	60
11:55:21	60
11:55:25	59
11:55:29	59
11:55:33	59
11:55:37	60
11:55:41	60
11:55:45	60
11:55:49	60
11:55:53	60
11:55:57	60
11:56:01	59
11:56:05	59
11:56:09	59
11:56:13	60
11:56:17	60
11:56:21	59
11:56:25	59
11:56:29	59
11:56:33	59
11:56:37	59
11:56:41	59
11:56:45	58
11:56:49	58
11:56:53	58
11:56:57	58
11:57:01	59
11:57:05	58
11:57:09	59
11:57:13	58
11:57:17	58
11:57:21	59
11:57:25	58
11:57:29	59
11:57:33	58
11:57:37	59
11:57:41	59
11:57:45	59
11:57:49	59
11:57:53	60
11:57:57	59
11:58:01	59
11:58:05	59
11:58:09	59
11:58:13	59
11:58:17	59
11:58:21	59
11:58:25	59
11:58:29	58
11:58:33	59
11:58:37	59
11:58:41	59
11:58:45	59
11:58:49	60
11:58:53	60
11:58:57	59
11:59:01	60
11:59:05	60
11:59:09	60
11:59:13	59
11:59:17	59
11:59:21	59
11:59:25	59
11:59:29	58
11:59:33	58
11:59:37	59
11:59:41	59
11:59:45	58
11:59:49	58
11:59:53	59
11:59:57	59
12:00:01	59
12:00:05	59
12:00:09	59
12:00:13	59
12:00:17	57
12:00:21	58
12:00:25	58
12:00:29	58
12:00:33	58
12:00:37	58
12:00:41	58
12:00:45	58
12:00:49	58
12:00:53	58
12:00:57	56
12:01:01	58
12:01:05	57
12:01:09	57
12:01:13	57
12:01:17	58
12:01:21	58
12:01:25	57
12:01:29	57
12:01:33	58
12:01:37	58
12:01:41	58
12:01:45	58
12:01:49	58
12:01:53	58
12:01:57	58
12:02:01	58
12:02:05	58
12:02:09	58
12:02:13	58
12:02:17	58
12:02:21	58
12:02:25	59
12:02:29	59
12:02:33	59
12:02:37	58
12:02:41	58
12:02:45	59
12:02:49	59
12:02:53	59
12:02:57	59
12:03:01	59
12:03:05	59
12:03:09	59
12:03:13	59
12:03:17	58
12:03:21	58
12:03:25	58
12:03:29	57
12:03:33	58
12:03:37	57
12:03:41	58
12:03:45	58
12:03:49	58
12:03:53	58
12:03:57	58
12:04:01	58
12:04:05	58
12:04:09	58
12:04:13	59
12:04:17	59
12:04:21	59
12:04:25	59
12:04:29	59
12:04:33	58
12:04:37	58
12:04:41	59
12:04:45	59
12:04:49	58
12:04:53	59
12:04:57	58
12:05:01	58
12:05:05	57
12:05:09	58
12:05:13	58
12:05:17	57
12:05:21	57
12:05:25	57
12:05:29	57
12:05:33	58
12:05:37	59
12:05:41	57
12:05:45	57
12:05:49	57
12:05:53	58
12:05:57	57
12:06:01	56
12:06:05	56
12:06:09	56
12:06:13	56
12:06:17	56
12:06:21	56
12:06:25	57
12:06:29	58
12:06:33	56
12:06:37	56
12:06:41	57
12:06:45	56
12:06:49	56
12:06:53	58
12:06:57	58
12:07:01	58
12:07:05	58
12:07:09	58
12:07:13	59
12:07:17	58
12:07:21	58
12:07:25	58
12:07:29	58
12:07:33	58
12:07:37	58
12:07:41	58
12:07:45	58
12:07:49	58
12:07:53	58
12:07:57	58
12:08:01	58
12:08:05	58
12:08:09	58
12:08:13	59
12:08:17	58
12:08:21	59
12:08:25	59
12:08:29	59
12:08:33	58
12:08:37	58
12:08:41	58
12:08:45	58
12:08:49	57
12:08:53	58
12:08:57	57
12:09:01	58
12:09:05	58
12:09:09	58
12:09:13	58
12:09:17	58
12:09:21	58
12:09:25	58
12:09:29	58
12:09:33	59
12:09:37	58
12:09:41	57
12:09:45	58
12:09:49	58
12:09:53	58
12:09:57	57
12:10:01	57
12:10:05	58
12:10:09	57
12:10:13	58
12:10:17	58
12:10:21	57
12:10:25	57
12:10:29	57
12:10:33	58
12:10:37	58
12:10:41	57
12:10:45	57
12:10:49	58
12:10:53	59
12:10:57	59
12:11:01	58
12:11:05	58
12:11:09	58
12:11:13	59
12:11:17	59
12:11:21	58
12:11:25	57
12:11:29	58
12:11:33	58
12:11:37	57
12:11:41	56
12:11:45	58
12:11:49	57
12:11:53	58
12:11:57	58
12:12:01	58
12:12:05	57
12:12:09	58
12:12:13	58
12:12:17	58
12:12:21	58
12:12:25	58
12:12:29	56
12:12:33	56
12:12:37	58
12:12:41	58
12:12:45	57
12:12:49	58
12:12:53	58
12:12:57	58
12:13:01	58
12:13:05	58
12:13:09	59
12:13:13	59
12:13:17	59
12:13:21	59
12:13:25	59
12:13:29	59
12:13:33	59
12:13:37	59
12:13:41	59
12:13:45	59
12:13:49	60
12:13:53	60
12:13:57	59
12:14:01	59
12:14:05	59
12:14:09	60
12:14:13	60
12:14:17	60
12:14:21	60
12:14:25	60
12:14:29	60
12:14:33	60
12:14:37	60
12:14:41	60
12:14:45	60
12:14:49	59
12:14:53	59
12:14:57	59
12:15:01	59
12:15:05	59
12:15:09	59
12:15:13	59
12:15:17	60
12:15:21	59
12:15:25	59
12:15:29	59
12:15:33	59
12:15:37	60
12:15:41	60
12:15:45	59
12:15:49	59
12:15:53	59
12:15:57	59
12:16:01	59
12:16:05	60
12:16:09	59
12:16:13	60
12:16:17	59
12:16:21	59
12:16:25	59
12:16:29	59
12:16:33	59
12:16:37	59
12:16:41	59
12:16:45	59
12:16:49	59
12:16:53	59
12:16:57	58
12:17:01	57
12:17:05	56
12:17:09	56
12:17:13	56
12:17:17	56
12:17:21	56
12:17:25	56
12:17:29	56
12:17:33	57
12:17:37	57
12:17:41	58
12:17:45	58
12:17:49	58
12:17:53	58
12:17:57	58
12:18:01	58
12:18:05	58
12:18:09	58
12:18:13	58
12:18:17	58
12:18:21	58
12:18:25	58
12:18:29	58
12:18:33	58
12:18:37	58
12:18:41	58
12:18:45	58
12:18:49	59
12:18:53	59
12:18:57	58
12:19:01	58
12:19:05	58
12:19:09	58
12:19:13	58
12:19:17	58
12:19:21	58
12:19:25	58
12:19:29	59
12:19:33	58
12:19:37	58
12:19:41	58
12:19:45	59
12:19:49	59
12:19:53	59
12:19:57	58
12:20:01	58
12:20:05	59
12:20:09	59
12:20:13	59
12:20:17	59
12:20:21	58
12:20:25	58
12:20:29	58
12:20:33	57
12:20:37	58
12:20:41	58
12:20:45	58
12:20:49	58
12:20:53	58
12:20:57	58
12:21:01	58
12:21:05	56
12:21:09	57
12:21:13	56
12:21:17	57
12:21:21	57
12:21:25	57
12:21:29	58
12:21:33	57
12:21:37	57
12:21:41	57
12:21:45	57
12:21:49	57
12:21:53	57
12:21:57	57
12:22:01	56
12:22:05	58
12:22:09	57
12:22:13	57
12:22:17	57
12:22:21	57
12:22:25	57
12:22:29	57
12:22:33	57
12:22:37	57
12:22:41	57
12:22:45	57
12:22:49	57
12:22:53	57
12:22:57	57
12:23:01	57
12:23:05	57
12:23:09	57
12:23:13	57
12:23:17	58
12:23:21	58
12:23:25	57
12:23:29	57
12:23:33	58
12:23:37	58
12:23:41	58
12:23:45	57
12:23:49	58
12:23:53	58
12:23:57	57
12:24:01	58
12:24:05	58
12:24:09	58
12:24:13	58
12:24:17	58
12:24:21	58
12:24:25	58
12:24:29	58
12:24:33	58
12:24:37	58
12:24:41	58
12:24:45	58
12:24:49	58
12:24:53	58
12:24:57	58
12:25:01	58
12:25:05	58
12:25:09	59
12:25:13	58
12:25:17	58
12:25:21	58
12:25:25	59
12:25:29	59
12:25:33	59
12:25:37	59
12:25:41	59
12:25:45	59
12:25:49	59
12:25:53	59
12:25:57	58
12:26:01	58
12:26:05	59
12:26:09	59
12:26:13	59
12:26:17	58
12:26:21	58
12:26:25	59
12:26:29	59
12:26:33	59
12:26:37	59
12:26:41	58
12:26:45	58
12:26:49	59
12:26:53	59
12:26:57	59
12:27:01	58
12:27:05	58
12:27:09	58
12:27:13	59
12:27:17	59
12:27:21	59
12:27:25	59
12:27:29	58
12:27:33	58
12:27:37	58
12:27:41	58
12:27:45	58
12:27:49	58
12:27:53	58
12:27:57	58
12:28:01	59
12:28:05	59
12:28:09	59
12:28:13	58
12:28:17	58
12:28:21	58
12:28:25	59
12:28:29	59
12:28:33	58
12:28:37	58
12:28:41	58
12:28:45	58
12:28:49	58
12:28:53	58
12:28:57	58
12:29:01	58
12:29:05	59
12:29:09	58
12:29:13	59
12:29:17	58
12:29:21	58
12:29:25	58
12:29:29	58
12:29:33	59
12:29:37	58
12:29:41	58
12:29:45	58
12:29:49	59
12:29:53	59
12:29:57	59
12:30:01	58
12:30:05	59
12:30:09	58
12:30:13	58
12:30:17	58
12:30:21	58
12:30:25	59
12:30:29	58
12:30:33	58
12:30:37	58
12:30:41	58
12:30:45	58
12:30:49	58
12:30:53	58
12:30:57	58
12:31:01	58
12:31:05	58
12:31:09	58
12:31:13	58
12:31:17	58
12:31:21	59
12:31:25	58
12:31:29	58
12:31:33	58
12:31:37	58
12:31:41	58
12:31:45	58
12:31:49	57
12:31:53	57
12:31:57	56
12:32:01	57
12:32:05	56
12:32:09	57
12:32:13	56
12:32:17	56
12:32:21	56
12:32:25	56
12:32:29	57
12:32:33	58
12:32:37	58
12:32:41	57
12:32:45	56
12:32:49	56
12:32:53	56
12:32:57	57
12:33:01	58
12:33:05	56
12:33:09	56
12:33:13	57
12:33:17	57
12:33:21	58
12:33:25	58
12:33:29	58
12:33:33	57
12:33:37	57
12:33:41	57
12:33:45	57
12:33:49	57
12:33:53	57
12:33:57	57
12:34:01	57
12:34:05	57
12:34:09	56
12:34:13	56
12:34:17	56
12:34:21	56
12:34:25	57
12:34:29	57
12:34:33	56
12:34:37	56
12:34:41	57
12:34:45	57
12:34:49	57
12:34:53	57
12:34:57	57
12:35:01	57
12:35:05	57
12:35:09	57
12:35:13	57
12:35:17	56
12:35:21	57
12:35:25	57
12:35:29	57
12:35:33	57
12:35:37	57
12:35:41	57
12:35:45	57
12:35:49	57
12:35:53	57
12:35:57	57
12:36:01	57
12:36:05	57
12:36:09	57
12:36:13	57
12:36:17	57
12:36:21	56
12:36:25	56
12:36:29	58
12:36:33	57
12:36:37	56
12:36:41	56
12:36:45	55
12:36:49	55
12:36:53	55
12:36:57	54
12:37:01	54
12:37:05	54
12:37:09	54
12:37:13	54
12:37:17	54
12:37:21	54
12:37:25	54
12:37:29	54
12:37:33	54
12:37:37	53
12:37:41	53
12:37:45	53
12:37:49	53
12:37:53	54
12:37:57	54
12:38:01	53
12:38:05	53
12:38:09	55
12:38:13	54
12:38:17	54
12:38:21	54
12:38:25	54
12:38:29	53
12:38:33	55
12:38:37	54
12:38:41	53
12:38:45	54
12:38:49	54
12:38:53	53
12:38:57	57
12:39:01	58
12:39:05	56
12:39:09	58
12:39:13	58
12:39:17	58
12:39:21	58
12:39:25	59
12:39:29	57
12:39:33	56
12:39:37	58
12:39:41	57
12:39:45	56
12:39:49	56
12:39:53	56
12:39:57	56
12:40:01	56
12:40:05	57
12:40:09	58
12:40:13	58
12:40:17	57
12:40:21	57
12:40:25	58
12:40:29	58
12:40:33	58
12:40:37	58
12:40:41	58
12:40:45	59
12:40:49	59
12:40:53	59
12:40:57	57
12:41:01	57
12:41:05	58
12:41:09	58
12:41:13	58
12:41:17	57
12:41:21	58
12:41:25	57
12:41:29	57
12:41:33	58
12:41:37	59
12:41:41	57
12:41:45	57
12:41:49	57
12:41:53	57
12:41:57	57
12:42:01	57
12:42:05	58
12:42:09	57
12:42:13	57
12:42:17	58
12:42:21	57
12:42:25	58
12:42:29	58
12:42:33	58
12:42:37	58
12:42:41	58
12:42:45	58
12:42:49	56
12:42:53	58
12:42:57	57
12:43:01	57
12:43:05	57
12:43:09	57
12:43:13	57
12:43:17	57
12:43:21	57
12:43:25	57
12:43:29	56
12:43:33	55
12:43:37	55
12:43:41	55
12:43:45	54
12:43:49	54
12:43:53	54
12:43:57	54
12:44:01	54
12:44:05	54
12:44:09	54
12:44:13	54
12:44:17	54
12:44:21	54
12:44:25	54
12:44:29	54
12:44:33	54
12:44:37	54
12:44:41	54
12:44:45	54
12:44:49	54
12:44:53	57
12:44:57	57
12:45:01	56
12:45:05	56
12:45:09	55
12:45:13	54
12:45:17	55
12:45:21	55
12:45:25	54
12:45:29	55
12:45:33	55
12:45:37	55
12:45:41	55
12:45:45	54
12:45:49	55
12:45:53	54
12:45:57	55
12:46:01	55
12:46:05	55
12:46:09	55
12:46:13	55
12:46:17	55
12:46:21	55
12:46:25	55
12:46:29	54
12:46:33	54
12:46:37	54
12:46:41	54
12:46:45	55
12:46:49	54
12:46:53	54
12:46:57	54
12:47:01	54
12:47:05	55
12:47:09	54
12:47:13	54
12:47:17	54
12:47:21	54
12:47:25	54
12:47:29	54
12:47:33	54
12:47:37	54
12:47:41	54
12:47:45	55
12:47:49	55
12:47:53	55
12:47:57	55
12:48:01	57
12:48:05	54
12:48:09	54
12:48:13	54
12:48:17	54
12:48:21	53
12:48:25	53
12:48:29	53
12:48:33	56
12:48:37	55
12:48:41	54
12:48:45	54
12:48:49	55
12:48:53	57
12:48:57	54
12:49:01	54
12:49:05	54
12:49:09	56
12:49:13	55
12:49:17	56
12:49:21	55
12:49:25	55
12:49:29	56
12:49:33	56
12:49:37	55
12:49:41	54
12:49:45	53
12:49:49	56
12:49:53	56
12:49:57	57
12:50:01	57
12:50:05	57
12:50:09	56
12:50:13	56
12:50:17	57
12:50:21	58
12:50:25	58
12:50:29	57
12:50:33	56
12:50:37	57
12:50:41	57
12:50:45	56
12:50:49	56
12:50:53	57
12:50:57	57
12:51:01	57
12:51:05	56
12:51:09	57
12:51:13	58
12:51:17	58
12:51:21	57
12:51:25	57
12:51:29	57
12:51:33	58
12:51:37	58
12:51:41	58
12:51:45	57
12:51:49	57
12:51:53	57
12:51:57	58
12:52:01	57
12:52:05	58
12:52:09	57
12:52:13	57
12:52:17	57
12:52:21	57
12:52:25	57
12:52:29	57
12:52:33	56
12:52:37	56
12:52:41	57
12:52:45	56
12:52:49	56
12:52:53	56
12:52:57	56
12:53:01	56
12:53:05	57
12:53:09	58
12:53:13	56
12:53:17	56
12:53:21	57
12:53:25	57
12:53:29	56
12:53:33	56
12:53:37	56
12:53:41	57
12:53:45	57
12:53:49	57
12:53:53	57
12:53:57	56
12:54:01	56
12:54:05	57
12:54:09	56
12:54:13	56
12:54:17	57
12:54:21	58
12:54:25	58
12:54:29	57
12:54:33	56
12:54:37	57
12:54:41	57
12:54:45	57
12:54:49	57
12:54:53	57
12:54:57	57
12:55:01	56
12:55:05	56
12:55:09	57
12:55:13	55
12:55:17	55
12:55:21	56
12:55:25	57
12:55:29	57
12:55:33	57
12:55:37	57
12:55:41	54
12:55:45	54
12:55:49	54
12:55:53	55
12:55:57	54
12:56:01	55
12:56:05	57
12:56:09	57
12:56:13	56
12:56:17	56
12:56:21	57
12:56:25	56
12:56:29	56
12:56:33	56
12:56:37	56
12:56:41	56
12:56:45	55
12:56:49	55
12:56:53	55
12:56:57	56
12:57:01	56
12:57:05	56
12:57:09	56
12:57:13	54
12:57:17	55
12:57:21	56
12:57:25	56
12:57:29	56
12:57:33	56
12:57:37	56
12:57:41	56
12:57:45	54
12:57:49	54
12:57:53	56
12:57:57	55
12:58:01	54
12:58:05	55
12:58:09	56
12:58:13	57
12:58:17	54
12:58:21	55
12:58:25	55
12:58:29	53
12:58:33	55
12:58:37	56
12:58:41	56
12:58:45	56
12:58:49	57
12:58:53	55
12:58:57	55
12:59:01	55
12:59:05	54
12:59:09	54
12:59:13	54
12:59:17	54
12:59:21	55
12:59:25	55
12:59:29	54
12:59:33	53
12:59:37	54
12:59:41	54
12:59:45	55
12:59:49	55
12:59:53	54
12:59:57	54
13:00:01	54
13:00:05	54
13:00:09	55
13:00:13	55
13:00:17	55
13:00:21	56
13:00:25	55
13:00:29	56
13:00:33	55
13:00:37	56
13:00:41	56
13:00:45	56
13:00:49	55
13:00:53	54
13:00:57	55
13:01:01	56
13:01:05	56
13:01:09	57
13:01:13	57
13:01:17	56
13:01:21	57
13:01:25	56
13:01:29	57
13:01:33	57
13:01:37	57
13:01:41	54
13:01:45	57
13:01:49	57
13:01:53	57
13:01:57	57
13:02:01	56
13:02:05	55
13:02:09	54
13:02:13	56
13:02:17	57
13:02:21	55
13:02:25	56
13:02:29	56
13:02:33	56
13:02:37	55
13:02:41	56
13:02:45	54
13:02:49	52
13:02:53	50
13:02:57	48
13:03:01	48
13:03:05	46
13:03:09	53
13:03:13	56
[truncated: 1,133 more rows]
