# Supplementary material for: Multivariate physiological recordings in an experimental hemorrhage model
Source: Data Brief. 2018 Jan 31;17:544–50. doi: 10.1016/j.dib.2018.01.053 (PMC5988387; doi:10.1016/j.dib.2018.01.053)
Supplement: Supplementary file 1 — Supplementary material [file mmc1.zip › Data - Corrected/Sheep276_2_UO.csv]

Time to baseline onset(s)	Urine flow rate (mL/min)
-58	0
2	0
62	0
122	0
182	0
242	0
302	0
362	0
422	0
482	0
542	0
602	0
662	0
722	0
782	75
842	49
902	43
962	45
1022	47
1082	44
1142	46
1202	43
1262	43
1322	16
1382	1
1442	2
1502	5
1562	0
1622	4
1682	0
1742	2
1802	0
1862	5
1922	5
1982	5
2042	6
2102	12
2162	1
2222	0
2282	0
2342	0
2402	3
2462	0
2522	7
2582	3
2642	9
2702	3
2762	3
2822	5
2882	7
2942	7
3002	10
3062	3
3122	4
3182	4
3242	1
3302	2
3362	3
3422	0
3482	1
3542	4
3602	2
3662	0
3722	1
3782	0
3842	3
3902	2
3962	2
4022	0
4082	0
4142	0
4202	2
4262	0
4322	2
4382	2
4442	1
4502	0
4562	2
4622	1
4682	1
4742	1
4802	1
4862	1
4922	0
4982	0
5042	2
5102	1
5162	1
5222	2
5282	2
5342	1
5402	1
5462	2
5522	0
5582	0
5642	0
5702	0
5762	1
5822	1
5882	1
5942	1
6002	1
6062	1
6122	1
6182	2
6242	1
6302	1
6362	1
6422	1
6482	1
6542	0
6602	1
6662	1
6722	1
6782	0
6842	1
6902	2
6962	1
7022	1
7082	1
7142	2
7202	1
7262	0
7322	1
7382	0
7442	2
7502	1
7562	1
7622	1
7682	0
7742	1
7802	1
7862	1
7922	2
7982	1
8042	2
8102	2
8162	3
8222	3
8282	4
8342	3
8402	4
8462	4
8522	4
8582	4
8642	5
8702	5
8762	3
8822	6
8882	9
8942	8
9002	7
9062	4
9122	10
9182	2
9242	10
9302	9
9362	5
9422	7
9482	4
9542	3
9602	7
9662	7
9722	3
9782	4
9842	3
9902	6
9962	4
10022	6
10082	3
10142	5
10202	4
10262	4
10322	3
10382	6
10442	3
10502	6
10562	1
10622	3
10682	1
10742	4
10802	4
10862	1
10922	2
10982	5
11042	1
11102	3
11162	3
11222	2
11282	1
11342	5
11402	3
11462	1
11522	1
11582	4
11642	2
11702	2
11762	0
11822	3
11882	2
11942	4
12002	2
12062	4
12122	4
12182	5
12242	9
12302	3
12362	10
12422	5
12482	6
