# Supplementary material for: Multivariate physiological recordings in an experimental hemorrhage model
Source: Data Brief. 2018 Jan 31;17:544–50. doi: 10.1016/j.dib.2018.01.053 (PMC5988387; doi:10.1016/j.dib.2018.01.053)
Supplement: Supplementary file 1 — Supplementary material [file mmc1.zip › Data - Corrected/Sheep276_2_Venous blood.csv]

Event	Time	pH	pCO2 (mmHg)	pO2 (mmHg)	HCO3 (mmol/L)	BE (mmol/L)	Hct (%)	tHb (g/dL)	sO2 (%)	FO2Hb (%)	FCOHb (%)	FmetHb (%)	FHHB (%)	Na (mmol/L)	K (mmol/L)	Ca (mmol/L)	Cl (mmol/L)	Glu (mg/dL)	Lac (mmol/L)
BL	10:49:58	7.43	37.2	35.7	29.1	-0.2	14	4.8	59.6	57.1	2.2	2	38.7	145.2	3.6	1.08	115	39	0.68
BL+30	11:19:00	7.45	39	36.3	26.5	2.3	14	4.9	62	59.8	1.5	2	36.7	145.5	3.79	1.1	114	46	0.56
BL+55	11:44:00	7.43	43.2	37.9	28.4	3.9	15	5	61.3	59	2	1.8	37.2	145	4.1	1.13	113	50	0.53
Ho+20	12:09:00	7.48	37.9	37.7	27.8	3.9	14	4.9	67.5	65.1	2.2	1.4	31.3	142	4.09	1.15	111	50	0.51
Ho+40	12:29:00	7.45	41.8	35.1	28.1	3.7	15	5	58.1	56.1	2.1	1.4	40.4	142.2	4.22	1.16	110	52	0.46
Ho+60	12:49:00	7.46	31.2	39.3	21.5	-2.4	12	4	66.9	64.6	1.6	1.8	32	142	3.61	1.01	118	39	0.35
Ho+80	13:09:00	7.45	35.9	32.3	24.4	0.3	14	4.6	54.8	52.2	2.4	2.3	43.1	142.2	3.76	1.07	116	46	0.46
He	13:12:54	7.43	41.5	21.4	26.9	2.3	14	4.9	25.1	24	2.1	2.1	71.8	142.3	4.26	1.19	113	54	0.51
He+15	13:27:00	7.43	41.1	32.3	26.4	1.9	14	4.8	52.7	50.8	1.8	1.8	45.6	142	4.09	1.18	114	53	0.46
To	13:42:58	7.44	39.5	34.7	26.2	1.8	13	4.5	59	56.5	1.9	2.4	39.2	141.1	4.17	1.15	114	52	0.44
Te	13:48:44	7.44	35.3	33	23.3	-0.9	12	4	56.3	53.7	1.7	2.9	41.7	142.1	3.5	0.96	118	56	0.37
Te+15	14:03:00	7.43	36.2	30.5	23.5	-0.9	12	4.1	48.9	47.2	1.5	1.9	49.4	139.7	3.5	0.98	119	50	0.31
Te+30	14:18:00	7.43	40.6	29.9	26.3	1.8	14	4.6	46	44.1	2.1	2.1	51.7	139.8	4.07	1.13	115	56	0.31
