# Supplementary material for: Multivariate physiological recordings in an experimental hemorrhage model
Source: Data Brief. 2018 Jan 31;17:544–50. doi: 10.1016/j.dib.2018.01.053 (PMC5988387; doi:10.1016/j.dib.2018.01.053)
Supplement: Supplementary file 1 — Supplementary material [file mmc1.zip › Data - Corrected/Sheep40_1_Arterial blood.csv]

Event	Time	pH	pCO2 (mmHg)	pO2 (mmHg)	HCO3 (mmol/L)	BE (mmol/L)	Hct (%)	tHb (g/dL)	sO2 (%)	FO2Hb (%)	FCOHb (%)	FmetHb (%)	FHHB (%)	Na (mmol/L)	K (mmol/L)	Ca (mmol/L)	Cl (mmol/L)	Glu (mg/dL)	Lac (mmol/L)
BL	11:15:00	7.54	28	105.7	23.5	1.3	30	10.2	98.9	96.8	1.5	0.7	1.1	139.2	3.3	1.05	109	68	2.01
BL+30	11:45:00	7.56	27.6	94.9	24.4	2.7	27	9.1	98	95.4	1.8	0.9	1.9	140.9	3.09	1.03	110	66	1.02
Ho	12:15:00	7.56	27.5	101.2	24.2	2.5	28	9.3	98.4	96	1.5	0.9	1.6	145.4	3.04	1.06	111	66	0.83
Ho+20	12:35:00	7.58	28.3	96.7	26.1	4.7	32	11	97.8	95.1	1.9	0.9	2.1	149	3.55	1.16	112	71	1.11
Ho+40	12:55:00	7.55	27.9	99.7	24.2	2.4	28	9.6	98.3	96.1	1.6	0.6	1.7	145.5	3.09	1.11	111	67	0.66
Ho+60	13:15:00	7.57	27.2	102.2	24.5	2.9	28	9.6	98.8	96.4	2	0.4	1.2	141.5	3.05	1.06	110	66	0.71
He+15	13:41:00	7.51	31.4	104.9	24.6	1.7	22	7.4	98.4	96	1.5	0.9	1.6	138.1	2.89	1.01	110	69	0.55
Te	14:01:47	7.51	33.1	113.7	25.8	2.8	23	7.8	99.3	96.4	1.8	1.1	0.7	137.8	2.87	0.97	112	73	0.74
Te+15	14:16:00	7.54	28.4	123.3	24	1.8	24	8.2	99.6	97.5	1.1	1	0.4	142.2	2.87	1.14	112	72	0.68
Te+30	14:31:00	7.52	26.3	117.4	21.2	-1.2	21	7.3	99.1	97.1	1	1	0.9	138.1	2.72	1.01	113	60	0.89
