# Supplementary material for: Multivariate physiological recordings in an experimental hemorrhage model
Source: Data Brief. 2018 Jan 31;17:544–50. doi: 10.1016/j.dib.2018.01.053 (PMC5988387; doi:10.1016/j.dib.2018.01.053)
Supplement: Supplementary file 1 — Supplementary material [file mmc1.zip › Data - Corrected/Sheep40_1_CO.csv]

Event	Time	Cardiac Output (L/min)
BL	11:15:00	10.9
BL+30	11:45:00	8.6
BL+55	12:10:00	7.98
Ho+20	12:35:00	9.14
Ho+40	12:55:00	6.46
Ho+60	13:15:00	5.48
He	13:27:00	4.34
He+15	13:41:00	3.13
To	13:56:00	4.57
Te	14:01:00	6.12
Te+15	14:16:00	5.08
Te+30	14:31:00	6.04
