# Supplementary material for: Multivariate physiological recordings in an experimental hemorrhage model
Source: Data Brief. 2018 Jan 31;17:544–50. doi: 10.1016/j.dib.2018.01.053 (PMC5988387; doi:10.1016/j.dib.2018.01.053)
Supplement: Supplementary file 1 — Supplementary material [file mmc1.zip › Data - Corrected/Sheep40_1_rSO2.csv]

Time	rSO2_cerebral (%)	rSO2_thigh2 (%)
11:15:01	68	71
11:15:05	69	75
11:15:09	68	76
11:15:13	70	77
11:15:17	69	77
11:15:21	70	74
11:15:25	69	73
11:15:29	68	73
11:15:33	68	72
11:15:37	71	72
11:15:41	68	72
11:15:45	68	73
11:15:49	69	75
11:15:53	67	77
11:15:57	67	75
11:16:01	69	76
11:16:05	67	76
11:16:09	67	75
11:16:13	67	73
11:16:17	68	74
11:16:21	68	75
11:16:25	70	75
11:16:29	65	72
11:16:33	68	69
11:16:37	69	67
11:16:41	68	69
11:16:45	68	73
11:16:49	69	70
11:16:53	70	69
11:16:57	71	68
11:17:01	68	66
11:17:05	65	65
11:17:09	64	65
11:17:13	63	65
11:17:17	65	66
11:17:21	64	67
11:17:25	64	68
11:17:29	64	69
11:17:33	66	70
11:17:37	65	73
11:17:41	69	75
11:17:45	68	74
11:17:49	67	72
11:17:53	68	70
11:17:57	68	70
11:18:01	69	72
11:18:05	71	75
11:18:09	70	72
11:18:13	69	72
11:18:17	69	71
11:18:21	69	75
11:18:25	68	77
11:18:29	68	74
11:18:33	67	73
11:18:37	67	71
11:18:41	67	71
11:18:45	71	74
11:18:49	66	74
11:18:53	63	72
11:18:57	66	69
11:19:01	68	67
11:19:05	69	72
11:19:09	70	73
11:19:13	69	74
11:19:17	70	75
11:19:21	67	77
11:19:25	69	76
11:19:29	69	75
11:19:33	69	74
11:19:37	69	72
11:19:41	70	72
11:19:45	70	72
11:19:49	70	73
11:19:53	69	73
11:19:57	70	76
11:20:01	69	76
11:20:05	69	76
11:20:09	69	75
11:20:13	69	76
11:20:17	68	75
11:20:21	67	76
11:20:25	67	76
11:20:29	66	74
11:20:33	68	74
11:20:37	65	74
11:20:41	65	72
11:20:45	66	71
11:20:49	66	70
11:20:53	66	71
11:20:57	65	71
11:21:01	68	74
11:21:05	67	72
11:21:09	66	72
11:21:13	67	71
11:21:17	67	71
11:21:21	68	73
11:21:25	66	74
11:21:29	70	75
11:21:33	71	70
11:21:37	68	69
11:21:41	69	70
11:21:45	66	71
11:21:49	66	70
11:21:53	69	74
11:21:57	69	79
11:22:01	70	77
11:22:05	68	70
11:22:09	67	68
11:22:13	67	70
11:22:17	70	70
11:22:21	69	67
11:22:25	69	67
11:22:29	71	69
11:22:33	71	69
11:22:37	69	73
11:22:41	68	72
11:22:45	70	72
11:22:49	69	68
11:22:53	68	69
11:22:57	67	69
11:23:01	68	66
11:23:05	66	68
11:23:09	65	66
11:23:13	68	71
11:23:17	68	68
11:23:21	66	67
11:23:25	68	69
11:23:29	70	66
11:23:33	68	71
11:23:37	70	72
11:23:41	68	66
11:23:45	74	64
11:23:49	73	66
11:23:53	72	59
11:23:57	71	68
11:24:01	71	70
11:24:05	70	70
11:24:09	72	70
11:24:13	71	68
11:24:17	72	66
11:24:21	70	65
11:24:25	70	66
11:24:29	73	67
11:24:33	70	67
11:24:37	66	70
11:24:41	71	72
11:24:45	67	69
11:24:49	71	72
11:24:53	70	71
11:24:57	70	71
11:25:01	69	69
11:25:05	71	69
11:25:09	72	66
11:25:13	67	62
11:25:17	67	69
11:25:21	71	69
11:25:25	68	68
11:25:29	68	70
11:25:33	70	70
11:25:37	71	70
11:25:41	70	72
11:25:45	70	77
11:25:49	69	72
11:25:53	71	76
11:25:57	69	76
11:26:01	69	77
11:26:05	72	77
11:26:09	71	76
11:26:13	72	76
11:26:17	70	79
11:26:21	70	79
11:26:25	70	77
11:26:29	69	77
11:26:33	72	81
11:26:37	70	84
11:26:41	70	85
11:26:45	71	83
11:26:49	72	80
11:26:53	72	79
11:26:57	70	80
11:27:01	72	79
11:27:05	71	76
11:27:09	72	73
11:27:13	72	76
11:27:17	71	75
11:27:21	71	75
11:27:25	72	77
11:27:29	72	74
11:27:33	71	73
11:27:37	71	72
11:27:41	72	78
11:27:45	71	75
11:27:49	70	76
11:27:53	70	75
11:27:57	70	73
11:28:01	72	72
11:28:05	71	79
11:28:09	71	77
11:28:13	71	74
11:28:17	71	78
11:28:21	70	78
11:28:25	70	78
11:28:29	70	80
11:28:33	70	76
11:28:37	70	78
11:28:41	69	79
11:28:45	69	74
11:28:49	68	73
11:28:53	68	73
11:28:57	69	72
11:29:01	68	72
11:29:05	70	73
11:29:09	69	74
11:29:13	67	77
11:29:17	68	76
11:29:21	69	76
11:29:25	68	76
11:29:29	69	77
11:29:33	68	77
11:29:37	68	77
11:29:41	69	76
11:29:45	69	78
11:29:49	70	75
11:29:53	70	77
11:29:57	70	75
11:30:01	69	80
11:30:05	70	80
11:30:09	69	82
11:30:13	69	80
11:30:17	70	83
11:30:21	70	83
11:30:25	70	84
11:30:29	70	83
11:30:33	70	84
11:30:37	71	80
11:30:41	71	84
11:30:45	69	84
11:30:49	70	87
11:30:53	70	87
11:30:57	70	80
11:31:01	70	85
11:31:05	70	81
11:31:09	71	81
11:31:13	71	83
11:31:17	71	78
11:31:21	70	76
11:31:25	71	77
11:31:29	70	76
11:31:33	71	77
11:31:37	70	72
11:31:41	70	72
11:31:45	70	71
11:31:49	70	71
11:31:53	70	71
11:31:57	69	71
11:32:01	69	73
11:32:05	70	73
11:32:09	70	73
11:32:13	70	77
11:32:17	69	79
11:32:21	70	79
11:32:25	71	78
11:32:29	71	74
11:32:33	72	73
11:32:37	70	71
11:32:41	70	78
11:32:45	70	76
11:32:49	70	77
11:32:53	70	73
11:32:57	70	73
11:33:01	70	71
11:33:05	69	72
11:33:09	68	71
11:33:13	69	70
11:33:17	68	70
11:33:21	70	68
11:33:25	70	68
11:33:29	68	68
11:33:33	68	68
11:33:37	69	72
11:33:41	69	72
11:33:45	68	75
11:33:49	68	74
11:33:53	68	75
11:33:57	68	72
11:34:01	69	71
11:34:05	69	70
11:34:09	68	71
11:34:13	69	69
11:34:17	69	74
11:34:21	71	74
11:34:25	72	79
11:34:29	69	78
11:34:33	69	77
11:34:37	69	77
11:34:41	71	72
11:34:45	72	72
11:34:49	69	71
11:34:53	69	72
11:34:57	70	71
11:35:01	69	77
11:35:05	69	74
11:35:09	70	73
11:35:13	70	72
11:35:17	70	71
11:35:21	69	69
11:35:25	70	69
11:35:29	70	78
11:35:33	70	81
11:35:37	70	79
11:35:41	70	75
11:35:45	70	75
11:35:49	70	73
11:35:53	71	70
11:35:57	71	70
11:36:01	69	77
11:36:05	68	75
11:36:09	69	76
11:36:13	68	76
11:36:17	67	70
11:36:21	68	69
11:36:25	68	71
11:36:29	70	72
11:36:33	69	70
11:36:37	70	69
11:36:41	70	67
11:36:45	71	66
11:36:49	69	68
11:36:53	68	68
11:36:57	70	68
11:37:01	70	68
11:37:05	71	70
11:37:09	69	70
11:37:13	69	71
11:37:17	69	66
11:37:21	70	69
11:37:25	68	70
11:37:29	68	71
11:37:33	65	68
11:37:37	67	72
11:37:41	65	68
11:37:45	64	66
11:37:49	63	70
11:37:53	67	66
11:37:57	67	67
11:38:01	66	71
11:38:05	64	73
11:38:09	64	74
11:38:13	65	74
11:38:17	66	74
11:38:21	67	75
11:38:25	67	76
11:38:29	67	72
11:38:33	67	72
11:38:37	68	71
11:38:41	68	70
11:38:45	67	74
11:38:49	67	72
11:38:53	69	70
11:38:57	68	70
11:39:01	67	69
11:39:05	66	69
11:39:09	66	72
11:39:13	67	69
11:39:17	66	66
11:39:21	66	65
11:39:25	68	67
11:39:29	67	68
11:39:33	67	66
11:39:37	66	67
11:39:41	67	67
11:39:45	67	70
11:39:49	67	70
11:39:53	67	70
11:39:57	69	70
11:40:01	69	70
11:40:05	68	76
11:40:09	67	78
11:40:13	68	81
11:40:17	68	80
11:40:21	68	77
11:40:25	68	77
11:40:29	68	78
11:40:33	67	78
11:40:37	68	78
11:40:41	68	78
11:40:45	69	76
11:40:49	68	78
11:40:53	70	77
11:40:57	69	76
11:41:01	69	75
11:41:05	71	79
11:41:09	70	71
11:41:13	71	74
11:41:17	69	75
11:41:21	68	72
11:41:25	69	74
11:41:29	69	74
11:41:33	70	70
11:41:37	68	73
11:41:41	69	72
11:41:45	68	71
11:41:49	68	71
11:41:53	69	74
11:41:57	69	74
11:42:01	69	71
11:42:05	68	70
11:42:09	70	68
11:42:13	69	69
11:42:17	68	68
11:42:21	69	74
11:42:25	69	74
11:42:29	69	73
11:42:33	69	73
11:42:37	69	74
11:42:41	69	75
11:42:45	69	74
11:42:49	68	78
11:42:53	68	76
11:42:57	70	79
11:43:01	68	78
11:43:05	69	71
11:43:09	69	72
11:43:13	68	70
11:43:17	67	73
11:43:21	67	76
11:43:25	69	70
11:43:29	66	71
11:43:33	65	69
11:43:37	65	69
11:43:41	66	69
11:43:45	68	76
11:43:49	67	78
11:43:53	64	68
11:43:57	64	68
11:44:01	65	69
11:44:05	66	71
11:44:09	66	71
11:44:13	69	69
11:44:17	67	64
11:44:21	66	61
11:44:25	66	59
11:44:29	65	67
11:44:33	66	70
11:44:37	64	69
11:44:41	64	64
11:44:45	65	62
11:44:49	66	61
11:44:53	66	64
11:44:57	68	66
11:45:01	66	67
11:45:05	65	68
11:45:09	65	64
11:45:13	67	66
11:45:17	64	66
11:45:21	65	67
11:45:25	65	66
11:45:29	62	66
11:45:33	63	63
11:45:37	66	66
11:45:41	67	68
11:45:45	64	69
11:45:49	64	70
11:45:53	65	67
11:45:57	68	70
11:46:01	64	70
11:46:05	66	70
11:46:09	67	70
11:46:13	65	70
11:46:17	63	66
11:46:21	62	68
11:46:25	62	67
11:46:29	65	68
11:46:33	64	69
11:46:37	62	67
11:46:41	62	67
11:46:45	63	70
11:46:49	67	68
11:46:53	65	68
11:46:57	67	66
11:47:01	66	69
11:47:05	65	68
11:47:09	65	66
11:47:13	64	63
11:47:17	68	64
11:47:21	65	62
11:47:25	65	69
11:47:29	67	72
11:47:33	69	71
11:47:37	65	69
11:47:41	65	71
11:47:45	62	68
11:47:49	62	69
11:47:53	62	67
11:47:57	62	68
11:48:01	68	67
11:48:05	65	67
11:48:09	67	71
11:48:13	66	70
11:48:17	63	71
11:48:21	65	69
11:48:25	67	66
11:48:29	64	68
11:48:33	62	68
11:48:37	62	71
11:48:41	62	66
11:48:45	62	63
11:48:49	62	63
11:48:53	60	66
11:48:57	60	68
11:49:01	61	68
11:49:05	61	69
11:49:09	61	70
11:49:13	61	69
11:49:17	63	69
11:49:21	64	72
11:49:25	64	69
11:49:29	63	69
11:49:33	63	70
11:49:37	63	71
11:49:41	64	72
11:49:45	66	70
11:49:49	65	70
11:49:53	66	72
11:49:57	64	70
11:50:01	66	73
11:50:05	66	75
11:50:09	64	74
11:50:13	64	73
11:50:17	65	70
11:50:21	65	68
11:50:25	65	71
11:50:29	65	68
11:50:33	67	70
11:50:37	66	68
11:50:41	66	68
11:50:45	66	74
11:50:49	66	76
11:50:53	67	76
11:50:57	67	74
11:51:01	66	74
11:51:05	66	72
11:51:09	66	71
11:51:13	66	70
11:51:17	65	71
11:51:21	65	70
11:51:25	65	70
11:51:29	65	70
11:51:33	65	70
11:51:37	65	70
11:51:41	65	71
11:51:45	65	72
11:51:49	66	71
11:51:53	65	71
11:51:57	65	71
11:52:01	65	72
11:52:05	65	71
11:52:09	66	70
11:52:13	66	75
11:52:17	65	76
11:52:21	67	77
11:52:25	67	78
11:52:29	67	77
11:52:33	66	77
11:52:37	67	77
11:52:41	67	74
11:52:45	66	72
11:52:49	66	71
11:52:53	68	73
11:52:57	66	79
11:53:01	66	79
11:53:05	65	79
11:53:09	65	79
11:53:13	64	79
11:53:17	64	78
11:53:21	65	73
11:53:25	64	69
11:53:29	66	69
11:53:33	63	77
11:53:37	63	77
11:53:41	66	74
11:53:45	65	66
11:53:49	64	65
11:53:53	63	65
11:53:57	63	71
11:54:01	64	70
11:54:05	64	71
11:54:09	66	70
11:54:13	66	67
11:54:17	66	69
11:54:21	65	69
11:54:25	65	70
11:54:29	65	70
11:54:33	66	70
11:54:37	66	70
11:54:41	67	72
11:54:45	67	73
11:54:49	67	74
11:54:53	67	74
11:54:57	67	74
11:55:01	67	74
11:55:05	66	73
11:55:09	66	73
11:55:13	67	72
11:55:17	67	72
11:55:21	67	72
11:55:25	67	72
11:55:29	67	73
11:55:33	66	72
11:55:37	68	73
11:55:41	68	74
11:55:45	66	74
11:55:49	64	74
11:55:53	65	73
11:55:57	65	72
11:56:01	65	72
11:56:05	65	71
11:56:09	67	71
11:56:13	68	71
11:56:17	68	70
11:56:21	70	73
11:56:25	63	72
11:56:29	65	70
11:56:33	66	72
11:56:37	65	71
11:56:41	67	73
11:56:45	66	71
11:56:49	65	72
11:56:53	65	72
11:56:57	65	71
11:57:01	65	72
11:57:05	65	73
11:57:09	65	71
11:57:13	65	71
11:57:17	66	72
11:57:21	67	72
11:57:25	66	74
11:57:29	66	73
11:57:33	65	71
11:57:37	65	71
11:57:41	65	71
11:57:45	64	74
11:57:49	67	74
11:57:53	67	77
11:57:57	67	76
11:58:01	64	75
11:58:05	62	76
11:58:09	63	72
11:58:13	62	71
11:58:17	63	72
11:58:21	62	72
11:58:25	62	73
11:58:29	62	73
11:58:33	62	73
11:58:37	63	74
11:58:41	63	70
11:58:45	65	73
11:58:49	64	74
11:58:53	64	71
11:58:57	65	71
11:59:01	65	71
11:59:05	65	69
11:59:09	65	69
11:59:13	65	70
11:59:17	66	70
11:59:21	65	75
11:59:25	65	72
11:59:29	67	70
11:59:33	66	70
11:59:37	66	71
11:59:41	65	70
11:59:45	65	69
11:59:49	65	67
11:59:53	65	66
11:59:57	65	67
12:00:01	64	65
12:00:05	64	65
12:00:09	65	64
12:00:13	65	65
12:00:17	66	73
12:00:21	67	76
12:00:25	66	76
12:00:29	66	76
12:00:33	65	77
12:00:37	65	75
12:00:41	65	78
12:00:45	66	79
12:00:49	65	77
12:00:53	65	77
12:00:57	65	78
12:01:01	64	76
12:01:05	66	74
12:01:09	66	72
12:01:13	66	73
12:01:17	66	72
12:01:21	67	73
12:01:25	66	72
12:01:29	65	71
12:01:33	65	72
12:01:37	65	72
12:01:41	65	73
12:01:45	65	72
12:01:49	65	73
12:01:53	65	72
12:01:57	65	72
12:02:01	65	72
12:02:05	66	69
12:02:09	65	70
12:02:13	65	72
12:02:17	65	73
12:02:21	64	72
12:02:25	64	71
12:02:29	65	71
12:02:33	64	69
12:02:37	65	69
12:02:41	66	70
12:02:45	65	71
12:02:49	66	71
12:02:53	66	79
12:02:57	66	80
12:03:01	66	79
12:03:05	66	79
12:03:09	66	78
12:03:13	66	73
12:03:17	66	73
12:03:21	63	78
12:03:25	62	76
12:03:29	65	76
12:03:33	65	76
12:03:37	65	74
12:03:41	68	79
12:03:45	67	79
12:03:49	67	79
12:03:53	65	77
12:03:57	65	64
12:04:01	65	69
12:04:05	65	67
12:04:09	65	65
12:04:13	65	63
12:04:17	65	65
12:04:21	65	68
12:04:25	65	68
12:04:29	65	69
12:04:33	65	69
12:04:37	65	69
12:04:41	65	72
12:04:45	65	70
12:04:49	64	71
12:04:53	64	71
12:04:57	64	71
12:05:01	64	70
12:05:05	64	70
12:05:09	65	75
12:05:13	65	73
12:05:17	64	71
12:05:21	64	71
12:05:25	64	71
12:05:29	63	71
12:05:33	64	77
12:05:37	65	76
12:05:41	65	74
12:05:45	66	73
12:05:49	66	74
12:05:53	65	73
12:05:57	65	72
12:06:01	66	70
12:06:05	65	70
12:06:09	65	74
12:06:13	65	74
12:06:17	64	73
12:06:21	64	73
12:06:25	63	74
12:06:29	64	74
12:06:33	64	74
12:06:37	64	73
12:06:41	63	72
12:06:45	65	75
12:06:49	64	73
12:06:53	62	74
12:06:57	62	73
12:07:01	64	73
12:07:05	64	73
12:07:09	64	72
12:07:13	64	70
12:07:17	64	70
12:07:21	64	70
12:07:25	66	69
12:07:29	65	69
12:07:33	65	69
12:07:37	64	71
12:07:41	64	71
12:07:45	64	72
12:07:49	64	72
12:07:53	64	72
12:07:57	64	70
12:08:01	64	72
12:08:05	64	72
12:08:09	64	71
12:08:13	63	68
12:08:17	64	68
12:08:21	64	70
12:08:25	64	70
12:08:29	64	69
12:08:33	66	72
12:08:37	65	72
12:08:41	65	73
12:08:45	65	73
12:08:49	65	72
12:08:53	64	71
12:08:57	64	71
12:09:01	64	72
12:09:05	63	72
12:09:09	63	73
12:09:13	65	73
12:09:17	65	73
12:09:21	65	73
12:09:25	64	74
12:09:29	65	78
12:09:33	65	78
12:09:37	64	77
12:09:41	65	79
12:09:45	64	75
12:09:49	63	75
12:09:53	63	75
12:09:57	63	75
12:10:01	64	74
12:10:05	64	78
12:10:09	64	77
12:10:13	64	76
12:10:17	63	72
12:10:21	62	71
12:10:25	62	69
12:10:29	62	69
12:10:33	61	67
12:10:37	61	67
12:10:41	57	70
12:10:45	61	73
12:10:49	68	75
12:10:53	60	76
12:10:57	63	73
12:11:01	62	73
12:11:05	63	71
12:11:09	66	72
12:11:13	62	69
12:11:17	64	70
12:11:21	63	69
12:11:25	63	70
12:11:29	61	68
12:11:33	61	68
12:11:37	61	68
12:11:41	63	69
12:11:45	63	71
12:11:49	61	70
12:11:53	61	70
12:11:57	61	69
12:12:01	64	68
12:12:05	61	72
12:12:09	61	73
12:12:13	61	73
12:12:17	63	73
12:12:21	64	72
12:12:25	61	72
12:12:29	61	69
12:12:33	65	69
12:12:37	64	69
12:12:41	63	69
12:12:45	62	68
12:12:49	64	70
12:12:53	64	70
12:12:57	64	70
12:13:01	66	74
12:13:05	64	76
12:13:09	65	74
12:13:13	64	74
12:13:17	69	76
12:13:21	64	73
12:13:25	62	72
12:13:29	62	73
12:13:33	62	72
12:13:37	62	73
12:13:41	65	71
12:13:45	64	70
12:13:49	63	73
12:13:53	64	73
12:13:57	64	72
12:14:01	63	71
12:14:05	63	71
12:14:09	64	71
12:14:13	63	71
12:14:17	64	71
12:14:21	64	71
12:14:25	64	72
12:14:29	64	72
12:14:33	63	73
12:14:37	63	73
12:14:41	62	74
12:14:45	65	74
12:14:49	65	75
12:14:53	63	74
12:14:57	62	74
12:15:01	62	73
12:15:05	64	72
12:15:09	64	72
12:15:13	63	70
12:15:17	64	73
12:15:21	65	77
12:15:25	64	78
12:15:29	64	78
12:15:33	64	77
12:15:37	64	76
12:15:41	64	75
12:15:45	65	74
12:15:49	65	74
12:15:53	64	73
12:15:57	64	71
12:16:01	63	69
12:16:05	63	69
12:16:09	63	69
12:16:13	64	71
12:16:17	64	72
12:16:21	64	75
12:16:25	63	75
12:16:29	64	75
12:16:33	64	76
12:16:37	63	75
12:16:41	63	75
12:16:45	65	78
12:16:49	64	79
12:16:53	64	77
12:16:57	64	78
12:17:01	63	76
12:17:05	63	81
12:17:09	64	81
12:17:13	64	81
12:17:17	62	79
12:17:21	63	76
12:17:25	64	76
12:17:29	63	75
12:17:33	63	75
12:17:37	64	73
12:17:41	63	73
12:17:45	63	74
12:17:49	63	74
12:17:53	63	73
12:17:57	64	74
12:18:01	63	72
12:18:05	63	72
12:18:09	66	74
12:18:13	65	76
12:18:17	63	73
12:18:21	62	73
12:18:25	62	73
12:18:29	63	75
12:18:33	63	72
12:18:37	65	72
12:18:41	65	73
12:18:45	66	73
12:18:49	65	73
12:18:53	64	74
12:18:57	64	74
12:19:01	64	74
12:19:05	64	74
12:19:09	65	73
12:19:13	64	74
12:19:17	65	73
12:19:21	64	73
12:19:25	64	74
12:19:29	64	74
12:19:33	64	73
12:19:37	65	73
12:19:41	63	74
12:19:45	65	74
12:19:49	65	73
12:19:53	64	73
12:19:57	63	72
12:20:01	62	72
12:20:05	63	72
12:20:09	63	72
12:20:13	62	73
12:20:17	62	73
12:20:21	64	72
12:20:25	64	74
12:20:29	63	74
12:20:33	64	73
12:20:37	63	72
12:20:41	63	72
12:20:45	63	71
12:20:49	63	71
12:20:53	63	70
12:20:57	63	71
12:21:01	62	74
12:21:05	63	73
12:21:09	63	73
12:21:13	65	72
12:21:17	65	70
12:21:21	62	71
12:21:25	62	71
12:21:29	62	71
12:21:33	62	71
12:21:37	62	71
12:21:41	62	71
12:21:45	62	71
12:21:49	64	73
12:21:53	64	72
12:21:57	66	72
12:22:01	64	72
12:22:05	62	73
12:22:09	62	72
12:22:13	62	71
12:22:17	63	70
12:22:21	63	70
12:22:25	63	71
12:22:29	64	72
12:22:33	64	72
12:22:37	63	74
12:22:41	64	73
12:22:45	64	73
12:22:49	63	69
12:22:53	62	68
12:22:57	62	68
12:23:01	65	70
12:23:05	64	69
12:23:09	64	69
12:23:13	63	69
12:23:17	66	70
12:23:21	63	68
12:23:25	62	70
12:23:29	61	67
12:23:33	61	67
12:23:37	61	68
12:23:41	61	68
12:23:45	61	68
12:23:49	61	69
12:23:53	60	70
12:23:57	62	68
12:24:01	62	68
12:24:05	62	68
12:24:09	63	69
12:24:13	63	68
12:24:17	63	69
12:24:21	62	69
12:24:25	62	69
12:24:29	62	70
12:24:33	61	72
12:24:37	63	72
12:24:41	63	74
12:24:45	64	74
12:24:49	62	75
12:24:53	62	73
12:24:57	62	73
12:25:01	62	73
12:25:05	63	73
12:25:09	63	73
12:25:13	62	72
12:25:17	62	72
12:25:21	61	71
12:25:25	62	70
12:25:29	62	71
12:25:33	62	71
12:25:37	62	74
12:25:41	64	76
12:25:45	62	78
12:25:49	62	79
12:25:53	62	78
12:25:57	63	77
12:26:01	60	77
12:26:05	60	76
12:26:09	61	73
12:26:13	61	77
12:26:17	61	74
12:26:21	61	73
12:26:25	61	72
12:26:29	63	74
12:26:33	62	75
12:26:37	62	74
12:26:41	65	74
12:26:45	64	74
12:26:49	63	76
12:26:53	65	73
12:26:57	64	75
12:27:01	63	76
12:27:05	63	73
12:27:09	63	71
12:27:13	64	71
12:27:17	63	77
12:27:21	63	79
12:27:25	62	76
12:27:29	62	76
12:27:33	62	75
12:27:37	62	73
12:27:41	61	73
12:27:45	63	71
12:27:49	62	75
12:27:53	62	75
12:27:57	61	77
12:28:01	64	71
12:28:05	63	74
12:28:09	64	72
12:28:13	63	72
12:28:17	62	70
12:28:21	62	71
12:28:25	61	71
12:28:29	62	74
12:28:33	61	71
12:28:37	62	72
12:28:41	62	72
12:28:45	62	73
12:28:49	64	70
12:28:53	62	76
12:28:57	62	75
12:29:01	62	74
12:29:05	62	75
12:29:09	63	74
12:29:13	63	74
12:29:17	64	74
12:29:21	62	73
12:29:25	63	73
12:29:29	63	72
12:29:33	63	71
12:29:37	63	71
12:29:41	63	72
12:29:45	64	73
12:29:49	64	73
12:29:53	64	72
12:29:57	63	75
12:30:01	63	76
12:30:05	62	76
12:30:09	62	76
12:30:13	64	76
12:30:17	62	75
12:30:21	64	73
12:30:25	65	73
12:30:29	62	72
12:30:33	64	74
12:30:37	63	75
12:30:41	62	75
12:30:45	62	73
12:30:49	62	73
12:30:53	62	72
12:30:57	62	70
12:31:01	63	71
12:31:05	62	70
12:31:09	65	75
12:31:13	65	74
12:31:17	65	71
12:31:21	64	73
12:31:25	64	75
12:31:29	63	75
12:31:33	62	78
12:31:37	60	75
12:31:41	59	76
12:31:45	60	75
12:31:49	61	71
12:31:53	60	74
12:31:57	65	76
12:32:01	64	74
12:32:05	57	77
12:32:09	56	74
12:32:13	60	74
12:32:17	60	73
12:32:21	62	74
12:32:25	60	72
12:32:29	60	74
12:32:33	62	76
12:32:37	62	75
12:32:41	62	69
12:32:45	62	74
12:32:49	62	71
12:32:53	62	74
12:32:57	62	76
12:33:01	61	74
12:33:05	62	76
12:33:09	61	75
12:33:13	64	74
12:33:17	62	72
12:33:21	62	70
12:33:25	61	76
12:33:29	61	73
12:33:33	61	74
12:33:37	66	73
12:33:41	62	70
12:33:45	65	69
12:33:49	63	72
12:33:53	63	76
12:33:57	62	79
12:34:01	61	75
12:34:05	61	79
12:34:09	62	73
12:34:13	64	65
12:34:17	63	64
12:34:21	62	72
12:34:25	63	62
12:34:29	62	76
12:34:33	64	69
12:34:37	63	70
12:34:41	63	67
12:34:45	62	67
12:34:49	62	68
12:34:53	63	67
12:34:57	65	67
12:35:01	64	65
12:35:05	66	68
12:35:09	63	72
12:35:13	60	74
12:35:17	64	72
12:35:21	62	70
12:35:25	62	72
12:35:29	63	68
12:35:33	62	67
12:35:37	63	70
12:35:41	62	71
12:35:45	65	73
12:35:49	63	71
12:35:53	64	75
12:35:57	63	69
12:36:01	62	70
12:36:05	62	70
12:36:09	63	69
12:36:13	64	67
12:36:17	64	68
12:36:21	68	69
12:36:25	67	69
12:36:29	65	73
12:36:33	65	73
12:36:37	65	71
12:36:41	66	71
12:36:45	71	71
12:36:49	66	66
12:36:53	66	65
12:36:57	65	68
12:37:01	67	69
12:37:05	66	70
12:37:09	66	69
12:37:13	65	70
12:37:17	67	71
12:37:21	67	71
12:37:25	66	70
12:37:29	66	71
12:37:33	65	71
12:37:37	66	71
12:37:41	66	70
12:37:45	68	71
12:37:49	68	71
12:37:53	66	76
12:37:57	66	75
12:38:01	67	75
12:38:05	67	75
12:38:09	67	75
12:38:13	66	72
12:38:17	68	73
12:38:21	67	72
12:38:25	68	75
12:38:29	67	74
12:38:33	66	74
12:38:37	67	72
12:38:41	66	75
12:38:45	64	72
12:38:49	64	71
12:38:53	64	70
12:38:57	63	70
12:39:01	66	70
12:39:05	67	70
12:39:09	63	71
12:39:13	64	71
12:39:17	66	70
12:39:21	65	72
12:39:25	65	70
12:39:29	64	70
12:39:33	64	69
12:39:37	65	69
12:39:41	65	72
12:39:45	64	72
12:39:49	65	73
12:39:53	65	74
12:39:57	65	76
12:40:01	65	75
12:40:05	65	73
12:40:09	65	72
12:40:13	65	71
12:40:17	65	74
12:40:21	65	74
12:40:25	66	73
12:40:29	67	74
12:40:33	66	74
12:40:37	66	75
12:40:41	65	74
12:40:45	66	73
12:40:49	67	76
12:40:53	66	74
12:40:57	66	72
12:41:01	65	69
12:41:05	65	69
12:41:09	65	68
12:41:13	65	68
12:41:17	65	71
12:41:21	65	70
12:41:25	65	72
12:41:29	66	72
12:41:33	65	69
12:41:37	65	69
12:41:41	65	68
12:41:45	65	68
12:41:49	65	68
12:41:53	65	70
12:41:57	65	70
12:42:01	65	71
12:42:05	66	71
12:42:09	67	71
12:42:13	65	70
12:42:17	64	71
12:42:21	64	72
12:42:25	66	73
12:42:29	65	72
12:42:33	67	73
12:42:37	66	72
12:42:41	66	72
12:42:45	65	72
12:42:49	65	72
12:42:53	65	72
12:42:57	66	72
12:43:01	66	72
12:43:05	65	70
12:43:09	64	72
12:43:13	64	72
12:43:17	64	72
12:43:21	64	71
12:43:25	64	71
12:43:29	64	73
12:43:33	64	75
12:43:37	64	75
12:43:41	64	75
12:43:45	63	76
12:43:49	63	76
12:43:53	63	78
12:43:57	63	76
12:44:01	65	75
12:44:05	65	74
12:44:09	65	74
12:44:13	65	73
12:44:17	64	71
12:44:21	64	73
12:44:25	65	71
12:44:29	66	71
12:44:33	65	71
12:44:37	65	71
12:44:41	65	72
12:44:45	64	72
12:44:49	63	72
12:44:53	64	73
12:44:57	64	72
12:45:01	66	69
12:45:05	65	72
12:45:09	64	74
12:45:13	64	73
12:45:17	64	72
12:45:21	67	73
12:45:25	65	73
12:45:29	64	71
12:45:33	64	70
12:45:37	63	69
12:45:41	63	72
12:45:45	63	73
12:45:49	66	74
12:45:53	64	73
12:45:57	63	71
12:46:01	63	72
12:46:05	65	72
12:46:09	64	74
12:46:13	63	73
12:46:17	63	73
12:46:21	64	75
12:46:25	62	75
12:46:29	63	74
12:46:33	63	75
12:46:37	65	76
12:46:41	66	76
12:46:45	64	76
12:46:49	65	75
12:46:53	63	77
12:46:57	63	75
12:47:01	64	72
12:47:05	64	72
12:47:09	66	71
12:47:13	64	72
12:47:17	64	72
12:47:21	66	73
12:47:25	65	70
12:47:29	64	68
12:47:33	66	68
12:47:37	65	67
12:47:41	64	66
12:47:45	64	67
12:47:49	64	67
12:47:53	64	68
12:47:57	63	69
12:48:01	64	69
12:48:05	64	69
12:48:09	64	68
12:48:13	64	68
12:48:17	64	67
12:48:21	64	67
12:48:25	65	71
12:48:29	66	73
12:48:33	64	72
12:48:37	64	71
12:48:41	64	73
12:48:45	64	73
12:48:49	66	74
12:48:53	67	72
12:48:57	66	72
12:49:01	66	70
12:49:05	65	70
12:49:09	65	71
12:49:13	65	68
12:49:17	64	67
12:49:21	64	69
12:49:25	69	67
12:49:29	66	68
12:49:33	65	69
12:49:37	65	69
12:49:41	65	69
12:49:45	65	68
12:49:49	64	71
12:49:53	64	70
12:49:57	65	69
12:50:01	65	71
12:50:05	64	71
12:50:09	66	72
12:50:13	64	69
12:50:17	64	72
12:50:21	64	72
12:50:25	66	70
12:50:29	64	70
12:50:33	64	69
12:50:37	64	68
12:50:41	65	68
12:50:45	64	68
12:50:49	64	68
12:50:53	65	70
12:50:57	64	71
12:51:01	63	70
12:51:05	63	69
12:51:09	65	72
12:51:13	66	73
12:51:17	65	73
12:51:21	64	71
12:51:25	64	71
12:51:29	66	71
12:51:33	64	70
12:51:37	66	70
12:51:41	63	69
12:51:45	64	69
12:51:49	64	69
12:51:53	64	69
12:51:57	64	70
12:52:01	63	71
12:52:05	64	71
12:52:09	64	70
12:52:13	64	74
12:52:17	63	77
12:52:21	63	77
12:52:25	64	79
12:52:29	67	79
12:52:33	65	78
12:52:37	63	81
12:52:41	62	81
12:52:45	64	78
12:52:49	62	75
12:52:53	62	73
12:52:57	62	73
12:53:01	63	75
12:53:05	63	74
12:53:09	63	72
12:53:13	63	70
12:53:17	63	72
12:53:21	63	70
12:53:25	63	68
12:53:29	62	67
12:53:33	64	67
12:53:37	65	67
12:53:41	64	67
12:53:45	64	67
12:53:49	64	68
12:53:53	63	68
12:53:57	62	69
12:54:01	63	69
12:54:05	63	69
12:54:09	64	69
12:54:13	64	70
12:54:17	63	69
12:54:21	62	68
12:54:25	65	71
12:54:29	65	71
12:54:33	63	72
12:54:37	64	74
12:54:41	61	73
12:54:45	61	69
12:54:49	65	71
12:54:53	60	67
12:54:57	62	71
12:55:01	62	70
12:55:05	62	69
12:55:09	63	71
12:55:13	64	68
12:55:17	61	68
12:55:21	61	68
12:55:25	65	72
12:55:29	65	73
12:55:33	63	69
12:55:37	64	68
12:55:41	63	68
12:55:45	62	69
12:55:49	61	69
12:55:53	61	70
12:55:57	61	70
12:56:01	62	70
12:56:05	62	70
12:56:09	63	73
12:56:13	62	71
12:56:17	62	73
12:56:21	61	75
12:56:25	62	75
12:56:29	62	73
12:56:33	63	71
12:56:37	62	71
12:56:41	62	71
12:56:45	62	74
12:56:49	62	77
12:56:53	63	76
12:56:57	64	80
12:57:01	64	77
12:57:05	63	74
12:57:09	63	73
12:57:13	62	72
12:57:17	61	71
12:57:21	62	69
12:57:25	61	69
12:57:29	64	74
12:57:33	62	72
12:57:37	61	71
12:57:41	60	70
12:57:45	60	69
12:57:49	62	69
12:57:53	63	71
12:57:57	62	70
12:58:01	62	69
12:58:05	62	68
12:58:09	61	66
12:58:13	61	66
12:58:17	61	67
12:58:21	61	70
12:58:25	63	73
12:58:29	62	72
12:58:33	62	71
12:58:37	61	70
12:58:41	62	70
12:58:45	61	70
12:58:49	63	71
12:58:53	62	70
12:58:57	62	69
12:59:01	62	69
12:59:05	62	69
12:59:09	64	70
12:59:13	64	71
12:59:17	64	71
12:59:21	64	75
12:59:25	63	74
12:59:29	64	80
12:59:33	63	81
12:59:37	62	80
12:59:41	63	78
12:59:45	62	75
12:59:49	63	74
12:59:53	62	74
12:59:57	62	74
13:00:01	61	75
13:00:05	60	73
13:00:09	61	74
13:00:13	61	74
13:00:17	61	73
13:00:21	61	72
13:00:25	61	72
13:00:29	62	76
13:00:33	60	79
13:00:37	59	77
13:00:41	59	76
13:00:45	59	74
13:00:49	58	72
13:00:53	58	71
13:00:57	59	71
13:01:01	58	71
13:01:05	59	72
13:01:09	58	71
13:01:13	58	68
13:01:17	59	66
13:01:21	59	66
13:01:25	59	67
13:01:29	60	69
13:01:33	60	68
13:01:37	60	68
13:01:41	60	68
13:01:45	61	70
13:01:49	62	70
13:01:53	61	69
13:01:57	64	72
13:02:01	63	72
13:02:05	63	72
13:02:09	62	69
13:02:13	63	67
13:02:17	62	66
13:02:21	62	68
13:02:25	62	67
13:02:29	63	66
13:02:33	62	66
13:02:37	61	69
13:02:41	62	70
13:02:45	62	69
13:02:49	62	68
13:02:53	62	67
13:02:57	62	67
13:03:01	62	70
13:03:05	63	68
13:03:09	62	68
13:03:13	62	70
13:03:17	62	72
13:03:21	62	72
13:03:25	63	74
13:03:29	62	73
13:03:33	64	72
13:03:37	64	71
13:03:41	63	69
13:03:45	62	71
13:03:49	65	70
13:03:53	64	74
13:03:57	63	77
13:04:01	63	72
13:04:05	62	72
13:04:09	64	65
13:04:13	63	67
13:04:17	62	69
13:04:21	63	72
13:04:25	62	70
13:04:29	61	66
13:04:33	62	66
13:04:37	63	66
13:04:41	64	69
13:04:45	63	69
13:04:49	64	71
13:04:53	63	68
13:04:57	63	67
13:05:01	63	67
13:05:05	63	67
13:05:09	63	66
13:05:13	63	66
13:05:17	62	66
13:05:21	62	65
13:05:25	62	65
13:05:29	62	66
13:05:33	65	66
13:05:37	64	66
13:05:41	63	67
13:05:45	63	67
13:05:49	62	66
13:05:53	63	70
13:05:57	64	69
13:06:01	63	70
13:06:05	62	70
13:06:09	62	69
13:06:13	62	68
13:06:17	62	67
13:06:21	63	66
13:06:25	63	69
13:06:29	64	72
13:06:33	64	70
13:06:37	63	71
13:06:41	62	67
13:06:45	63	69
13:06:49	63	67
13:06:53	65	70
13:06:57	64	71
13:07:01	63	71
13:07:05	65	71
13:07:09	62	72
13:07:13	64	69
13:07:17	63	70
13:07:21	64	69
13:07:25	63	69
13:07:29	63	74
13:07:33	64	74
13:07:37	63	73
13:07:41	62	72
13:07:45	62	71
13:07:49	63	71
13:07:53	63	68
13:07:57	63	66
13:08:01	63	65
13:08:05	63	65
13:08:09	62	67
13:08:13	63	69
13:08:17	65	69
13:08:21	64	70
13:08:25	63	70
13:08:29	64	69
13:08:33	62	69
13:08:37	62	70
13:08:41	62	68
13:08:45	62	68
13:08:49	62	69
13:08:53	62	68
13:08:57	62	67
13:09:01	63	72
13:09:05	63	72
13:09:09	63	71
13:09:13	63	72
13:09:17	64	73
13:09:21	63	71
13:09:25	63	67
13:09:29	63	66
13:09:33	63	66
13:09:37	63	68
13:09:41	63	68
13:09:45	63	67
13:09:49	64	67
13:09:53	62	66
13:09:57	62	66
13:10:01	62	70
13:10:05	64	71
13:10:09	63	70
13:10:13	62	70
13:10:17	62	69
13:10:21	62	70
13:10:25	63	69
13:10:29	61	68
13:10:33	63	68
13:10:37	63	68
13:10:41	62	66
13:10:45	62	65
13:10:49	62	64
13:10:53	63	66
13:10:57	62	66
13:11:01	62	69
13:11:05	62	69
13:11:09	64	70
13:11:13	64	69
13:11:17	63	69
13:11:21	62	68
13:11:25	62	68
13:11:29	64	69
13:11:33	63	68
13:11:37	64	67
13:11:41	63	66
13:11:45	63	66
13:11:49	63	69
13:11:53	64	68
13:11:57	62	69
13:12:01	63	70
13:12:05	62	69
13:12:09	62	69
13:12:13	63	67
13:12:17	62	67
13:12:21	63	69
13:12:25	62	71
13:12:29	62	70
13:12:33	62	70
13:12:37	62	72
13:12:41	63	72
13:12:45	62	72
13:12:49	62	73
13:12:53	62	73
13:12:57	63	73
13:13:01	63	73
13:13:05	63	72
13:13:09	64	72
13:13:13	64	71
13:13:17	62	70
13:13:21	62	69
13:13:25	62	72
13:13:29	62	70
13:13:33	63	69
13:13:37	63	69
13:13:41	63	68
13:13:45	63	68
13:13:49	63	73
13:13:53	62	72
13:13:57	64	72
13:14:01	63	71
13:14:05	63	70
13:14:09	63	70
13:14:13	64	70
13:14:17	62	72
13:14:21	62	73
13:14:25	64	74
13:14:29	63	71
13:14:33	64	71
13:14:37	64	70
13:14:41	64	71
13:14:45	63	67
13:14:49	63	66
13:14:53	63	69
13:14:57	66	66
13:15:01	65	72
13:15:05	65	73
13:15:09	63	72
13:15:13	62	67
13:15:17	62	64
13:15:21	61	63
13:15:25	62	68
13:15:29	62	67
13:15:33	62	71
13:15:37	61	68
13:15:41	66	68
13:15:45	64	69
13:15:49	63	67
13:15:53	63	65
13:15:57	65	63
13:16:01	62	66
13:16:05	61	66
13:16:09	61	68
13:16:13	60	68
13:16:17	61	68
13:16:21	62	69
13:16:25	61	67
13:16:29	63	66
13:16:33	61	68
13:16:37	62	67
13:16:41	61	68
13:16:45	64	68
13:16:49	65	70
13:16:53	61	67
13:16:57	60	66
13:17:01	62	66
13:17:05	62	66
13:17:09	62	67
13:17:13	61	65
13:17:17	63	64
13:17:21	63	70
13:17:25	64	70
13:17:29	62	68
13:17:33	62	67
13:17:37	62	67
13:17:41	62	67
13:17:45	62	66
13:17:49	62	65
13:17:53	61	66
13:17:57	61	67
13:18:01	62	70
13:18:05	62	68
13:18:09	62	68
13:18:13	62	68
13:18:17	62	68
13:18:21	62	66
13:18:25	63	67
13:18:29	61	68
13:18:33	60	68
13:18:37	62	69
13:18:41	61	69
13:18:45	62	66
13:18:49	62	65
13:18:53	65	66
13:18:57	61	68
13:19:01	62	67
13:19:05	62	67
13:19:09	64	69
13:19:13	62	66
13:19:17	61	66
13:19:21	65	67
13:19:25	62	67
13:19:29	61	66
13:19:33	63	66
13:19:37	62	66
13:19:41	62	67
13:19:45	62	68
13:19:49	63	67
13:19:53	62	66
13:19:57	63	66
13:20:01	63	69
13:20:05	66	69
13:20:09	67	69
13:20:13	62	68
13:20:17	64	69
13:20:21	63	68
13:20:25	63	67
13:20:29	63	66
13:20:33	63	66
13:20:37	66	67
13:20:41	63	68
13:20:45	63	68
13:20:49	63	68
13:20:53	66	68
13:20:57	64	67
13:21:01	64	67
13:21:05	63	66
13:21:09	63	67
13:21:13	63	67
13:21:17	63	66
13:21:21	62	66
13:21:25	62	66
13:21:29	61	66
13:21:33	64	70
13:21:37	63	69
13:21:41	63	69
13:21:45	64	66
13:21:49	63	64
13:21:53	63	64
13:21:57	62	66
13:22:01	64	68
13:22:05	63	70
13:22:09	62	75
13:22:13	61	76
13:22:17	63	74
13:22:21	63	71
13:22:25	63	68
13:22:29	63	66
13:22:33	64	63
13:22:37	62	68
13:22:41	62	69
13:22:45	63	68
13:22:49	62	67
13:22:53	63	68
13:22:57	62	66
13:23:01	63	65
13:23:05	62	65
13:23:09	62	66
13:23:13	66	66
13:23:17	63	68
13:23:21	65	71
13:23:25	64	70
13:23:29	64	69
13:23:33	63	69
13:23:37	62	69
13:23:41	62	69
13:23:45	65	70
13:23:49	63	68
13:23:53	63	68
13:23:57	62	68
13:24:01	62	70
13:24:05	63	69
13:24:09	62	68
13:24:13	62	67
13:24:17	63	66
13:24:21	60	66
13:24:25	62	67
13:24:29	66	66
13:24:33	62	67
13:24:37	62	66
13:24:41	61	66
13:24:45	63	67
13:24:49	63	67
13:24:53	62	66
13:24:57	61	65
13:25:01	61	64
13:25:05	62	67
13:25:09	64	66
13:25:13	63	68
13:25:17	62	67
13:25:21	62	66
13:25:25	62	68
13:25:29	62	66
13:25:33	62	68
13:25:37	62	67
13:25:41	63	68
13:25:45	62	68
13:25:49	60	70
13:25:53	66	66
13:25:57	65	64
13:26:01	64	64
13:26:05	63	64
13:26:09	63	64
13:26:13	62	67
13:26:17	60	66
13:26:21	61	66
13:26:25	59	66
13:26:29	59	67
13:26:33	60	69
13:26:37	60	68
13:26:41	63	68
13:26:45	61	65
13:26:49	58	64
13:26:53	57	64
13:26:57	59	62
13:27:01	59	62
13:27:05	58	64
13:27:09	57	62
13:27:13	53	61
13:27:17	55	61
13:27:21	50	66
13:27:25	48	67
13:27:29	47	65
13:27:33	46	64
13:27:37	54	62
13:27:41	56	62
13:27:45	55	62
13:27:49	51	66
13:27:53	49	66
13:27:57	51	66
13:28:01	50	66
13:28:05	54	66
13:28:09	50	71
13:28:13	49	68
[truncated: 971 more rows]
