# Supplementary material for: Multivariate physiological recordings in an experimental hemorrhage model
Source: Data Brief. 2018 Jan 31;17:544–50. doi: 10.1016/j.dib.2018.01.053 (PMC5988387; doi:10.1016/j.dib.2018.01.053)
Supplement: Supplementary file 1 — Supplementary material [file mmc1.zip › Data - Corrected/Sheep40_1_SpO2.csv]

Time	SpO2 (%)
11:15:01	97
11:15:03	98
11:15:05	98
11:15:07	98
11:15:09	97
11:15:11	97
11:15:13	97
11:15:15	97
11:15:17	97
11:15:19	97
11:15:21	97
11:15:23	97
11:15:25	97
11:15:27	98
11:15:29	99
11:15:31	99
11:15:33	99
11:15:35	98
11:15:37	98
11:15:39	98
11:15:41	99
11:15:43	99
11:15:45	98
11:15:47	98
11:15:49	98
11:15:51	98
11:15:53	98
11:15:55	98
11:15:57	98
11:15:59	97
11:16:01	97
11:16:03	98
11:16:05	98
11:16:07	98
11:16:09	98
11:16:11	98
11:16:13	97
11:16:15	97
11:16:17	96
11:16:19	95
11:16:21	93
11:16:23	93
11:16:25	92
11:16:27	93
11:16:29	94
11:16:31	96
11:16:33	97
11:16:35	98
11:16:37	98
11:16:39	97
11:16:41	97
11:16:43	97
11:16:45	97
11:16:47	97
11:16:49	97
11:16:51	97
11:16:53	97
11:16:55	97
11:16:57	97
11:16:59	97
11:17:01	97
11:17:03	97
11:17:05	96
11:17:07	95
11:17:09	94
11:17:11	93
11:17:13	92
11:17:15	91
11:17:17	90
11:17:19	90
11:17:21	90
11:17:23	89
11:17:25	89
11:17:27	89
11:17:29	89
11:17:31	88
11:17:33	88
11:17:35	87
11:17:37	87
11:17:39	87
11:17:41	87
11:17:43	87
11:17:45	88
11:17:47	88
11:17:49	88
11:17:51	87
11:17:53	87
11:17:55	87
11:17:57	92
11:17:59	97
11:18:01	97
11:18:03	97
11:18:05	97
11:18:07	97
11:18:09	97
11:18:11	97
11:18:13	97
11:18:15	98
11:18:17	98
11:18:19	97
11:18:21	97
11:18:23	97
11:18:25	97
11:18:27	97
11:18:29	97
11:18:31	97
11:18:33	97
11:18:35	97
11:18:37	97
11:18:39	97
11:18:41	96
11:18:43	96
11:18:45	96
11:18:47	98
11:18:49	98
11:18:51	98
11:18:53	98
11:18:55	98
11:18:57	98
11:18:59	98
11:19:01	98
11:19:03	97
11:19:05	97
11:19:07	98
11:19:09	98
11:19:11	98
11:19:13	98
11:19:15	97
11:19:17	97
11:19:19	97
11:19:21	97
11:19:23	97
11:19:25	97
11:19:27	97
11:19:29	97
11:19:31	97
11:19:33	97
11:19:35	97
11:19:37	97
11:19:39	97
11:19:41	97
11:19:43	97
11:19:45	97
11:19:47	96
11:19:49	96
11:19:51	95
11:19:53	94
11:19:55	96
11:19:57	96
11:19:59	96
11:20:01	96
11:20:03	96
11:20:05	0
11:20:07	0
11:20:09	0
11:20:11	87
11:20:13	87
11:20:15	87
11:20:17	90
11:20:19	90
11:20:21	90
11:20:23	89
11:20:25	89
11:20:27	91
11:20:29	92
11:20:31	92
11:20:33	93
11:20:35	95
11:20:37	96
11:20:39	97
11:20:41	97
11:20:43	97
11:20:45	96
11:20:47	96
11:20:49	96
11:20:51	96
11:20:53	96
11:20:55	97
11:20:57	96
11:20:59	96
11:21:01	96
11:21:03	96
11:21:05	96
11:21:07	96
11:21:09	96
11:21:11	95
11:21:13	95
11:21:15	96
11:21:17	96
11:21:19	98
11:21:21	98
11:21:23	98
11:21:25	97
11:21:27	97
11:21:29	97
11:21:31	97
11:21:33	97
11:21:35	97
11:21:37	97
11:21:39	97
11:21:41	97
11:21:43	97
11:21:45	98
11:21:47	98
11:21:49	98
11:21:51	97
11:21:53	97
11:21:55	97
11:21:57	97
11:21:59	97
11:22:01	97
11:22:03	96
11:22:05	96
11:22:07	96
11:22:09	96
11:22:11	97
11:22:13	98
11:22:15	98
11:22:17	98
11:22:19	97
11:22:21	97
11:22:23	97
11:22:25	97
11:22:27	97
11:22:29	96
11:22:31	96
11:22:33	96
11:22:35	98
11:22:37	98
11:22:39	98
11:22:41	97
11:22:43	97
11:22:45	97
11:22:47	97
11:22:49	97
11:22:51	97
11:22:53	97
11:22:55	97
11:22:57	97
11:22:59	97
11:23:01	96
11:23:03	96
11:23:05	96
11:23:07	96
11:23:09	95
11:23:11	95
11:23:13	95
11:23:15	95
11:23:17	95
11:23:19	95
11:23:21	92
11:23:23	91
11:23:25	91
11:23:27	92
11:23:29	92
11:23:31	92
11:23:33	92
11:23:35	92
11:23:37	92
11:23:39	90
11:23:41	90
11:23:43	89
11:23:45	87
11:23:47	85
11:23:49	85
11:23:51	86
11:23:53	86
11:23:55	88
11:23:57	88
11:23:59	88
11:24:01	88
11:24:03	89
11:24:05	89
11:24:07	89
11:24:09	89
11:24:11	89
11:24:13	89
11:24:15	88
11:24:17	88
11:24:19	88
11:24:21	87
11:24:23	87
11:24:25	86
11:24:27	86
11:24:29	86
11:24:31	86
11:24:33	86
11:24:35	85
11:24:37	84
11:24:39	83
11:24:41	83
11:24:43	83
11:24:45	83
11:24:47	83
11:24:49	85
11:24:51	95
11:24:53	97
11:24:55	97
11:24:57	96
11:24:59	95
11:25:01	95
11:25:03	96
11:25:05	96
11:25:07	96
11:25:09	96
11:25:11	95
11:25:13	95
11:25:15	95
11:25:17	95
11:25:19	95
11:25:21	95
11:25:23	94
11:25:25	93
11:25:27	91
11:25:29	90
11:25:31	88
11:25:33	88
11:25:35	89
11:25:37	90
11:25:39	96
11:25:41	97
11:25:43	97
11:25:45	97
11:25:47	97
11:25:49	97
11:25:51	97
11:25:53	97
11:25:55	97
11:25:57	96
11:25:59	96
11:26:01	96
11:26:03	94
11:26:05	94
11:26:07	93
11:26:09	95
11:26:11	97
11:26:13	97
11:26:15	97
11:26:17	97
11:26:19	97
11:26:21	96
11:26:23	96
11:26:25	96
11:26:27	95
11:26:29	96
11:26:31	96
11:26:33	96
11:26:35	97
11:26:37	97
11:26:39	98
11:26:41	98
11:26:43	98
11:26:45	98
11:26:47	98
11:26:49	94
11:26:51	94
11:26:53	97
11:26:55	97
11:26:57	97
11:26:59	97
11:27:01	97
11:27:03	97
11:27:05	97
11:27:07	97
11:27:09	97
11:27:11	97
11:27:13	97
11:27:15	97
11:27:17	98
11:27:19	98
11:27:21	98
11:27:23	98
11:27:25	97
11:27:27	97
11:27:29	97
11:27:31	96
11:27:33	96
11:27:35	97
11:27:37	96
11:27:39	96
11:27:41	96
11:27:43	95
11:27:45	95
11:27:47	95
11:27:49	95
11:27:51	95
11:27:53	95
11:27:55	95
11:27:57	95
11:27:59	95
11:28:01	96
11:28:03	96
11:28:05	96
11:28:07	95
11:28:09	95
11:28:11	95
11:28:13	95
11:28:15	95
11:28:17	95
11:28:19	95
11:28:21	95
11:28:23	95
11:28:25	96
11:28:27	96
11:28:29	96
11:28:31	96
11:28:33	94
11:28:35	92
11:28:37	92
11:28:39	93
11:28:41	97
11:28:43	98
11:28:45	98
11:28:47	98
11:28:49	98
11:28:51	98
11:28:53	97
11:28:55	97
11:28:57	96
11:28:59	96
11:29:01	96
11:29:03	96
11:29:05	96
11:29:07	96
11:29:09	96
11:29:11	96
11:29:13	96
11:29:15	96
11:29:17	97
11:29:19	97
11:29:21	97
11:29:23	97
11:29:25	97
11:29:27	97
11:29:29	97
11:29:31	97
11:29:33	97
11:29:35	97
11:29:37	97
11:29:39	96
11:29:41	96
11:29:43	97
11:29:45	97
11:29:47	97
11:29:49	97
11:29:51	97
11:29:53	97
11:29:55	96
11:29:57	96
11:29:59	96
11:30:01	96
11:30:03	96
11:30:05	96
11:30:07	96
11:30:09	96
11:30:11	96
11:30:13	96
11:30:15	96
11:30:17	94
11:30:19	94
11:30:21	94
11:30:23	94
11:30:25	95
11:30:27	95
11:30:29	95
11:30:31	96
11:30:33	96
11:30:35	96
11:30:37	96
11:30:39	96
11:30:41	96
11:30:43	96
11:30:45	96
11:30:47	96
11:30:49	97
11:30:51	97
11:30:53	97
11:30:55	97
11:30:57	97
11:30:59	96
11:31:01	95
11:31:03	95
11:31:05	97
11:31:07	98
11:31:09	98
11:31:11	97
11:31:13	97
11:31:15	97
11:31:17	97
11:31:19	96
11:31:21	96
11:31:23	96
11:31:25	96
11:31:27	96
11:31:29	96
11:31:31	96
11:31:33	96
11:31:35	96
11:31:37	95
11:31:39	89
11:31:41	89
11:31:43	89
11:31:45	89
11:31:47	89
11:31:49	90
11:31:51	91
11:31:53	92
11:31:55	93
11:31:57	94
11:31:59	94
11:32:01	95
11:32:03	96
11:32:05	96
11:32:07	96
11:32:09	96
11:32:11	96
11:32:13	96
11:32:15	96
11:32:17	96
11:32:19	96
11:32:21	97
11:32:23	97
11:32:25	97
11:32:27	96
11:32:29	96
11:32:31	97
11:32:33	97
11:32:35	97
11:32:37	97
11:32:39	97
11:32:41	97
11:32:43	96
11:32:45	96
11:32:47	96
11:32:49	96
11:32:51	96
11:32:53	96
11:32:55	95
11:32:57	95
11:32:59	96
11:33:01	96
11:33:03	96
11:33:05	97
11:33:07	97
11:33:09	97
11:33:11	97
11:33:13	97
11:33:15	97
11:33:17	97
11:33:19	96
11:33:21	96
11:33:23	96
11:33:25	95
11:33:27	94
11:33:29	90
11:33:31	90
11:33:33	93
11:33:35	95
11:33:37	96
11:33:39	97
11:33:41	96
11:33:43	96
11:33:45	96
11:33:47	96
11:33:49	91
11:33:51	93
11:33:53	96
11:33:55	97
11:33:57	97
11:33:59	96
11:34:01	95
11:34:03	95
11:34:05	95
11:34:07	95
11:34:09	95
11:34:11	95
11:34:13	96
11:34:15	96
11:34:17	96
11:34:19	96
11:34:21	95
11:34:23	95
11:34:25	94
11:34:27	94
11:34:29	94
11:34:31	94
11:34:33	94
11:34:35	94
11:34:37	94
11:34:39	95
11:34:41	95
11:34:43	95
11:34:45	95
11:34:47	94
11:34:49	94
11:34:51	94
11:34:53	94
11:34:55	95
11:34:57	96
11:34:59	96
11:35:01	97
11:35:03	97
11:35:05	97
11:35:07	97
11:35:09	97
11:35:11	98
11:35:13	98
11:35:15	98
11:35:17	97
11:35:19	97
11:35:21	96
11:35:23	96
11:35:25	96
11:35:27	96
11:35:29	96
11:35:31	97
11:35:33	97
11:35:35	96
11:35:37	96
11:35:39	96
11:35:41	96
11:35:43	96
11:35:45	96
11:35:47	95
11:35:49	93
11:35:51	93
11:35:53	93
11:35:55	94
11:35:57	95
11:35:59	97
11:36:01	97
11:36:03	97
11:36:05	97
11:36:07	97
11:36:09	97
11:36:11	96
11:36:13	96
11:36:15	96
11:36:17	96
11:36:19	96
11:36:21	95
11:36:23	95
11:36:25	95
11:36:27	95
11:36:29	95
11:36:31	95
11:36:33	95
11:36:35	95
11:36:37	96
11:36:39	96
11:36:41	96
11:36:43	96
11:36:45	95
11:36:47	95
11:36:49	95
11:36:51	95
11:36:53	95
11:36:55	95
11:36:57	95
11:36:59	95
11:37:01	95
11:37:03	95
11:37:05	95
11:37:07	95
11:37:09	95
11:37:11	95
11:37:13	95
11:37:15	95
11:37:17	94
11:37:19	92
11:37:21	91
11:37:23	87
11:37:25	87
11:37:27	87
11:37:29	89
11:37:31	89
11:37:33	89
11:37:35	89
11:37:37	91
11:37:39	91
11:37:41	92
11:37:43	92
11:37:45	92
11:37:47	90
11:37:49	90
11:37:51	88
11:37:53	88
11:37:55	0
11:37:57	0
11:37:59	0
11:38:01	0
11:38:03	0
11:38:05	87
11:38:07	87
11:38:09	87
11:38:11	87
11:38:13	87
11:38:15	87
11:38:17	87
11:38:19	87
11:38:21	87
11:38:23	87
11:38:25	86
11:38:27	86
11:38:29	86
11:38:31	86
11:38:33	85
11:38:35	85
11:38:37	85
11:38:39	88
11:38:41	88
11:38:43	89
11:38:45	89
11:38:47	89
11:38:49	89
11:38:51	88
11:38:53	88
11:38:55	87
11:38:57	86
11:38:59	86
11:39:01	85
11:39:03	84
11:39:05	84
11:39:07	83
11:39:09	84
11:39:11	84
11:39:13	84
11:39:15	84
11:39:17	84
11:39:19	86
11:39:21	86
11:39:23	86
11:39:25	87
11:39:27	88
11:39:29	88
11:39:31	89
11:39:33	90
11:39:35	90
11:39:37	90
11:39:39	89
11:39:41	89
11:39:43	89
11:39:45	92
11:39:47	94
11:39:49	97
11:39:51	97
11:39:53	97
11:39:55	96
11:39:57	96
11:39:59	96
11:40:01	96
11:40:03	95
11:40:05	95
11:40:07	94
11:40:09	94
11:40:11	94
11:40:13	95
11:40:15	97
11:40:17	97
11:40:19	97
11:40:21	97
11:40:23	97
11:40:25	97
11:40:27	97
11:40:29	97
11:40:31	98
11:40:33	98
11:40:35	98
11:40:37	97
11:40:39	97
11:40:41	97
11:40:43	97
11:40:45	97
11:40:47	96
11:40:49	96
11:40:51	96
11:40:53	96
11:40:55	96
11:40:57	96
11:40:59	96
11:41:01	95
11:41:03	95
11:41:05	95
11:41:07	95
11:41:09	96
11:41:11	96
11:41:13	95
11:41:15	94
11:41:17	94
11:41:19	94
11:41:21	94
11:41:23	94
11:41:25	95
11:41:27	96
11:41:29	96
11:41:31	96
11:41:33	96
11:41:35	96
11:41:37	96
11:41:39	96
11:41:41	96
11:41:43	96
11:41:45	95
11:41:47	94
11:41:49	92
11:41:51	92
11:41:53	92
11:41:55	92
11:41:57	93
11:41:59	93
11:42:01	93
11:42:03	93
11:42:05	93
11:42:07	93
11:42:09	93
11:42:11	93
11:42:13	96
11:42:15	96
11:42:17	96
11:42:19	95
11:42:21	95
11:42:23	95
11:42:25	95
11:42:27	95
11:42:29	95
11:42:31	93
11:42:33	93
11:42:35	93
11:42:37	95
11:42:39	95
11:42:41	96
11:42:43	96
11:42:45	96
11:42:47	96
11:42:49	96
11:42:51	96
11:42:53	95
11:42:55	95
11:42:57	95
11:42:59	95
11:43:01	95
11:43:03	94
11:43:05	94
11:43:07	93
11:43:09	93
11:43:11	89
11:43:13	89
11:43:15	88
11:43:17	89
11:43:19	90
11:43:21	96
11:43:23	96
11:43:25	96
11:43:27	96
11:43:29	96
11:43:31	96
11:43:33	96
11:43:35	96
11:43:37	96
11:43:39	96
11:43:41	96
11:43:43	96
11:43:45	95
11:43:47	94
11:43:49	94
11:43:51	94
11:43:53	94
11:43:55	94
11:43:57	94
11:43:59	94
11:44:01	93
11:44:03	93
11:44:05	95
11:44:07	97
11:44:09	97
11:44:11	98
11:44:13	97
11:44:15	97
11:44:17	97
11:44:19	96
11:44:21	96
11:44:23	96
11:44:25	97
11:44:27	97
11:44:29	97
11:44:31	97
11:44:33	97
11:44:35	97
11:44:37	97
11:44:39	97
11:44:41	97
11:44:43	97
11:44:45	97
11:44:47	97
11:44:49	97
11:44:51	97
11:44:53	97
11:44:55	96
11:44:57	96
11:44:59	93
11:45:01	89
11:45:03	87
11:45:05	87
11:45:07	85
11:45:09	85
11:45:11	85
11:45:13	85
11:45:15	88
11:45:17	96
11:45:19	98
11:45:21	98
11:45:23	98
11:45:25	98
11:45:27	98
11:45:29	97
11:45:31	96
11:45:33	95
11:45:35	95
11:45:37	95
11:45:39	96
11:45:41	96
11:45:43	96
11:45:45	96
11:45:47	96
11:45:49	96
11:45:51	96
11:45:53	96
11:45:55	96
11:45:57	96
11:45:59	96
11:46:01	96
11:46:03	96
11:46:05	96
11:46:07	96
11:46:09	95
11:46:11	90
11:46:13	90
11:46:15	91
11:46:17	94
11:46:19	95
11:46:21	95
11:46:23	96
11:46:25	97
11:46:27	97
11:46:29	97
11:46:31	97
11:46:33	97
11:46:35	97
11:46:37	97
11:46:39	95
11:46:41	94
11:46:43	94
11:46:45	96
11:46:47	96
11:46:49	96
11:46:51	95
11:46:53	94
11:46:55	93
11:46:57	93
11:46:59	95
11:47:01	98
11:47:03	98
11:47:05	98
11:47:07	98
11:47:09	97
11:47:11	97
11:47:13	97
11:47:15	97
11:47:17	97
11:47:19	97
11:47:21	97
11:47:23	97
11:47:25	97
11:47:27	97
11:47:29	97
11:47:31	97
11:47:33	97
11:47:35	97
11:47:37	97
11:47:39	97
11:47:41	97
11:47:43	97
11:47:45	97
11:47:47	97
11:47:49	97
11:47:51	97
11:47:53	97
11:47:55	97
11:47:57	97
11:47:59	97
11:48:01	97
11:48:03	97
11:48:05	96
11:48:07	96
11:48:09	94
11:48:11	94
11:48:13	94
11:48:15	96
11:48:17	96
11:48:19	96
11:48:21	96
11:48:23	96
11:48:25	96
11:48:27	96
11:48:29	96
11:48:31	95
11:48:33	95
11:48:35	95
11:48:37	96
11:48:39	96
11:48:41	96
11:48:43	96
11:48:45	96
11:48:47	97
11:48:49	97
11:48:51	98
11:48:53	98
11:48:55	98
11:48:57	98
11:48:59	98
11:49:01	97
11:49:03	96
11:49:05	95
11:49:07	94
11:49:09	93
11:49:11	90
11:49:13	88
11:49:15	86
11:49:17	83
11:49:19	83
11:49:21	83
11:49:23	83
11:49:25	83
11:49:27	83
11:49:29	83
11:49:31	84
11:49:33	84
11:49:35	85
11:49:37	88
11:49:39	96
11:49:41	96
11:49:43	97
11:49:45	98
11:49:47	98
11:49:49	98
11:49:51	98
11:49:53	98
11:49:55	98
11:49:57	99
11:49:59	99
11:50:01	99
11:50:03	98
11:50:05	98
11:50:07	98
11:50:09	97
11:50:11	97
11:50:13	98
11:50:15	98
11:50:17	98
11:50:19	97
11:50:21	97
11:50:23	97
11:50:25	98
11:50:27	99
11:50:29	99
11:50:31	99
11:50:33	100
11:50:35	100
11:50:37	100
11:50:39	100
11:50:41	99
11:50:43	99
11:50:45	99
11:50:47	98
11:50:49	98
11:50:51	98
11:50:53	99
11:50:55	99
11:50:57	98
11:50:59	97
11:51:01	97
11:51:03	97
11:51:05	97
11:51:07	97
11:51:09	97
11:51:11	97
11:51:13	97
11:51:15	97
11:51:17	97
11:51:19	97
11:51:21	97
11:51:23	97
11:51:25	97
11:51:27	97
11:51:29	97
11:51:31	97
11:51:33	96
11:51:35	96
11:51:37	96
11:51:39	97
11:51:41	97
11:51:43	96
11:51:45	96
11:51:47	96
11:51:49	96
11:51:51	96
11:51:53	95
11:51:55	94
11:51:57	96
11:51:59	97
11:52:01	97
11:52:03	97
11:52:05	96
11:52:07	96
11:52:09	96
11:52:11	96
11:52:13	96
11:52:15	96
11:52:17	96
11:52:19	96
11:52:21	96
11:52:23	96
11:52:25	96
11:52:27	96
11:52:29	96
11:52:31	96
11:52:33	96
11:52:35	97
11:52:37	97
11:52:39	97
11:52:41	98
11:52:43	98
11:52:45	98
11:52:47	98
11:52:49	97
11:52:51	97
11:52:53	96
11:52:55	96
11:52:57	96
11:52:59	96
11:53:01	96
11:53:03	96
11:53:05	96
11:53:07	96
11:53:09	96
11:53:11	0
11:53:13	0
11:53:15	0
11:53:17	0
11:53:19	0
11:53:21	0
11:53:23	88
11:53:25	88
11:53:27	90
11:53:29	90
11:53:31	87
11:53:33	86
11:53:35	86
11:53:37	86
11:53:39	86
11:53:41	86
11:53:43	85
11:53:45	85
11:53:47	85
11:53:49	85
11:53:51	85
11:53:53	85
11:53:55	86
11:53:57	86
11:53:59	86
11:54:01	86
11:54:03	87
11:54:05	87
11:54:07	88
11:54:09	88
11:54:11	88
11:54:13	86
11:54:15	86
11:54:17	87
11:54:19	87
11:54:21	87
11:54:23	86
11:54:25	83
11:54:27	81
11:54:29	83
11:54:31	86
11:54:33	88
11:54:35	91
11:54:37	95
11:54:39	95
11:54:41	96
11:54:43	100
11:54:45	100
11:54:47	100
11:54:49	100
11:54:51	100
11:54:53	100
11:54:55	100
11:54:57	100
11:54:59	98
11:55:01	97
11:55:03	97
11:55:05	98
11:55:07	98
11:55:09	98
11:55:11	98
11:55:13	99
11:55:15	99
11:55:17	98
11:55:19	98
11:55:21	98
11:55:23	98
11:55:25	99
11:55:27	99
11:55:29	98
11:55:31	97
11:55:33	97
11:55:35	98
11:55:37	98
11:55:39	98
11:55:41	97
11:55:43	97
11:55:45	97
11:55:47	96
11:55:49	95
11:55:51	94
11:55:53	90
11:55:55	89
11:55:57	91
11:55:59	93
11:56:01	96
11:56:03	97
11:56:05	97
11:56:07	97
11:56:09	97
11:56:11	97
11:56:13	97
11:56:15	97
11:56:17	97
11:56:19	97
11:56:21	98
11:56:23	98
11:56:25	98
11:56:27	98
11:56:29	98
11:56:31	98
11:56:33	98
11:56:35	98
11:56:37	98
11:56:39	98
11:56:41	98
11:56:43	98
11:56:45	97
11:56:47	97
11:56:49	97
11:56:51	98
11:56:53	98
11:56:55	98
11:56:57	98
11:56:59	98
11:57:01	98
11:57:03	98
11:57:05	98
11:57:07	98
11:57:09	97
11:57:11	97
11:57:13	97
11:57:15	97
11:57:17	96
11:57:19	96
11:57:21	97
11:57:23	97
11:57:25	98
11:57:27	97
11:57:29	97
11:57:31	97
11:57:33	97
11:57:35	97
11:57:37	97
11:57:39	96
11:57:41	96
11:57:43	96
11:57:45	97
11:57:47	97
11:57:49	97
11:57:51	97
11:57:53	97
11:57:55	97
11:57:57	97
11:57:59	97
11:58:01	97
11:58:03	97
11:58:05	97
11:58:07	96
11:58:09	96
11:58:11	96
11:58:13	96
11:58:15	96
11:58:17	96
11:58:19	96
11:58:21	96
11:58:23	95
11:58:25	95
11:58:27	96
11:58:29	96
11:58:31	96
11:58:33	96
11:58:35	95
11:58:37	95
11:58:39	96
11:58:41	96
11:58:43	96
11:58:45	96
11:58:47	96
11:58:49	96
11:58:51	96
11:58:53	95
11:58:55	95
11:58:57	94
11:58:59	94
11:59:01	94
11:59:03	97
11:59:05	97
11:59:07	97
11:59:09	97
11:59:11	98
11:59:13	98
11:59:15	97
11:59:17	97
11:59:19	97
11:59:21	97
11:59:23	97
11:59:25	98
11:59:27	98
11:59:29	98
11:59:31	98
11:59:33	97
11:59:35	97
11:59:37	97
11:59:39	97
11:59:41	97
11:59:43	97
11:59:45	97
11:59:47	97
11:59:49	97
11:59:51	97
11:59:53	97
11:59:55	96
11:59:57	96
11:59:59	96
12:00:01	95
12:00:03	95
12:00:05	95
12:00:07	96
12:00:09	96
12:00:11	96
12:00:13	96
12:00:15	96
12:00:17	96
12:00:19	96
12:00:21	96
12:00:23	96
12:00:25	96
12:00:27	96
12:00:29	95
12:00:31	93
12:00:33	92
12:00:35	92
12:00:37	92
12:00:39	93
12:00:41	93
12:00:43	95
12:00:45	96
12:00:47	96
12:00:49	96
12:00:51	95
12:00:53	95
12:00:55	95
12:00:57	95
12:00:59	95
12:01:01	95
12:01:03	95
12:01:05	95
12:01:07	95
12:01:09	95
12:01:11	95
12:01:13	95
12:01:15	94
12:01:17	93
12:01:19	92
12:01:21	92
12:01:23	91
12:01:25	88
12:01:27	86
12:01:29	86
12:01:31	87
12:01:33	89
12:01:35	89
12:01:37	90
12:01:39	92
12:01:41	93
12:01:43	98
12:01:45	98
12:01:47	98
12:01:49	98
12:01:51	98
12:01:53	98
12:01:55	98
12:01:57	98
12:01:59	97
12:02:01	97
12:02:03	98
12:02:05	98
12:02:07	98
12:02:09	98
12:02:11	98
12:02:13	98
12:02:15	97
12:02:17	97
12:02:19	96
12:02:21	96
12:02:23	96
12:02:25	96
12:02:27	95
12:02:29	95
12:02:31	94
12:02:33	94
12:02:35	95
12:02:37	95
12:02:39	95
12:02:41	95
12:02:43	95
12:02:45	95
12:02:47	95
12:02:49	94
12:02:51	94
12:02:53	94
12:02:55	96
12:02:57	96
12:02:59	96
12:03:01	96
12:03:03	96
12:03:05	96
12:03:07	96
12:03:09	96
12:03:11	95
12:03:13	96
12:03:15	96
12:03:17	95
12:03:19	95
12:03:21	95
12:03:23	95
12:03:25	95
12:03:27	95
12:03:29	95
12:03:31	95
12:03:33	95
12:03:35	96
12:03:37	96
12:03:39	97
12:03:41	97
12:03:43	97
12:03:45	97
12:03:47	96
12:03:49	96
12:03:51	96
12:03:53	97
12:03:55	97
12:03:57	97
12:03:59	97
12:04:01	97
12:04:03	97
12:04:05	97
12:04:07	97
12:04:09	97
12:04:11	96
12:04:13	95
12:04:15	95
12:04:17	94
12:04:19	94
12:04:21	93
12:04:23	92
12:04:25	91
12:04:27	89
12:04:29	87
12:04:31	86
12:04:33	86
12:04:35	86
12:04:37	86
12:04:39	86
12:04:41	87
12:04:43	87
12:04:45	87
12:04:47	87
12:04:49	87
12:04:51	87
12:04:53	87
12:04:55	89
12:04:57	94
12:04:59	97
12:05:01	97
12:05:03	96
12:05:05	95
12:05:07	95
12:05:09	95
12:05:11	95
12:05:13	95
12:05:15	96
12:05:17	96
12:05:19	96
12:05:21	95
12:05:23	95
12:05:25	95
12:05:27	95
12:05:29	96
12:05:31	96
12:05:33	96
12:05:35	96
12:05:37	96
12:05:39	96
12:05:41	96
12:05:43	97
12:05:45	97
12:05:47	97
12:05:49	96
12:05:51	96
12:05:53	96
12:05:55	96
12:05:57	96
12:05:59	96
12:06:01	96
12:06:03	96
12:06:05	95
12:06:07	95
12:06:09	94
12:06:11	94
12:06:13	93
12:06:15	93
12:06:17	94
12:06:19	96
12:06:21	96
12:06:23	96
12:06:25	96
12:06:27	95
12:06:29	95
12:06:31	95
12:06:33	96
12:06:35	96
12:06:37	96
12:06:39	96
12:06:41	96
12:06:43	96
12:06:45	96
12:06:47	96
12:06:49	96
12:06:51	95
12:06:53	95
12:06:55	95
12:06:57	95
12:06:59	95
12:07:01	95
12:07:03	95
12:07:05	95
12:07:07	95
12:07:09	95
12:07:11	94
12:07:13	94
12:07:15	95
12:07:17	95
12:07:19	95
12:07:21	95
12:07:23	95
12:07:25	96
12:07:27	96
12:07:29	96
12:07:31	95
12:07:33	95
12:07:35	95
12:07:37	95
12:07:39	95
12:07:41	95
12:07:43	95
12:07:45	94
12:07:47	94
12:07:49	94
12:07:51	95
12:07:53	95
12:07:55	95
12:07:57	95
12:07:59	96
12:08:01	96
12:08:03	95
12:08:05	95
12:08:07	95
12:08:09	95
12:08:11	95
12:08:13	95
12:08:15	95
12:08:17	95
12:08:19	95
12:08:21	95
12:08:23	95
12:08:25	95
12:08:27	95
12:08:29	95
12:08:31	96
12:08:33	96
12:08:35	96
12:08:37	96
12:08:39	96
12:08:41	96
12:08:43	97
12:08:45	96
12:08:47	96
12:08:49	96
12:08:51	96
12:08:53	96
12:08:55	97
12:08:57	97
12:08:59	97
12:09:01	97
12:09:03	97
12:09:05	97
12:09:07	97
12:09:09	96
12:09:11	96
12:09:13	96
12:09:15	96
12:09:17	95
12:09:19	95
12:09:21	95
12:09:23	95
12:09:25	96
12:09:27	96
12:09:29	95
12:09:31	95
12:09:33	95
12:09:35	96
12:09:37	96
12:09:39	96
12:09:41	96
12:09:43	95
12:09:45	95
12:09:47	95
12:09:49	95
12:09:51	95
12:09:53	95
12:09:55	94
12:09:57	94
12:09:59	96
12:10:01	97
12:10:03	97
12:10:05	98
12:10:07	97
12:10:09	97
12:10:11	97
12:10:13	97
12:10:15	97
12:10:17	97
12:10:19	98
12:10:21	98
12:10:23	98
12:10:25	97
12:10:27	97
12:10:29	97
12:10:31	97
12:10:33	97
12:10:35	97
12:10:37	97
12:10:39	97
12:10:41	97
12:10:43	96
12:10:45	96
12:10:47	96
12:10:49	97
12:10:51	97
12:10:53	97
12:10:55	97
12:10:57	97
12:10:59	97
12:11:01	97
12:11:03	97
12:11:05	97
12:11:07	97
12:11:09	97
12:11:11	97
12:11:13	95
12:11:15	93
12:11:17	93
12:11:19	96
12:11:21	97
12:11:23	97
12:11:25	97
12:11:27	97
12:11:29	97
12:11:31	97
12:11:33	97
12:11:35	97
12:11:37	97
12:11:39	97
12:11:41	97
12:11:43	97
12:11:45	97
12:11:47	97
12:11:49	97
12:11:51	97
12:11:53	96
12:11:55	96
12:11:57	95
12:11:59	95
12:12:01	93
12:12:03	91
12:12:05	89
12:12:07	89
12:12:09	89
12:12:11	88
12:12:13	88
12:12:15	88
12:12:17	88
12:12:19	90
12:12:21	97
12:12:23	97
12:12:25	97
12:12:27	97
12:12:29	97
12:12:31	98
12:12:33	98
12:12:35	98
12:12:37	98
12:12:39	98
12:12:41	98
12:12:43	91
12:12:45	92
12:12:47	95
12:12:49	97
12:12:51	96
12:12:53	96
12:12:55	96
12:12:57	96
12:12:59	97
12:13:01	97
12:13:03	96
12:13:05	95
12:13:07	95
12:13:09	96
12:13:11	96
12:13:13	96
12:13:15	96
12:13:17	96
12:13:19	97
12:13:21	97
12:13:23	97
12:13:25	97
12:13:27	98
12:13:29	98
12:13:31	97
12:13:33	97
12:13:35	97
12:13:37	97
12:13:39	97
12:13:41	97
12:13:43	97
12:13:45	97
12:13:47	97
12:13:49	97
12:13:51	97
12:13:53	97
12:13:55	97
12:13:57	97
12:13:59	97
12:14:01	97
12:14:03	97
12:14:05	96
12:14:07	96
12:14:09	96
12:14:11	96
12:14:13	95
12:14:15	95
12:14:17	95
12:14:19	96
12:14:21	97
12:14:23	97
12:14:25	97
12:14:27	97
12:14:29	97
12:14:31	96
12:14:33	96
12:14:35	96
12:14:37	97
12:14:39	98
12:14:41	98
12:14:43	98
12:14:45	98
12:14:47	98
12:14:49	98
12:14:51	98
12:14:53	97
12:14:55	97
12:14:57	97
12:14:59	97
12:15:01	97
12:15:03	96
12:15:05	96
12:15:07	96
12:15:09	97
12:15:11	97
12:15:13	96
12:15:15	96
12:15:17	96
12:15:19	96
12:15:21	96
12:15:23	96
12:15:25	97
12:15:27	97
12:15:29	97
12:15:31	97
12:15:33	97
12:15:35	97
12:15:37	97
12:15:39	96
12:15:41	96
12:15:43	96
12:15:45	97
12:15:47	97
12:15:49	97
12:15:51	97
12:15:53	97
12:15:55	97
12:15:57	97
12:15:59	97
12:16:01	97
12:16:03	97
12:16:05	97
12:16:07	98
12:16:09	98
12:16:11	98
12:16:13	98
12:16:15	98
12:16:17	98
12:16:19	98
12:16:21	97
12:16:23	97
12:16:25	97
12:16:27	97
12:16:29	97
12:16:31	96
12:16:33	96
12:16:35	97
12:16:37	97
12:16:39	96
12:16:41	96
12:16:43	96
12:16:45	97
12:16:47	97
12:16:49	98
12:16:51	99
12:16:53	99
12:16:55	98
12:16:57	98
12:16:59	98
12:17:01	98
12:17:03	98
12:17:05	98
12:17:07	99
12:17:09	99
12:17:11	99
12:17:13	99
12:17:15	100
12:17:17	100
12:17:19	99
12:17:21	99
12:17:23	99
12:17:25	99
12:17:27	99
12:17:29	99
12:17:31	99
12:17:33	98
12:17:35	98
12:17:37	98
12:17:39	98
12:17:41	99
12:17:43	98
12:17:45	98
12:17:47	98
12:17:49	98
12:17:51	98
12:17:53	98
12:17:55	98
12:17:57	98
12:17:59	98
12:18:01	98
12:18:03	98
12:18:05	98
12:18:07	98
12:18:09	98
12:18:11	98
12:18:13	98
12:18:15	98
12:18:17	98
12:18:19	98
12:18:21	98
12:18:23	99
12:18:25	99
12:18:27	98
12:18:29	98
12:18:31	98
12:18:33	98
12:18:35	98
12:18:37	98
12:18:39	98
12:18:41	98
12:18:43	98
12:18:45	98
12:18:47	99
12:18:49	99
12:18:51	99
12:18:53	99
12:18:55	98
12:18:57	98
12:18:59	98
12:19:01	98
12:19:03	98
12:19:05	98
12:19:07	98
12:19:09	97
12:19:11	97
12:19:13	95
12:19:15	94
12:19:17	93
12:19:19	92
12:19:21	92
12:19:23	94
12:19:25	95
12:19:27	96
12:19:29	97
12:19:31	99
12:19:33	99
12:19:35	99
12:19:37	99
12:19:39	99
12:19:41	99
12:19:43	99
12:19:45	99
12:19:47	99
12:19:49	99
12:19:51	99
12:19:53	99
12:19:55	98
12:19:57	98
12:19:59	98
12:20:01	96
12:20:03	96
12:20:05	95
12:20:07	93
12:20:09	90
12:20:11	89
12:20:13	89
12:20:15	89
12:20:17	89
12:20:19	90
12:20:21	95
12:20:23	99
12:20:25	99
12:20:27	99
12:20:29	99
12:20:31	97
12:20:33	96
12:20:35	95
12:20:37	95
12:20:39	95
12:20:41	97
12:20:43	98
12:20:45	98
12:20:47	97
12:20:49	95
12:20:51	95
12:20:53	96
12:20:55	98
12:20:57	98
12:20:59	98
12:21:01	98
12:21:03	98
12:21:05	98
12:21:07	98
12:21:09	98
12:21:11	98
12:21:13	98
12:21:15	98
12:21:17	98
12:21:19	98
12:21:21	98
12:21:23	98
12:21:25	98
12:21:27	97
12:21:29	97
12:21:31	97
12:21:33	97
12:21:35	97
12:21:37	97
[truncated: 3,941 more rows]
