# Supplementary material for: Multivariate physiological recordings in an experimental hemorrhage model
Source: Data Brief. 2018 Jan 31;17:544–50. doi: 10.1016/j.dib.2018.01.053 (PMC5988387; doi:10.1016/j.dib.2018.01.053)
Supplement: Supplementary file 1 — Supplementary material [file mmc1.zip › Data - Corrected/Sheep40_1_UO.csv]

Time to baseline onset(s)	Urine flow rate (mL/min)
0	0
60	0
120	4
180	5
240	7
300	6
360	4
420	8
480	10
540	7
600	7
660	6
720	6
780	9
840	9
900	7
960	9
1020	9
1080	9
1140	9
1200	9
1260	3
1320	18
1380	8
1440	8
1500	10
1560	9
1620	9
1680	7
1740	5
1800	10
1860	12
1920	11
1980	5
2040	10
2100	12
2160	10
2220	12
2280	6
2340	12
2400	6
2460	8
2520	12
2580	11
2640	11
2700	7
2760	18
2820	9
2880	5
2940	9
3000	8
3060	7
3120	8
3180	9
3240	6
3300	7
3360	7
3420	8
3480	7
3540	4
3600	9
3660	7
3720	8
3780	6
3840	9
3900	8
3960	4
4020	6
4080	7
4140	7
4200	6
4260	4
4320	4
4380	5
4440	7
4500	6
4560	7
4620	6
4680	9
4740	3
4800	10
4860	1
4920	5
4980	1
5040	2
5100	4
5160	3
5220	2
5280	2
5340	3
5400	1
5460	2
5520	3
5580	4
5640	4
5700	3
5760	2
5820	1
5880	1
5940	3
6000	2
6060	4
6120	7
6180	2
6240	0
6300	0
6360	1
6420	0
6480	0
6540	0
6600	0
6660	1
6720	0
6780	1
6840	0
6900	1
6960	0
7020	0
7080	0
7140	1
7200	2
7260	4
7320	3
7380	1
7440	1
7500	2
7560	0
7620	0
7680	1
7740	2
7800	4
7860	0
7920	2
7980	18
8040	0
8100	0
8160	0
8220	0
8280	0
8340	0
8400	6
8460	1
8520	2
8580	3
8640	1
8700	1
8760	1
8820	1
8880	2
8940	0
9000	1
9060	0
9120	0
9180	1
9240	1
9300	1
9360	1
9420	1
9480	1
9540	2
9600	1
9660	1
9720	0
9780	1
9840	0
9900	1
9960	1
10020	0
10080	0
10140	0
10200	0
10260	0
10320	1
10380	0
10440	1
10500	0
10560	0
10620	0
10680	0
10740	0
10800	0
10860	0
10920	0
10980	0
11040	0
11100	0
11160	0
11220	0
11280	0
11340	0
11400	0
11460	0
11520	0
11580	2
11640	1
11700	1
11760	1
11820	0
11880	1
