# Supplementary material for: Multivariate physiological recordings in an experimental hemorrhage model
Source: Data Brief. 2018 Jan 31;17:544–50. doi: 10.1016/j.dib.2018.01.053 (PMC5988387; doi:10.1016/j.dib.2018.01.053)
Supplement: Supplementary file 1 — Supplementary material [file mmc1.zip › Data - Corrected/Sheep40_1_Venous blood.csv]

Event	Time	pH	pCO2 (mmHg)	pO2 (mmHg)	HCO3 (mmol/L)	BE (mmol/L)	Hct (%)	tHb (g/dL)	sO2 (%)	FO2Hb (%)	FCOHb (%)	FmetHb (%)	FHHB (%)	Na (mmol/L)	K (mmol/L)	Ca (mmol/L)	Cl (mmol/L)	Glu (mg/dL)	Lac (mmol/L)
BL	11:15:00	7.5	33.6	42.2	25.5	2.5	31	10.4	74.6	72.5	1.7	1.1	24.7	140	3.45	1.14	106	73	1.95
BL+30	11:45:00	7.51	33	33	26	3.1	28	9.6	52.4	51.1	1.5	0.9	46.5	140.1	3.2	1.03	109	68	0.97
Ho	12:15:00	7.52	32.1	38.7	25.7	3	28	9.5	62.7	60.8	1.8	1.2	36.2	145.4	3.17	1.11	109	68	0.85
Ho+20	12:35:00	7.51	31.4	38.8	24.7	2.1	31	10.4	62.4	60.7	1.7	1.1	36.5	141.5	3.19	1.03	110	64	0.96
Ho+40	12:55:00	7.52	30.9	44.1	25	2.5	28	9.5	72	70.1	1.8	0.9	27.2	140.9	3.03	1.04	110	68	0.74
Ho+60	13:15:00	7.5	34.7	67.9	26.5	3.3	28	9.5	90.7	88.4	1.8	0.7	9.1	145.1	3.29	1.18	110	73	0.63
He	13:26:17	7.49	35.7	32.2	26.8	3.5	26	9	45.9	44.6	1.9	1	52.5	141.6	3.22	1.06	110	73	0.69
He+15	13:41:00	7.45	39.1	33	26.8	2.7	24	8	49.8	48.6	1.2	1.3	48.9	138.1	2.94	1.08	108	73	0.51
Te	14:01:47	7.47	39	40.4	27.8	3.9	23	7.8	65.9	64	1.4	1.5	33.1	137.6	2.83	1	111	75	0.77
Te+15	14:16:00	7.46	38.3	38.3	26.8	2.9	23	7.8	64.4	62.7	1.1	1.5	34.7	137.7	2.78	1.02	111	74	0.68
Te+30	14:31:00	7.47	33.6	43.3	24.2	0.8	26	9	69.8	67.8	1.6	1.3	29.3	138.8	2.92	1.08	110	63	0.62
