# Supplementary material for: Multivariate physiological recordings in an experimental hemorrhage model
Source: Data Brief. 2018 Jan 31;17:544–50. doi: 10.1016/j.dib.2018.01.053 (PMC5988387; doi:10.1016/j.dib.2018.01.053)
Supplement: Supplementary file 1 — Supplementary material [file mmc1.zip › Data - Corrected/Sheep40_2_Arterial blood.csv]

Event	Time	pH	pCO2 (mmHg)	pO2 (mmHg)	HCO3 (mmol/L)	BE (mmol/L)	Hct (%)	tHb (g/dL)	sO2 (%)	FO2Hb (%)	FCOHb (%)	FmetHb (%)	FHHB (%)	Na (mmol/L)	K (mmol/L)	Ca (mmol/L)	Cl (mmol/L)	Glu (mg/dL)	Lac (mmol/L)
BL	12:06:47	7.5	35.3	71.8	26.8	3.4	24	8	91.8	89.3	1.9	0.8	8	139.5	3.17	1.05	107	56	0.44
BL	12:06:47	7.496	37.3	68.4	28.2	4.6	24	8	90.4	88	2	0.7	9.3	139.2	3.2	1.03	107	58	0.56
BL+30	12:36:00	7.512	32.9	69.6	25.8	2.8	24	8	91.6	88.9	1.7	1.2	8.2	136.9	2.79	0.89	110	54	0.48
BL+55	13:01:00	7.519	35.1	64.3	28	4.9	26	9	88.8	86.6	1.5	1	10.9	138	3	1.08	105	63	0.53
Ho+5	13:04:00	7.508	34.4	60	26.7	3.7	28	9.5	86.4	84.4	1.6	1.1	13.2	137.9	2.91	1.03	107	58	0.49
He	13:07:26	7.473	35.6	44.5	25.5	1.9	27	9.1	69.5	67.4	1.6	1.4	29.6	134.9	2.77	0.88	109	55	0.5
He+15	13:22:00	7.53	32.1	62.4	26.4	3.7	23	7.9	89.3	86.5	1.9	1.2	10.4	137.4	2.7	0.97	108	66	0.86
To	13:37:45	7.52	33.1	63.7	26.7	3.8	24	8.1	88.5	86	1.6	1.2	11.2	137.3	2.75	1.02	106	67	0.57
Te	13:39:38	7.551	28.7	74.7	24.6	2.3	22	7.6	93.2	90.2	2	1.2	6.6	137.6	2.61	0.96	108	63	0.57
Te+10	13:49:00	7.519	32.6	65.6	26	3	23	7.7	89	86.2	1.9	1.2	10.7	136.9	2.81	1.01	106	66	0.48
Te+20	13:59:00	7.536	30.5	68.4	25.3	2.6	22	7.4	91.3	88.6	1.8	1.2	8.4	135.9	2.71	0.96	108	65	0.43
