# Supplementary material for: Multivariate physiological recordings in an experimental hemorrhage model
Source: Data Brief. 2018 Jan 31;17:544–50. doi: 10.1016/j.dib.2018.01.053 (PMC5988387; doi:10.1016/j.dib.2018.01.053)
Supplement: Supplementary file 1 — Supplementary material [file mmc1.zip › Data - Corrected/Sheep40_2_CO.csv]

Event	Time	Cardiac Output (L/min)
BL	12:00:00	6.02
BL+30	12:30:00	6.14
BL+55	12:55:00	6.95
Ho+5	13:05:00	7.47
He	13:09:00	4.98
He+15	13:22:00	4.96
He+30	13:37:00	5.89
To	13:40:00	5.53
Te+10	13:49:00	6.14
