# Supplementary material for: Multivariate physiological recordings in an experimental hemorrhage model
Source: Data Brief. 2018 Jan 31;17:544–50. doi: 10.1016/j.dib.2018.01.053 (PMC5988387; doi:10.1016/j.dib.2018.01.053)
Supplement: Supplementary file 1 — Supplementary material [file mmc1.zip › Data - Corrected/Sheep40_2_rSO2.csv]

Time	rSO2_cerebral (%)	rSO2_thigh1 (%)	rSO2_thigh2 (%)
12:06:50	67	68	83
12:06:54	66	68	86
12:06:58	66	68	83
12:07:02	66	69	89
12:07:06	65	69	89
12:07:10	65	69	91
12:07:14	65	69	90
12:07:18	65	69	90
12:07:22	65	69	82
12:07:26	72	68	82
12:07:30	73	68	82
12:07:34	65	67	85
12:07:38	65	67	84
12:07:42	66	67	86
12:07:46	65	69	86
12:07:50	77	69	83
12:07:54	65	69	78
12:07:58	66	69	80
12:08:02	66	68	80
12:08:06	66	67	79
12:08:10	65	67	85
12:08:14	65	67	82
12:08:18	66	67	85
12:08:22	66	68	86
12:08:26	66	68	87
12:08:30	65	69	84
12:08:34	65	69	91
12:08:38	65	69	93
12:08:42	65	69	85
12:08:46	66	69	79
12:08:50	66	69	79
12:08:54	66	69	80
12:08:58	66	69	79
12:09:02	66	68	79
12:09:06	66	68	79
12:09:10	67	68	79
12:09:14	67	68	79
12:09:18	67	68	79
12:09:22	67	68	78
12:09:26	67	69	78
12:09:30	66	69	77
12:09:34	66	70	77
12:09:38	67	70	78
12:09:42	67	70	79
12:09:46	66	70	79
12:09:50	66	69	79
12:09:54	66	69	79
12:09:58	66	69	80
12:10:02	66	68	79
12:10:06	66	66	79
12:10:10	66	65	78
12:10:14	66	65	77
12:10:18	65	66	79
12:10:22	65	67	73
12:10:26	65	69	73
12:10:30	65	69	73
12:10:34	65	68	77
12:10:38	65	69	76
12:10:42	66	69	76
12:10:46	65	69	77
12:10:50	65	68	79
12:10:54	65	68	79
12:10:58	65	68	79
12:11:02	65	68	80
12:11:06	66	68	80
12:11:10	66	68	80
12:11:14	66	67	83
12:11:18	65	67	82
12:11:22	66	67	82
12:11:26	66	69	78
12:11:30	65	70	86
12:11:34	65	71	86
12:11:38	65	71	86
12:11:42	66	71	88
12:11:46	66	72	85
12:11:50	66	71	82
12:11:54	66	70	87
12:11:58	66	69	85
12:12:02	66	69	84
12:12:06	66	68	84
12:12:10	66	67	83
12:12:14	66	67	83
12:12:18	67	67	83
12:12:22	66	68	83
12:12:26	66	68	83
12:12:30	66	68	83
12:12:34	66	68	83
12:12:38	66	67	84
12:12:42	66	67	84
12:12:46	66	67	84
12:12:50	66	67	85
12:12:54	66	67	85
12:12:58	66	67	85
12:13:02	66	67	85
12:13:06	66	67	85
12:13:10	66	67	86
12:13:14	66	67	85
12:13:18	66	67	86
12:13:22	66	68	86
12:13:26	66	68	86
12:13:30	66	68	87
12:13:34	66	68	87
12:13:38	66	68	87
12:13:42	66	68	87
12:13:46	66	68	86
12:13:50	66	68	87
12:13:54	67	68	86
12:13:58	66	68	86
12:14:02	67	67	80
12:14:06	66	70	85
12:14:10	66	67	82
12:14:14	66	66	78
12:14:18	66	63	75
12:14:22	66	63	75
12:14:26	67	68	79
12:14:30	66	69	81
12:14:34	66	70	81
12:14:38	66	69	82
12:14:42	66	69	83
12:14:46	66	68	84
12:14:50	67	68	84
12:14:54	66	67	86
12:14:58	66	66	85
12:15:02	66	67	82
12:15:06	66	67	82
12:15:10	66	67	82
12:15:14	66	67	82
12:15:18	66	67	81
12:15:22	66	68	81
12:15:26	66	67	81
12:15:30	66	67	81
12:15:34	66	67	81
12:15:38	66	67	80
12:15:42	66	67	81
12:15:46	66	67	81
12:15:50	66	68	82
12:15:54	65	68	82
12:15:58	65	68	83
12:16:02	65	68	83
12:16:06	65	68	83
12:16:10	65	68	83
12:16:14	65	69	84
12:16:18	65	68	84
12:16:22	65	68	84
12:16:26	65	69	82
12:16:30	66	69	82
12:16:34	66	70	82
12:16:38	66	72	88
12:16:42	66	71	88
12:16:46	66	71	88
12:16:50	66	71	89
12:16:54	66	70	88
12:16:58	66	70	87
12:17:02	66	69	87
12:17:06	66	68	86
12:17:10	66	68	87
12:17:14	66	68	86
12:17:18	67	67	86
12:17:22	66	67	85
12:17:26	66	67	85
12:17:30	66	68	85
12:17:34	66	68	85
12:17:38	67	68	85
12:17:42	66	68	86
12:17:46	67	68	86
12:17:50	66	68	86
12:17:54	66	68	87
12:17:58	67	69	87
12:18:02	66	69	87
12:18:06	66	69	87
12:18:10	66	69	86
12:18:14	66	68	76
12:18:18	65	72	84
12:18:22	65	67	84
12:18:26	66	63	82
12:18:30	66	60	80
12:18:34	66	59	78
12:18:38	66	65	73
12:18:42	66	66	72
12:18:46	65	67	72
12:18:50	65	66	73
12:18:54	64	66	75
12:18:58	64	65	77
12:19:02	63	65	76
12:19:06	63	65	76
12:19:10	63	65	76
12:19:14	62	66	76
12:19:18	62	66	76
12:19:22	62	66	77
12:19:26	62	67	77
12:19:30	62	67	77
12:19:34	62	68	77
12:19:38	62	68	77
12:19:42	63	67	77
12:19:46	63	66	78
12:19:50	63	66	78
12:19:54	63	66	78
12:19:58	63	66	78
12:20:02	63	67	79
12:20:06	63	67	80
12:20:10	63	67	80
12:20:14	63	70	76
12:20:18	63	71	76
12:20:22	63	71	78
12:20:26	63	70	81
12:20:30	64	70	80
12:20:34	64	70	79
12:20:38	65	69	79
12:20:42	64	68	84
12:20:46	64	68	82
12:20:50	65	69	81
12:20:54	65	69	81
12:20:58	65	69	81
12:21:02	65	69	84
12:21:06	65	71	87
12:21:10	65	71	88
12:21:14	65	70	87
12:21:18	65	69	85
12:21:22	65	69	85
12:21:26	66	69	85
12:21:30	66	69	86
12:21:34	66	69	86
12:21:38	66	69	86
12:21:42	66	70	86
12:21:46	66	69	84
12:21:50	66	69	84
12:21:54	66	70	89
12:21:58	66	70	88
12:22:02	66	70	86
12:22:06	65	71	88
12:22:10	66	72	89
12:22:14	65	71	86
12:22:18	65	69	89
12:22:22	64	69	79
12:22:26	65	71	84
12:22:30	65	71	85
12:22:34	65	70	79
12:22:38	65	71	79
12:22:42	66	67	77
12:22:46	66	67	80
12:22:50	67	66	78
12:22:54	65	67	73
12:22:58	65	68	72
12:23:02	64	68	71
12:23:06	64	70	75
12:23:10	65	70	73
12:23:14	65	69	73
12:23:18	64	68	73
12:23:22	65	68	72
12:23:26	65	68	74
12:23:30	65	68	81
12:23:34	67	68	82
12:23:38	68	67	80
12:23:42	67	67	79
12:23:46	67	66	78
12:23:50	66	66	75
12:23:54	66	69	73
12:23:58	66	69	73
12:24:02	66	69	73
12:24:06	65	68	73
12:24:10	65	66	80
12:24:14	66	66	81
12:24:18	65	68	79
12:24:22	65	68	77
12:24:26	65	69	78
12:24:30	66	69	76
12:24:34	67	70	76
12:24:38	66	70	75
12:24:42	66	68	81
12:24:46	66	69	76
12:24:50	66	70	78
12:24:54	66	71	75
12:24:58	66	71	76
12:25:02	66	70	78
12:25:06	65	68	83
12:25:10	65	70	77
12:25:14	65	69	79
12:25:18	65	70	74
12:25:22	65	69	74
12:25:26	65	68	81
12:25:30	66	71	81
12:25:34	67	73	84
12:25:38	66	72	84
12:25:42	66	72	84
12:25:46	67	70	85
12:25:50	67	69	77
12:25:54	66	67	86
12:25:58	66	67	83
12:26:02	67	66	80
12:26:06	67	66	78
12:26:10	67	66	78
12:26:14	66	66	84
12:26:18	68	69	73
12:26:22	67	70	77
12:26:26	68	68	79
12:26:30	66	65	78
12:26:34	66	66	71
12:26:38	66	65	68
12:26:42	66	64	67
12:26:46	66	66	77
12:26:50	66	68	78
12:26:54	66	68	80
12:26:58	66	70	81
12:27:02	65	70	76
12:27:06	66	71	75
12:27:10	66	69	77
12:27:14	66	69	76
12:27:18	66	69	77
12:27:22	67	67	77
12:27:26	66	67	76
12:27:30	66	66	74
12:27:34	67	68	80
12:27:38	67	68	80
12:27:42	67	68	81
12:27:46	79	69	83
12:27:50	79	68	81
12:27:54	81	68	74
12:27:58	78	68	74
12:28:02	79	68	78
12:28:06	75	67	75
12:28:10	74	67	74
12:28:14	73	65	75
12:28:18	77	63	77
12:28:22	82	64	81
12:28:26	81	64	76
12:28:30	65	69	75
12:28:34	65	69	72
12:28:38	65	70	71
12:28:42	65	68	78
12:28:46	65	68	77
12:28:50	65	66	77
12:28:54	65	67	78
12:28:58	66	66	77
12:29:02	65	66	80
12:29:06	65	65	79
12:29:10	65	67	79
12:29:14	65	70	72
12:29:18	66	69	74
12:29:22	65	68	74
12:29:26	64	68	74
12:29:30	64	68	74
12:29:34	65	68	76
12:29:38	65	68	76
12:29:42	65	68	78
12:29:46	64	69	78
12:29:50	64	69	78
12:29:54	65	69	78
12:29:58	65	69	79
12:30:02	65	69	81
12:30:06	65	69	79
12:30:10	65	69	80
12:30:14	66	70	85
12:30:18	66	69	86
12:30:22	65	68	82
12:30:26	65	70	81
12:30:30	65	73	84
12:30:34	66	72	79
12:30:38	65	71	79
12:30:42	65	70	78
12:30:46	65	69	78
12:30:50	65	68	77
12:30:54	65	67	76
12:30:58	66	67	76
12:31:02	65	68	75
12:31:06	65	68	74
12:31:10	65	68	74
12:31:14	65	68	73
12:31:18	65	69	73
12:31:22	65	69	74
12:31:26	64	69	74
12:31:30	64	69	74
12:31:34	64	69	74
12:31:38	65	69	74
12:31:42	64	69	75
12:31:46	64	69	75
12:31:50	64	69	82
12:31:54	65	71	85
12:31:58	65	73	82
12:32:02	65	72	82
12:32:06	65	71	79
12:32:10	65	69	83
12:32:14	65	69	86
12:32:18	65	68	86
12:32:22	65	68	87
12:32:26	65	69	86
12:32:30	65	69	88
12:32:34	65	69	86
12:32:38	65	70	77
12:32:42	65	69	84
12:32:46	65	72	86
12:32:50	65	71	88
12:32:54	65	70	88
12:32:58	65	69	87
12:33:02	65	69	87
12:33:06	65	69	77
12:33:10	65	69	77
12:33:14	65	69	77
12:33:18	65	68	79
12:33:22	65	68	78
12:33:26	65	68	77
12:33:30	65	68	76
12:33:34	65	68	76
12:33:38	64	68	76
12:33:42	65	68	76
12:33:46	65	68	76
12:33:50	65	69	76
12:33:54	65	69	76
12:33:58	65	70	76
12:34:02	65	69	80
12:34:06	65	72	79
12:34:10	65	70	78
12:34:14	65	68	78
12:34:18	65	68	76
12:34:22	65	69	76
12:34:26	65	70	76
12:34:30	65	69	76
12:34:34	65	69	75
12:34:38	65	68	78
12:34:42	65	69	78
12:34:46	65	69	77
12:34:50	66	69	77
12:34:54	65	68	79
12:34:58	65	69	79
12:35:02	64	69	76
12:35:06	64	70	76
12:35:10	65	70	76
12:35:14	65	70	77
12:35:18	65	69	78
12:35:22	66	69	78
12:35:26	66	70	78
12:35:30	66	68	78
12:35:34	66	68	80
12:35:38	66	68	80
12:35:42	66	69	82
12:35:46	66	69	76
12:35:50	66	69	76
12:35:54	66	70	76
12:35:58	65	70	76
12:36:02	65	70	76
12:36:06	65	69	80
12:36:10	65	71	76
12:36:14	64	70	76
12:36:18	64	70	77
12:36:22	65	70	78
12:36:26	65	68	81
12:36:30	65	68	80
12:36:34	65	68	80
12:36:38	65	67	79
12:36:42	65	67	78
12:36:46	65	68	79
12:36:50	65	68	78
12:36:54	64	68	78
12:36:58	65	68	78
12:37:02	65	67	78
12:37:06	65	67	78
12:37:10	64	68	78
12:37:14	64	68	77
12:37:18	64	68	77
12:37:22	64	68	78
12:37:26	64	69	81
12:37:30	64	68	75
12:37:34	64	70	74
12:37:38	64	71	75
12:37:42	64	71	76
12:37:46	64	71	77
12:37:50	64	70	77
12:37:54	64	70	77
12:37:58	64	70	77
12:38:02	64	70	77
12:38:06	64	69	77
12:38:10	64	69	78
12:38:14	64	69	77
12:38:18	64	69	77
12:38:22	64	70	78
12:38:26	63	69	84
12:38:30	65	66	81
12:38:34	65	63	77
12:38:38	66	61	73
12:38:42	65	61	71
12:38:46	65	67	71
12:38:50	65	69	69
12:38:54	64	69	80
12:38:58	65	68	82
12:39:02	64	67	83
12:39:06	64	67	83
12:39:10	65	66	82
12:39:14	65	67	82
12:39:18	65	67	79
12:39:22	65	68	80
12:39:26	65	69	74
12:39:30	65	69	80
12:39:34	66	70	82
12:39:38	66	70	83
12:39:42	66	70	77
12:39:46	66	72	77
12:39:50	66	70	81
12:39:54	66	68	81
12:39:58	66	67	80
12:40:02	66	69	87
12:40:06	66	69	86
12:40:10	66	68	84
12:40:14	66	68	81
12:40:18	65	68	81
12:40:22	66	68	81
12:40:26	66	65	78
12:40:30	66	65	76
12:40:34	65	65	76
12:40:38	65	65	77
12:40:42	64	66	79
12:40:46	63	66	81
12:40:50	63	66	77
12:40:54	63	67	76
12:40:58	63	67	79
12:41:02	63	67	79
12:41:06	62	66	81
12:41:10	62	66	79
12:41:14	62	69	75
12:41:18	63	69	78
12:41:22	64	69	81
12:41:26	64	67	81
12:41:30	64	67	81
12:41:34	64	66	81
12:41:38	64	66	81
12:41:42	64	67	81
12:41:46	64	70	78
12:41:50	64	70	78
12:41:54	64	71	81
12:41:58	64	72	81
12:42:02	64	71	81
12:42:06	65	70	81
12:42:10	65	70	80
12:42:14	65	71	85
12:42:18	65	71	79
12:42:22	65	71	79
12:42:26	65	69	79
12:42:30	65	69	84
12:42:34	65	68	83
12:42:38	65	68	83
12:42:42	65	65	84
12:42:46	65	65	83
12:42:50	65	66	83
12:42:54	65	66	82
12:42:58	65	68	81
12:43:02	66	67	80
12:43:06	66	68	80
12:43:10	65	68	80
12:43:14	65	68	79
12:43:18	65	69	79
12:43:22	64	70	78
12:43:26	64	69	78
12:43:30	64	69	77
12:43:34	64	70	78
12:43:38	64	68	76
12:43:42	64	70	77
12:43:46	64	70	79
12:43:50	64	68	79
12:43:54	63	67	79
12:43:58	64	67	79
12:44:02	63	67	80
12:44:06	63	67	76
12:44:10	64	68	84
12:44:14	64	72	85
12:44:18	64	72	86
12:44:22	65	70	84
12:44:26	64	69	84
12:44:30	64	69	84
12:44:34	64	69	78
12:44:38	64	68	79
12:44:42	63	69	79
12:44:46	63	70	79
12:44:50	64	69	81
12:44:54	64	70	78
12:44:58	64	69	78
12:45:02	64	69	78
12:45:06	64	68	76
12:45:10	64	67	80
12:45:14	65	71	80
12:45:18	66	72	79
12:45:22	65	69	85
12:45:26	66	69	79
12:45:30	66	70	83
12:45:34	66	69	82
12:45:38	69	70	73
12:45:42	64	67	73
12:45:46	64	68	76
12:45:50	65	66	79
12:45:54	65	66	74
12:45:58	65	66	72
12:46:02	65	66	71
12:46:06	65	66	70
12:46:10	65	67	73
12:46:14	65	69	76
12:46:18	65	70	75
12:46:22	65	69	75
12:46:26	65	69	75
12:46:30	65	68	74
12:46:34	65	68	76
12:46:38	66	66	78
12:46:42	69	66	78
12:46:46	65	67	79
12:46:50	66	70	78
12:46:54	66	70	84
12:46:58	66	70	83
12:47:02	65	69	81
12:47:06	65	70	79
12:47:10	66	69	78
12:47:14	66	71	78
12:47:18	66	70	74
12:47:22	66	69	73
12:47:26	66	69	73
12:47:30	66	68	72
12:47:34	66	68	71
12:47:38	66	68	77
12:47:42	66	70	72
12:47:46	66	70	73
12:47:50	65	70	72
12:47:54	65	71	76
12:47:58	65	70	74
12:48:02	65	69	76
12:48:06	64	68	77
12:48:10	64	68	77
12:48:14	64	68	77
12:48:18	64	68	77
12:48:22	65	68	77
12:48:26	65	70	83
12:48:30	65	70	75
12:48:34	66	70	79
12:48:38	67	70	77
12:48:42	66	67	81
12:48:46	66	66	78
12:48:50	66	66	84
12:48:54	67	68	82
12:48:58	66	68	79
12:49:02	66	68	80
12:49:06	66	66	76
12:49:10	66	67	75
12:49:14	66	68	74
12:49:18	67	67	79
12:49:22	66	68	73
12:49:26	67	67	72
12:49:30	65	68	72
12:49:34	65	68	79
12:49:38	66	67	79
12:49:42	66	66	82
12:49:46	66	66	79
12:49:50	67	68	81
12:49:54	67	67	79
12:49:58	68	67	79
12:50:02	64	66	79
12:50:06	64	65	80
12:50:10	65	65	80
12:50:14	65	64	79
12:50:18	64	63	77
12:50:22	64	64	76
12:50:26	63	64	76
12:50:30	63	65	75
12:50:34	63	65	67
12:50:38	63	66	64
12:50:42	63	67	79
12:50:46	63	66	79
12:50:50	63	65	79
12:50:54	63	65	79
12:50:58	63	68	70
12:51:02	63	67	74
12:51:06	63	69	74
12:51:10	64	70	73
12:51:14	63	70	74
12:51:18	63	68	79
12:51:22	63	68	82
12:51:26	64	66	79
12:51:30	64	65	81
12:51:34	64	66	82
12:51:38	64	66	81
12:51:42	64	67	74
12:51:46	64	71	79
12:51:50	64	73	83
12:51:54	65	71	81
12:51:58	64	73	82
12:52:02	65	71	79
12:52:06	65	71	81
12:52:10	65	71	86
12:52:14	65	71	86
12:52:18	65	70	85
12:52:22	65	69	81
12:52:26	65	69	79
12:52:30	65	69	78
12:52:34	65	70	80
12:52:38	65	69	77
12:52:42	65	70	74
12:52:46	65	68	75
12:52:50	66	69	78
12:52:54	66	67	77
12:52:58	66	68	74
12:53:02	66	71	80
12:53:06	66	71	80
12:53:10	65	70	76
12:53:14	66	69	82
12:53:18	66	68	82
12:53:22	66	67	81
12:53:26	66	67	81
12:53:30	65	69	76
12:53:34	65	68	77
12:53:38	65	68	75
12:53:42	65	68	77
12:53:46	65	69	78
12:53:50	66	68	74
12:53:54	65	68	77
12:53:58	65	69	81
12:54:02	65	68	81
12:54:06	65	67	82
12:54:10	66	67	81
12:54:14	66	69	83
12:54:18	66	69	79
12:54:22	66	68	80
12:54:26	66	69	79
12:54:30	66	69	77
12:54:34	66	71	79
12:54:38	66	71	81
12:54:42	66	69	80
12:54:46	65	69	81
12:54:50	66	68	74
12:54:54	65	68	74
12:54:58	65	68	74
12:55:02	65	67	74
12:55:06	65	66	73
12:55:10	65	66	72
12:55:14	65	68	80
12:55:18	65	67	79
12:55:22	65	69	79
12:55:26	65	69	72
12:55:30	64	69	79
12:55:34	64	69	78
12:55:38	64	68	78
12:55:42	64	68	78
12:55:46	64	68	78
12:55:50	64	68	78
12:55:54	65	68	78
12:55:58	64	68	77
12:56:02	64	67	77
12:56:06	64	69	77
12:56:10	64	69	77
12:56:14	65	70	77
12:56:18	65	69	74
12:56:22	65	70	78
12:56:26	65	70	76
12:56:30	66	69	76
12:56:34	65	68	76
12:56:38	66	66	81
12:56:42	66	66	78
12:56:46	65	66	77
12:56:50	65	66	76
12:56:54	66	66	76
12:56:58	65	67	76
12:57:02	66	67	74
12:57:06	66	69	78
12:57:10	65	73	79
12:57:14	66	71	72
12:57:18	65	70	75
12:57:22	66	70	78
12:57:26	65	69	74
12:57:30	65	67	72
12:57:34	65	68	72
12:57:38	65	70	72
12:57:42	65	70	71
12:57:46	65	71	80
12:57:50	66	69	76
12:57:54	65	68	75
12:57:58	65	69	78
12:58:02	66	68	76
12:58:06	66	67	80
12:58:10	66	67	82
12:58:14	66	67	83
12:58:18	66	67	82
12:58:22	66	68	82
12:58:26	66	70	83
12:58:30	66	70	76
12:58:34	66	68	78
12:58:38	66	66	77
12:58:42	66	66	73
12:58:46	66	66	71
12:58:50	66	69	74
12:58:54	66	70	66
12:58:58	66	67	69
12:59:02	66	67	77
12:59:06	66	67	75
12:59:10	66	68	76
12:59:14	66	68	74
12:59:18	66	67	76
12:59:22	66	68	79
12:59:26	66	68	77
12:59:30	66	68	73
12:59:34	66	68	72
12:59:38	66	70	70
12:59:42	66	68	73
12:59:46	67	71	74
12:59:50	66	72	75
12:59:54	66	73	75
12:59:58	66	72	83
13:00:02	65	73	83
13:00:06	65	72	84
13:00:10	66	71	83
13:00:14	66	70	82
13:00:18	66	69	82
13:00:22	66	70	83
13:00:26	66	69	82
13:00:30	66	69	81
13:00:34	66	69	80
13:00:38	66	72	78
13:00:42	66	69	80
13:00:46	66	68	79
13:00:50	66	68	78
13:00:54	66	67	78
13:00:58	66	67	77
13:01:02	66	68	76
13:01:06	66	69	77
13:01:10	66	70	72
13:01:14	66	67	72
13:01:18	66	65	71
13:01:22	66	65	70
13:01:26	65	66	74
13:01:30	66	66	73
13:01:34	64	68	68
13:01:38	63	67	67
13:01:42	63	64	72
13:01:46	64	64	71
13:01:50	63	64	71
13:01:54	62	64	70
13:01:58	62	64	69
13:02:02	62	65	68
13:02:06	62	64	68
13:02:10	61	64	69
13:02:14	62	66	67
13:02:18	62	65	74
13:02:22	62	67	72
13:02:26	62	65	73
13:02:30	62	63	75
13:02:34	62	63	74
13:02:38	62	62	73
13:02:42	63	62	73
13:02:46	62	62	72
13:02:50	62	63	72
13:02:54	62	64	72
13:02:58	62	64	71
13:03:02	63	67	75
13:03:06	63	66	74
13:03:10	63	65	71
13:03:14	63	67	67
13:03:18	62	65	68
13:03:22	62	63	69
13:03:26	63	63	68
13:03:30	63	64	68
13:03:34	63	65	70
13:03:38	63	65	70
13:03:42	63	65	70
13:03:46	62	66	73
13:03:50	63	65	73
13:03:54	63	63	70
13:03:58	63	62	69
13:04:02	63	62	70
13:04:06	63	63	71
13:04:10	63	63	69
13:04:14	62	63	69
13:04:18	62	64	70
13:04:22	62	63	69
13:04:26	62	65	71
13:04:30	62	63	73
13:04:34	62	65	75
13:04:38	62	65	67
13:04:42	62	65	68
13:04:46	62	66	67
13:04:50	62	65	68
13:04:54	62	65	72
13:04:58	62	63	72
13:05:02	62	64	69
13:05:06	62	64	76
13:05:10	63	64	78
13:05:14	62	64	75
13:05:18	62	64	67
13:05:22	62	66	67
13:05:26	62	63	69
13:05:30	62	59	70
13:05:34	62	59	70
13:05:38	62	62	71
13:05:42	62	62	72
13:05:46	62	63	73
13:05:50	62	63	72
13:05:54	62	62	72
13:05:58	62	61	72
13:06:02	62	61	69
13:06:06	62	64	68
13:06:10	62	65	78
13:06:14	62	66	72
13:06:18	62	64	74
13:06:22	62	64	73
13:06:26	62	62	70
13:06:30	62	60	69
13:06:34	62	60	66
13:06:38	62	60	68
13:06:42	62	62	66
13:06:46	65	62	66
13:06:50	63	65	64
13:06:54	63	62	64
13:06:58	62	60	64
13:07:02	61	58	64
13:07:06	61	56	69
13:07:10	61	61	62
13:07:14	60	65	53
13:07:18	60	65	57
13:07:22	62	65	55
13:07:26	59	63	53
13:07:30	59	62	50
13:07:34	58	61	49
13:07:38	57	61	49
13:07:42	57	61	51
13:07:46	56	62	55
13:07:50	57	65	55
13:07:54	59	66	56
13:07:58	59	66	54
13:08:02	60	66	53
13:08:06	60	66	53
13:08:10	66	64	54
13:08:14	60	64	56
13:08:18	64	64	55
13:08:22	61	63	54
13:08:26	61	63	55
13:08:30	61	63	55
13:08:34	61	65	58
13:08:38	60	65	58
13:08:42	58	65	56
13:08:46	57	65	55
13:08:50	57	65	55
13:08:54	55	64	55
13:08:58	56	64	54
13:09:02	65	63	53
13:09:06	65	62	53
13:09:10	54	61	53
13:09:14	54	61	53
13:09:18	54	60	53
13:09:22	54	60	52
13:09:26	53	59	52
13:09:30	53	59	53
13:09:34	54	60	54
13:09:38	54	60	54
13:09:42	55	64	54
13:09:46	55	65	55
13:09:50	55	66	55
13:09:54	55	66	55
13:09:58	55	66	55
13:10:02	56	66	55
13:10:06	56	65	55
13:10:10	56	64	55
13:10:14	56	64	55
13:10:18	56	63	55
13:10:22	56	63	55
13:10:26	57	62	55
13:10:30	57	62	55
13:10:34	57	62	55
13:10:38	57	62	56
13:10:42	57	63	56
13:10:46	57	63	56
13:10:50	57	64	56
13:10:54	57	64	56
13:10:58	58	65	56
13:11:02	57	65	56
13:11:06	57	66	56
13:11:10	57	66	56
13:11:14	57	65	56
13:11:18	57	65	56
13:11:22	57	64	56
13:11:26	57	64	56
13:11:30	57	63	56
13:11:34	57	63	56
13:11:38	57	63	57
13:11:42	57	64	57
13:11:46	57	64	57
13:11:50	57	64	57
13:11:54	57	64	57
13:11:58	57	64	57
13:12:02	57	64	57
13:12:06	58	65	56
13:12:10	58	64	56
13:12:14	58	64	56
13:12:18	58	64	57
13:12:22	58	64	57
13:12:26	57	64	58
13:12:30	58	64	58
13:12:34	58	64	58
13:12:38	58	65	59
13:12:42	58	65	59
13:12:46	58	65	58
13:12:50	58	64	58
13:12:54	58	64	57
13:12:58	59	64	57
13:13:02	58	64	57
13:13:06	58	66	59
13:13:10	58	66	59
13:13:14	58	67	61
13:13:18	58	67	60
13:13:22	58	66	60
13:13:26	58	66	59
13:13:30	58	65	59
13:13:34	58	65	59
13:13:38	58	65	59
13:13:42	58	65	58
13:13:46	58	65	58
13:13:50	58	64	57
13:13:54	58	64	57
13:13:58	58	64	56
13:14:02	58	63	56
13:14:06	58	63	55
13:14:10	57	62	55
13:14:14	58	63	55
13:14:18	57	63	56
13:14:22	58	63	56
13:14:26	58	63	56
13:14:30	57	63	56
13:14:34	58	62	56
13:14:38	58	62	55
13:14:42	57	62	55
13:14:46	57	62	55
13:14:50	57	62	54
13:14:54	57	62	54
13:14:58	56	61	53
13:15:02	56	61	53
13:15:06	57	61	53
13:15:10	56	61	55
13:15:14	56	61	56
13:15:18	56	62	56
13:15:22	57	62	56
13:15:26	57	63	56
13:15:30	57	65	56
13:15:34	57	67	57
13:15:38	57	68	58
13:15:42	57	68	58
13:15:46	57	67	58
13:15:50	58	67	57
13:15:54	58	67	57
13:15:58	58	66	57
13:16:02	58	66	57
13:16:06	58	65	57
13:16:10	58	65	57
13:16:14	58	65	57
13:16:18	58	65	58
13:16:22	58	65	58
13:16:26	58	64	58
13:16:30	58	64	57
13:16:34	58	64	57
13:16:38	58	64	57
13:16:42	58	65	58
13:16:46	58	65	58
13:16:50	58	65	58
13:16:54	58	64	58
13:16:58	58	64	57
13:17:02	59	64	57
13:17:06	58	64	57
13:17:10	58	64	57
13:17:14	58	65	57
13:17:18	58	65	57
13:17:22	59	65	57
13:17:26	58	65	57
13:17:30	58	64	57
13:17:34	58	64	56
13:17:38	58	64	56
13:17:42	58	63	56
13:17:46	58	63	55
13:17:50	58	63	56
13:17:54	58	65	58
13:17:58	58	65	60
13:18:02	58	66	60
13:18:06	58	65	60
13:18:10	58	65	60
13:18:14	59	65	59
13:18:18	59	65	59
13:18:22	59	65	59
13:18:26	58	66	60
13:18:30	58	67	61
13:18:34	59	68	62
13:18:38	59	68	62
13:18:42	59	67	61
13:18:46	59	67	60
13:18:50	59	66	60
13:18:54	58	66	59
13:18:58	59	66	59
13:19:02	59	66	59
13:19:06	59	66	59
13:19:10	58	66	58
13:19:14	59	65	59
13:19:18	59	65	58
13:19:22	59	65	58
13:19:26	59	65	58
13:19:30	59	64	58
13:19:34	60	64	58
13:19:38	59	64	57
13:19:42	59	65	58
13:19:46	59	66	59
13:19:50	59	66	59
13:19:54	59	65	59
13:19:58	59	65	58
13:20:02	59	65	58
13:20:06	59	65	58
13:20:10	58	65	58
13:20:14	58	65	58
13:20:18	58	65	57
13:20:22	59	64	57
13:20:26	59	64	57
13:20:30	58	64	57
13:20:34	59	64	57
13:20:38	58	65	59
13:20:42	58	65	59
13:20:46	58	66	60
13:20:50	59	66	60
13:20:54	59	65	59
13:20:58	59	65	59
13:21:02	58	65	59
13:21:06	58	65	59
13:21:10	58	66	61
13:21:14	58	67	61
13:21:18	59	67	60
13:21:22	58	66	60
13:21:26	58	66	60
13:21:30	59	66	59
13:21:34	59	66	59
13:21:38	59	66	59
13:21:42	58	65	58
13:21:46	59	65	58
13:21:50	59	65	58
13:21:54	59	65	58
13:21:58	59	65	58
13:22:02	59	65	58
13:22:06	59	64	58
13:22:10	59	64	58
13:22:14	59	64	58
13:22:18	59	64	59
13:22:22	59	64	59
13:22:26	59	64	58
13:22:30	58	64	57
13:22:34	58	64	57
13:22:38	58	64	57
13:22:42	58	64	57
13:22:46	58	65	58
13:22:50	59	65	58
13:22:54	59	65	58
13:22:58	59	65	58
13:23:02	58	65	58
13:23:06	58	65	58
13:23:10	58	66	59
13:23:14	58	67	60
13:23:18	59	66	60
13:23:22	59	66	60
13:23:26	58	66	59
13:23:30	58	65	59
13:23:34	58	65	58
13:23:38	58	65	58
13:23:42	59	65	58
13:23:46	59	64	57
13:23:50	59	64	57
13:23:54	59	64	57
13:23:58	58	65	59
13:24:02	58	67	60
13:24:06	58	67	60
13:24:10	58	67	60
13:24:14	58	67	60
13:24:18	59	66	59
13:24:22	58	66	59
13:24:26	58	66	58
13:24:30	58	66	58
13:24:34	58	65	57
13:24:38	58	65	57
13:24:42	58	65	57
13:24:46	58	65	57
13:24:50	58	65	57
13:24:54	59	65	57
13:24:58	59	65	58
13:25:02	59	66	60
13:25:06	59	67	62
13:25:10	59	68	63
13:25:14	59	68	63
13:25:18	59	67	63
13:25:22	59	68	63
13:25:26	59	68	64
13:25:30	59	68	64
13:25:34	59	68	64
13:25:38	59	68	64
13:25:42	59	67	63
13:25:46	59	67	63
13:25:50	60	67	63
13:25:54	59	68	63
13:25:58	59	68	63
13:26:02	59	68	62
13:26:06	59	69	63
13:26:10	60	69	63
13:26:14	59	69	63
13:26:18	59	69	62
13:26:22	59	68	62
13:26:26	60	68	61
13:26:30	60	68	61
13:26:34	60	68	61
13:26:38	60	67	61
13:26:42	60	67	61
13:26:46	59	67	61
13:26:50	60	67	61
13:26:54	60	68	63
13:26:58	60	68	63
13:27:02	60	68	63
13:27:06	60	68	62
13:27:10	60	68	62
13:27:14	59	68	63
13:27:18	59	68	63
13:27:22	60	68	63
13:27:26	60	68	62
13:27:30	60	67	62
13:27:34	60	67	61
13:27:38	60	67	61
13:27:42	60	67	61
13:27:46	60	68	62
13:27:50	60	67	62
13:27:54	59	68	62
13:27:58	59	67	61
13:28:02	59	67	61
13:28:06	60	66	60
13:28:10	60	66	60
13:28:14	60	66	60
13:28:18	60	66	60
13:28:22	60	66	59
13:28:26	60	66	60
13:28:30	59	67	60
13:28:34	59	68	61
13:28:38	60	68	62
13:28:42	59	68	62
13:28:46	60	68	62
13:28:50	60	68	61
13:28:54	60	68	61
13:28:58	59	67	61
13:29:02	59	67	61
13:29:06	60	67	62
13:29:10	60	68	63
13:29:14	60	68	63
13:29:18	60	68	63
13:29:22	61	68	63
13:29:26	59	68	63
13:29:30	61	68	63
13:29:34	61	68	63
13:29:38	61	68	63
13:29:42	61	67	63
13:29:46	61	67	62
13:29:50	61	67	63
13:29:54	61	69	64
13:29:58	61	70	66
13:30:02	61	70	66
13:30:06	61	70	66
13:30:10	61	70	66
13:30:14	61	70	66
13:30:18	61	70	65
13:30:22	62	69	65
13:30:26	62	69	65
13:30:30	61	69	65
13:30:34	62	70	65
13:30:38	62	70	66
13:30:42	61	71	66
13:30:46	62	71	65
13:30:50	63	70	65
13:30:54	62	70	64
13:30:58	62	69	64
13:31:02	62	69	65
13:31:06	62	69	65
13:31:10	62	69	65
13:31:14	62	69	64
13:31:18	62	69	64
13:31:22	62	69	64
13:31:26	62	69	64
13:31:30	62	68	64
13:31:34	62	68	63
13:31:38	62	68	63
13:31:42	62	67	62
13:31:46	62	67	62
13:31:50	61	68	62
13:31:54	62	68	63
13:31:58	62	68	63
13:32:02	62	68	63
13:32:06	62	68	62
13:32:10	62	68	62
13:32:14	62	67	62
13:32:18	62	67	61
13:32:22	62	67	61
13:32:26	62	67	60
13:32:30	61	67	60
13:32:34	61	67	60
13:32:38	62	67	60
13:32:42	62	67	59
13:32:46	62	66	59
13:32:50	61	66	59
13:32:54	61	66	59
13:32:58	61	67	60
13:33:02	62	67	61
13:33:06	62	67	61
13:33:10	61	67	61
13:33:14	61	67	61
13:33:18	61	67	61
13:33:22	62	67	61
13:33:26	62	66	61
13:33:30	62	66	61
13:33:34	62	66	61
13:33:38	62	66	61
13:33:42	62	66	61
13:33:46	62	67	62
13:33:50	61	67	62
13:33:54	61	68	62
13:33:58	62	68	62
13:34:02	62	68	62
13:34:06	62	68	62
13:34:10	61	67	62
13:34:14	62	68	62
13:34:18	62	67	62
13:34:22	62	67	62
13:34:26	62	67	62
13:34:30	62	67	62
13:34:34	62	67	62
13:34:38	62	67	62
13:34:42	63	67	62
13:34:46	63	68	63
13:34:50	62	70	64
13:34:54	62	70	64
13:34:58	63	70	64
13:35:02	63	70	63
13:35:06	63	69	63
13:35:10	62	69	63
13:35:14	63	69	63
13:35:18	63	69	63
13:35:22	62	69	63
13:35:26	62	69	63
13:35:30	63	69	64
13:35:34	62	69	64
13:35:38	63	68	64
13:35:42	63	68	63
13:35:46	63	68	63
13:35:50	63	68	63
13:35:54	63	68	63
13:35:58	63	68	63
13:36:02	63	68	63
13:36:06	63	68	62
13:36:10	63	68	62
13:36:14	62	68	62
13:36:18	63	68	63
13:36:22	63	68	63
13:36:26	63	68	63
13:36:30	64	67	62
13:36:34	63	67	62
13:36:38	63	67	63
13:36:42	64	67	63
13:36:46	63	67	63
13:36:50	63	68	65
13:36:54	64	70	66
13:36:58	64	70	67
13:37:02	64	70	67
13:37:06	63	70	67
13:37:10	63	70	67
13:37:14	64	70	67
13:37:18	64	69	66
13:37:22	64	69	66
13:37:26	64	69	66
13:37:30	64	69	66
13:37:34	64	69	65
13:37:38	64	69	65
13:37:42	63	69	64
13:37:46	63	69	64
13:37:50	63	68	64
13:37:54	63	68	63
13:37:58	63	68	63
13:38:02	64	68	63
13:38:06	64	68	63
13:38:10	64	68	64
13:38:14	64	68	66
13:38:18	64	69	66
13:38:22	63	68	65
13:38:26	63	68	65
13:38:30	64	68	65
13:38:34	64	68	65
13:38:38	64	68	65
13:38:42	64	68	65
13:38:46	64	68	65
13:38:50	64	68	65
13:38:54	64	68	66
13:38:58	64	69	66
13:39:02	64	69	66
13:39:06	64	69	66
13:39:10	63	72	69
13:39:14	64	72	69
13:39:18	64	72	70
13:39:22	64	72	70
13:39:26	64	72	69
13:39:30	64	72	69
13:39:34	64	72	69
13:39:38	64	72	68
13:39:42	65	71	68
13:39:46	64	71	67
13:39:50	64	71	67
13:39:54	64	71	67
13:39:58	64	71	68
13:40:02	64	70	67
13:40:06	64	70	67
13:40:10	64	70	67
13:40:14	64	70	67
13:40:18	64	70	66
13:40:22	64	70	66
13:40:26	64	69	66
13:40:30	65	70	66
13:40:34	64	70	66
13:40:38	64	70	66
13:40:42	64	70	65
13:40:46	64	70	65
13:40:50	64	70	65
13:40:54	64	69	65
13:40:58	64	69	65
13:41:02	63	69	64
13:41:06	63	69	65
13:41:10	64	70	65
13:41:14	64	70	65
13:41:18	64	70	65
13:41:22	64	70	65
13:41:26	64	70	65
13:41:30	63	70	65
13:41:34	64	70	65
13:41:38	63	70	65
13:41:42	63	70	65
13:41:46	63	70	65
13:41:50	64	70	65
13:41:54	64	70	65
13:41:58	64	70	65
13:42:02	64	70	65
13:42:06	64	70	65
13:42:10	64	70	65
13:42:14	64	70	65
13:42:18	64	70	65
13:42:22	64	70	66
13:42:26	64	70	65
13:42:30	64	69	65
13:42:34	64	69	65
13:42:38	63	69	65
13:42:42	64	69	65
13:42:46	63	69	65
13:42:50	63	70	65
13:42:54	64	70	65
13:42:58	63	70	65
13:43:02	64	69	65
13:43:06	63	69	66
13:43:10	64	69	67
13:43:14	64	69	67
13:43:18	64	69	67
13:43:22	64	69	66
13:43:26	64	69	66
13:43:30	64	70	66
13:43:34	63	70	66
13:43:38	64	70	66
13:43:42	63	70	66
13:43:46	64	69	66
13:43:50	63	69	66
13:43:54	64	70	66
13:43:58	64	70	66
13:44:02	64	69	66
13:44:06	64	69	64
13:44:10	64	69	64
13:44:14	64	69	64
13:44:18	65	69	64
13:44:22	64	70	65
13:44:26	64	70	65
13:44:30	64	70	64
13:44:34	64	69	64
13:44:38	64	69	63
13:44:42	64	69	63
13:44:46	64	69	62
13:44:50	64	68	62
13:44:54	63	68	62
13:44:58	63	68	61
13:45:02	63	67	61
13:45:06	63	67	61
13:45:10	62	67	61
13:45:14	62	67	60
13:45:18	63	67	61
13:45:22	63	69	62
13:45:26	63	69	63
13:45:30	64	69	62
13:45:34	64	69	62
13:45:38	64	69	63
13:45:42	63	70	66
13:45:46	64	71	66
13:45:50	64	71	66
13:45:54	64	71	66
13:45:58	64	71	66
13:46:02	64	71	66
13:46:06	64	70	65
13:46:10	64	70	65
13:46:14	64	70	65
13:46:18	64	70	65
13:46:22	64	70	64
13:46:26	64	70	64
13:46:30	64	70	64
13:46:34	64	70	63
13:46:38	65	70	63
13:46:42	64	69	63
13:46:46	64	69	63
13:46:50	64	69	62
13:46:54	64	69	63
13:46:58	65	69	62
13:47:02	64	69	62
13:47:06	64	69	63
13:47:10	64	69	63
13:47:14	64	69	63
13:47:18	64	69	63
13:47:22	64	69	64
13:47:26	64	69	65
13:47:30	65	69	66
13:47:34	65	69	66
13:47:38	65	68	65
13:47:42	65	68	65
13:47:46	64	68	64
13:47:50	64	68	64
13:47:54	63	68	63
13:47:58	63	68	63
13:48:02	63	68	63
13:48:06	64	68	63
13:48:10	63	68	62
13:48:14	63	68	62
13:48:18	62	68	62
13:48:22	62	68	63
13:48:26	63	68	62
13:48:30	63	68	62
13:48:34	63	68	62
13:48:38	63	68	61
13:48:42	63	67	61
13:48:46	64	67	62
13:48:50	63	67	62
13:48:54	64	67	62
13:48:58	64	66	62
13:49:02	64	68	66
13:49:06	64	68	66
13:49:10	64	69	67
13:49:14	64	69	68
13:49:18	64	70	69
13:49:22	64	70	69
13:49:26	64	70	69
13:49:30	64	71	68
13:49:34	65	71	68
13:49:38	65	70	67
13:49:42	65	70	67
13:49:46	65	70	67
13:49:50	65	71	67
13:49:54	64	71	68
13:49:58	64	71	68
13:50:02	64	71	68
13:50:06	65	70	67
13:50:10	65	70	67
13:50:14	65	70	66
13:50:18	65	70	66
13:50:22	65	70	66
13:50:26	65	70	65
13:50:30	65	70	66
13:50:34	65	70	66
13:50:38	65	70	67
13:50:42	65	70	67
13:50:46	66	70	68
13:50:50	65	70	67
13:50:54	65	70	67
13:50:58	65	69	66
13:51:02	65	69	66
13:51:06	65	69	66
13:51:10	65	69	67
13:51:14	65	69	67
13:51:18	65	69	67
13:51:22	65	70	68
13:51:26	65	70	68
13:51:30	65	70	68
13:51:34	65	70	67
13:51:38	65	70	67
13:51:42	65	70	68
13:51:46	65	70	68
13:51:50	65	70	68
13:51:54	65	70	68
13:51:58	65	70	68
13:52:02	65	71	68
13:52:06	65	71	67
13:52:10	65	71	67
13:52:14	65	71	68
13:52:18	65	71	68
13:52:22	65	72	69
13:52:26	65	72	70
13:52:30	65	72	69
13:52:34	65	72	69
13:52:38	66	72	69
13:52:42	66	71	68
13:52:46	66	71	67
13:52:50	66	71	67
13:52:54	66	71	66
13:52:58	65	70	65
13:53:02	65	70	65
13:53:06	65	70	65
13:53:10	65	70	66
13:53:14	66	70	65
13:53:18	65	70	65
13:53:22	66	70	65
13:53:26	66	70	65
13:53:30	65	69	65
13:53:34	66	69	65
13:53:38	66	69	65
13:53:42	66	69	65
13:53:46	65	69	66
13:53:50	66	70	67
13:53:54	66	70	67
13:53:58	66	71	68
13:54:02	65	71	68
13:54:06	65	71	68
13:54:10	65	71	68
13:54:14	65	72	68
13:54:18	65	71	68
13:54:22	65	71	67
13:54:26	65	71	67
13:54:30	65	71	67
13:54:34	65	71	68
13:54:38	66	71	67
13:54:42	65	71	67
13:54:46	65	71	67
13:54:50	65	71	67
13:54:54	65	71	67
13:54:58	65	71	67
13:55:02	65	71	67
13:55:06	65	71	67
13:55:10	65	71	67
13:55:14	65	71	67
13:55:18	65	71	67
13:55:22	65	71	68
13:55:26	65	72	69
13:55:30	65	72	69
13:55:34	65	72	69
13:55:38	65	72	68
13:55:42	65	71	68
13:55:46	66	71	67
13:55:50	66	71	67
13:55:54	66	71	67
13:55:58	65	71	67
13:56:02	65	71	67
13:56:06	66	71	66
13:56:10	66	71	66
13:56:14	65	71	66
13:56:18	65	71	65
13:56:22	65	70	65
13:56:26	65	70	65
13:56:30	65	70	66
13:56:34	65	70	66
13:56:38	65	70	66
13:56:42	65	70	66
13:56:46	65	71	66
13:56:50	65	71	67
13:56:54	65	72	67
13:56:58	65	72	67
13:57:02	65	72	67
13:57:06	64	71	67
13:57:10	64	71	67
13:57:14	64	71	67
13:57:18	64	71	67
13:57:22	64	71	68
13:57:26	64	72	68
13:57:30	65	72	67
13:57:34	64	72	67
13:57:38	64	71	67
13:57:42	64	71	66
13:57:46	64	71	66
13:57:50	64	71	66
13:57:54	64	71	65
13:57:58	64	70	65
13:58:02	63	70	66
13:58:06	63	70	67
13:58:10	63	70	67
13:58:14	63	69	66
13:58:18	63	69	66
13:58:22	63	69	66
13:58:26	63	69	66
13:58:30	63	69	66
13:58:34	63	69	66
13:58:38	63	69	66
13:58:42	63	69	66
13:58:46	63	69	66
13:58:50	63	69	65
13:58:54	63	69	65
13:58:58	63	69	65
13:59:02	63	69	65
13:59:06	63	69	65
13:59:10	63	69	64
13:59:14	63	69	64
13:59:18	63	69	64
13:59:22	63	69	64
13:59:26	62	68	63
13:59:30	62	68	64
13:59:34	64	68	64
13:59:38	64	68	63
13:59:42	64	68	63
13:59:46	64	69	65
13:59:50	64	69	66
13:59:54	64	69	66
13:59:58	64	69	66
14:00:02	64	71	67
14:00:06	64	71	68
14:00:10	64	72	67
14:00:14	64	72	67
14:00:18	64	72	68
14:00:22	64	73	68
14:00:26	64	73	68
14:00:30	64	73	68
14:00:34	64	72	68
14:00:38	64	72	68
14:00:42	64	73	68
14:00:46	65	72	68
14:00:50	65	72	68
14:00:54	65	72	68
14:00:58	64	72	68
14:01:02	63	71	67
14:01:06	65	71	66
14:01:10	65	70	65
14:01:14	65	70	65
14:01:18	65	70	65
14:01:22	65	69	66
14:01:26	65	69	66
14:01:30	65	69	66
14:01:34	65	69	67
14:01:38	65	69	67
14:01:42	65	69	67
14:01:46	65	69	67
14:01:50	65	69	67
14:01:54	65	70	67
14:01:58	65	71	67
14:02:02	65	72	67
14:02:06	65	72	67
14:02:10	64	72	67
14:02:14	64	72	67
14:02:18	64	72	68
14:02:22	64	72	68
14:02:26	65	72	68
14:02:30	65	72	68
14:02:34	65	72	69
14:02:38	65	73	70
14:02:42	64	73	71
14:02:46	65	73	70
14:02:50	65	72	69
14:02:54	65	72	68
14:02:58	65	72	68
14:03:02	65	72	68
14:03:06	65	71	68
14:03:10	65	71	67
14:03:14	65	71	67
14:03:18	65	71	66
14:03:22	65	70	66
14:03:26	65	70	66
14:03:30	65	70	66
14:03:34	65	70	66
14:03:38	65	70	65
14:03:42	64	70	65
14:03:46	64	70	65
14:03:50	64	70	66
14:03:54	64	71	66
14:03:58	65	71	66
14:04:02	65	72	67
14:04:06	65	73	68
14:04:10	65	74	68
14:04:14	65	74	68
14:04:18	65	74	68
14:04:22	65	73	68
14:04:26	65	73	69
14:04:30	65	73	68
14:04:34	65	72	68
14:04:38	65	72	68
14:04:42	64	72	68
14:04:46	64	72	67
14:04:50	64	72	67
14:04:54	64	71	67
14:04:58	64	71	67
14:05:02	65	71	67
14:05:06	65	72	68
14:05:10	64	72	68
14:05:14	64	72	68
14:05:18	64	72	68
14:05:22	65	72	68
14:05:26	65	72	68
14:05:30	65	72	68
14:05:34	65	72	68
14:05:38	65	72	69
14:05:42	65	72	69
14:05:46	65	72	70
14:05:50	64	72	71
14:05:54	63	72	69
14:05:58	64	71	68
14:06:02	65	71	67
14:06:06	65	71	67
14:06:10	65	71	67
14:06:14	64	72	69
14:06:18	64	73	69
14:06:22	65	73	70
14:06:26	65	73	69
14:06:30	64	73	69
14:06:34	64	73	68
14:06:38	65	72	68
14:06:42	65	72	68
14:06:46	65	72	68
14:06:50	65	72	69
14:06:54	65	72	69
14:06:58	65	72	69
14:07:02	65	72	69
14:07:06	65	73	69
14:07:10	65	73	69
14:07:14	65	72	68
14:07:18	65	72	68
14:07:22	65	72	68
14:07:26	65	72	68
14:07:30	65	72	69
14:07:34	65	72	69
14:07:38	65	72	69
14:07:42	64	72	69
14:07:46	65	72	68
14:07:50	65	72	68
14:07:54	64	72	67
14:07:58	64	71	67
14:08:02	64	71	67
14:08:06	65	71	68
14:08:10	64	71	68
14:08:14	65	71	67
14:08:18	64	70	66
14:08:22	64	70	66
14:08:26	65	70	66
14:08:30	64	67	65
14:08:34	64	70	65
14:08:38	65	70	64
14:08:42	65	70	64
14:08:46	65	69	63
14:08:50	65	69	63
14:08:54	65	69	62
14:08:58	65	69	62
14:09:02	65	69	62
14:09:06	65	69	63
14:09:10	65	69	63
14:09:14	66	69	63
14:09:18	66	69	64
14:09:22	66	70	66
14:09:26	66	70	66
14:09:30	67	70	67
14:09:34	67	71	67
14:09:38	66	73	70
14:09:42	67	73	70
14:09:46	66	72	70
14:09:50	67	71	72
14:09:54	65	72	73
14:09:58	67	70	70
