# Supplementary material for: Multivariate physiological recordings in an experimental hemorrhage model
Source: Data Brief. 2018 Jan 31;17:544–50. doi: 10.1016/j.dib.2018.01.053 (PMC5988387; doi:10.1016/j.dib.2018.01.053)
Supplement: Supplementary file 1 — Supplementary material [file mmc1.zip › Data - Corrected/Sheep40_2_SpO2.csv]

Time	SpO2 (%)
12:06:48	93
12:06:50	93
12:06:52	92
12:06:54	92
12:06:56	93
12:06:58	93
12:07:00	93
12:07:02	93
12:07:04	93
12:07:06	93
12:07:08	93
12:07:10	93
12:07:12	94
12:07:14	94
12:07:16	94
12:07:18	94
12:07:20	94
12:07:22	94
12:07:24	93
12:07:26	93
12:07:28	93
12:07:30	93
12:07:32	93
12:07:34	93
12:07:36	93
12:07:38	94
12:07:40	94
12:07:42	94
12:07:44	94
12:07:46	94
12:07:48	94
12:07:50	94
12:07:52	94
12:07:54	93
12:07:56	93
12:07:58	93
12:08:00	94
12:08:02	94
12:08:04	94
12:08:06	94
12:08:08	94
12:08:10	94
12:08:12	94
12:08:14	94
12:08:16	94
12:08:18	93
12:08:20	93
12:08:22	93
12:08:24	94
12:08:26	94
12:08:28	93
12:08:30	93
12:08:32	93
12:08:34	93
12:08:36	93
12:08:38	93
12:08:40	93
12:08:42	93
12:08:44	93
12:08:46	93
12:08:48	94
12:08:50	94
12:08:52	94
12:08:54	95
12:08:56	95
12:08:58	95
12:09:00	95
12:09:02	95
12:09:04	95
12:09:06	95
12:09:08	96
12:09:10	96
12:09:12	96
12:09:14	95
12:09:16	95
12:09:18	94
12:09:20	94
12:09:22	94
12:09:24	94
12:09:26	94
12:09:28	94
12:09:30	94
12:09:32	94
12:09:34	94
12:09:36	94
12:09:38	94
12:09:40	94
12:09:42	94
12:09:44	94
12:09:46	94
12:09:48	94
12:09:50	94
12:09:52	94
12:09:54	94
12:09:56	94
12:09:58	94
12:10:00	94
12:10:02	95
12:10:04	95
12:10:06	94
12:10:08	94
12:10:10	95
12:10:12	95
12:10:14	95
12:10:16	94
12:10:18	93
12:10:20	93
12:10:22	93
12:10:24	94
12:10:26	94
12:10:28	93
12:10:30	90
12:10:32	90
12:10:34	91
12:10:36	92
12:10:38	92
12:10:40	92
12:10:42	93
12:10:44	93
12:10:46	93
12:10:48	93
12:10:50	93
12:10:52	93
12:10:54	93
12:10:56	93
12:10:58	93
12:11:00	93
12:11:02	93
12:11:04	93
12:11:06	93
12:11:08	93
12:11:10	93
12:11:12	93
12:11:14	94
12:11:16	94
12:11:18	94
12:11:20	94
12:11:22	93
12:11:24	93
12:11:26	94
12:11:28	94
12:11:30	94
12:11:32	93
12:11:34	93
12:11:36	94
12:11:38	94
12:11:40	94
12:11:42	94
12:11:44	94
12:11:46	94
12:11:48	94
12:11:50	94
12:11:52	94
12:11:54	94
12:11:56	94
12:11:58	94
12:12:00	94
12:12:02	94
12:12:04	95
12:12:06	95
12:12:08	95
12:12:10	95
12:12:12	95
12:12:14	95
12:12:16	94
12:12:18	94
12:12:20	94
12:12:22	94
12:12:24	94
12:12:26	93
12:12:28	93
12:12:30	93
12:12:32	93
12:12:34	93
12:12:36	93
12:12:38	93
12:12:40	93
12:12:42	93
12:12:44	93
12:12:46	93
12:12:48	93
12:12:50	93
12:12:52	93
12:12:54	93
12:12:56	93
12:12:58	93
12:13:00	93
12:13:02	93
12:13:04	94
12:13:06	94
12:13:08	94
12:13:10	94
12:13:12	94
12:13:14	94
12:13:16	94
12:13:18	94
12:13:20	94
12:13:22	94
12:13:24	94
12:13:26	94
12:13:28	94
12:13:30	94
12:13:32	94
12:13:34	95
12:13:36	95
12:13:38	95
12:13:40	95
12:13:42	95
12:13:44	95
12:13:46	95
12:13:48	94
12:13:50	94
12:13:52	94
12:13:54	94
12:13:56	94
12:13:58	94
12:14:00	94
12:14:02	94
12:14:04	94
12:14:06	94
12:14:08	94
12:14:10	94
12:14:12	94
12:14:14	94
12:14:16	94
12:14:18	94
12:14:20	94
12:14:22	94
12:14:24	94
12:14:26	94
12:14:28	94
12:14:30	94
12:14:32	94
12:14:34	94
12:14:36	94
12:14:38	94
12:14:40	94
12:14:42	94
12:14:44	94
12:14:46	94
12:14:48	94
12:14:50	94
12:14:52	93
12:14:54	93
12:14:56	94
12:14:58	94
12:15:00	94
12:15:02	94
12:15:04	94
12:15:06	94
12:15:08	94
12:15:10	94
12:15:12	94
12:15:14	94
12:15:16	94
12:15:18	95
12:15:20	95
12:15:22	94
12:15:24	94
12:15:26	94
12:15:28	94
12:15:30	94
12:15:32	94
12:15:34	94
12:15:36	94
12:15:38	94
12:15:40	94
12:15:42	93
12:15:44	93
12:15:46	93
12:15:48	93
12:15:50	93
12:15:52	94
12:15:54	94
12:15:56	93
12:15:58	93
12:16:00	93
12:16:02	93
12:16:04	94
12:16:06	94
12:16:08	94
12:16:10	94
12:16:12	94
12:16:14	95
12:16:16	95
12:16:18	95
12:16:20	95
12:16:22	95
12:16:24	95
12:16:26	95
12:16:28	96
12:16:30	96
12:16:32	96
12:16:34	95
12:16:36	95
12:16:38	94
12:16:40	94
12:16:42	95
12:16:44	95
12:16:46	95
12:16:48	94
12:16:50	94
12:16:52	94
12:16:54	95
12:16:56	95
12:16:58	95
12:17:00	95
12:17:02	95
12:17:04	94
12:17:06	94
12:17:08	94
12:17:10	94
12:17:12	95
12:17:14	95
12:17:16	94
12:17:18	94
12:17:20	94
12:17:22	94
12:17:24	94
12:17:26	94
12:17:28	94
12:17:30	94
12:17:32	94
12:17:34	94
12:17:36	94
12:17:38	94
12:17:40	95
12:17:42	95
12:17:44	95
12:17:46	95
12:17:48	95
12:17:50	95
12:17:52	95
12:17:54	94
12:17:56	94
12:17:58	94
12:18:00	94
12:18:02	94
12:18:04	93
12:18:06	93
12:18:08	93
12:18:10	94
12:18:12	94
12:18:14	94
12:18:16	94
12:18:18	94
12:18:20	94
12:18:22	94
12:18:24	94
12:18:26	94
12:18:28	94
12:18:30	93
12:18:32	93
12:18:34	93
12:18:36	94
12:18:38	95
12:18:40	95
12:18:42	94
12:18:44	94
12:18:46	94
12:18:48	94
12:18:50	93
12:18:52	89
12:18:54	84
12:18:56	84
12:18:58	84
12:19:00	84
12:19:02	84
12:19:04	85
12:19:06	85
12:19:08	84
12:19:10	84
12:19:12	85
12:19:14	85
12:19:16	86
12:19:18	86
12:19:20	86
12:19:22	86
12:19:24	86
12:19:26	88
12:19:28	88
12:19:30	88
12:19:32	88
12:19:34	89
12:19:36	90
12:19:38	90
12:19:40	90
12:19:42	90
12:19:44	90
12:19:46	90
12:19:48	90
12:19:50	90
12:19:52	90
12:19:54	91
12:19:56	92
12:19:58	92
12:20:00	92
12:20:02	92
12:20:04	92
12:20:06	92
12:20:08	92
12:20:10	92
12:20:12	92
12:20:14	91
12:20:16	92
12:20:18	92
12:20:20	92
12:20:22	92
12:20:24	92
12:20:26	92
12:20:28	93
12:20:30	93
12:20:32	93
12:20:34	94
12:20:36	94
12:20:38	94
12:20:40	93
12:20:42	93
12:20:44	93
12:20:46	93
12:20:48	93
12:20:50	93
12:20:52	93
12:20:54	93
12:20:56	94
12:20:58	94
12:21:00	94
12:21:02	94
12:21:04	93
12:21:06	93
12:21:08	93
12:21:10	94
12:21:12	94
12:21:14	94
12:21:16	94
12:21:18	93
12:21:20	93
12:21:22	93
12:21:24	93
12:21:26	93
12:21:28	94
12:21:30	93
12:21:32	93
12:21:34	93
12:21:36	93
12:21:38	93
12:21:40	93
12:21:42	93
12:21:44	93
12:21:46	93
12:21:48	93
12:21:50	93
12:21:52	93
12:21:54	93
12:21:56	93
12:21:58	93
12:22:00	93
12:22:02	93
12:22:04	93
12:22:06	93
12:22:08	93
12:22:10	92
12:22:12	92
12:22:14	92
12:22:16	92
12:22:18	92
12:22:20	92
12:22:22	93
12:22:24	93
12:22:26	93
12:22:28	93
12:22:30	93
12:22:32	93
12:22:34	93
12:22:36	93
12:22:38	93
12:22:40	93
12:22:42	93
12:22:44	93
12:22:46	92
12:22:48	92
12:22:50	92
12:22:52	93
12:22:54	93
12:22:56	94
12:22:58	94
12:23:00	94
12:23:02	94
12:23:04	94
12:23:06	94
12:23:08	94
12:23:10	94
12:23:12	93
12:23:14	93
12:23:16	92
12:23:18	92
12:23:20	92
12:23:22	92
12:23:24	92
12:23:26	92
12:23:28	92
12:23:30	92
12:23:32	92
12:23:34	92
12:23:36	94
12:23:38	94
12:23:40	94
12:23:42	95
12:23:44	95
12:23:46	94
12:23:48	94
12:23:50	94
12:23:52	94
12:23:54	94
12:23:56	94
12:23:58	94
12:24:00	94
12:24:02	94
12:24:04	93
12:24:06	92
12:24:08	92
12:24:10	92
12:24:12	92
12:24:14	92
12:24:16	92
12:24:18	93
12:24:20	93
12:24:22	93
12:24:24	93
12:24:26	93
12:24:28	93
12:24:30	93
12:24:32	93
12:24:34	93
12:24:36	93
12:24:38	93
12:24:40	93
12:24:42	93
12:24:44	93
12:24:46	93
12:24:48	94
12:24:50	94
12:24:52	94
12:24:54	94
12:24:56	94
12:24:58	94
12:25:00	94
12:25:02	94
12:25:04	94
12:25:06	94
12:25:08	94
12:25:10	94
12:25:12	94
12:25:14	94
12:25:16	93
12:25:18	93
12:25:20	93
12:25:22	92
12:25:24	92
12:25:26	92
12:25:28	93
12:25:30	93
12:25:32	93
12:25:34	93
12:25:36	93
12:25:38	93
12:25:40	93
12:25:42	93
12:25:44	95
12:25:46	95
12:25:48	95
12:25:50	95
12:25:52	95
12:25:54	95
12:25:56	95
12:25:58	95
12:26:00	95
12:26:02	94
12:26:04	93
12:26:06	93
12:26:08	93
12:26:10	93
12:26:12	93
12:26:14	94
12:26:16	94
12:26:18	94
12:26:20	94
12:26:22	94
12:26:24	94
12:26:26	93
12:26:28	93
12:26:30	93
12:26:32	93
12:26:34	93
12:26:36	94
12:26:38	94
12:26:40	94
12:26:42	93
12:26:44	93
12:26:46	93
12:26:48	94
12:26:50	94
12:26:52	94
12:26:54	94
12:26:56	94
12:26:58	94
12:27:00	94
12:27:02	94
12:27:04	93
12:27:06	93
12:27:08	93
12:27:10	93
12:27:12	92
12:27:14	93
12:27:16	94
12:27:18	94
12:27:20	94
12:27:22	94
12:27:24	94
12:27:26	94
12:27:28	94
12:27:30	94
12:27:32	94
12:27:34	94
12:27:36	94
12:27:38	94
12:27:40	94
12:27:42	94
12:27:44	95
12:27:46	95
12:27:48	95
12:27:50	95
12:27:52	95
12:27:54	94
12:27:56	94
12:27:58	94
12:28:00	94
12:28:02	94
12:28:04	94
12:28:06	94
12:28:08	94
12:28:10	95
12:28:12	95
12:28:14	94
12:28:16	94
12:28:18	93
12:28:20	93
12:28:22	94
12:28:24	95
12:28:26	95
12:28:28	95
12:28:30	95
12:28:32	95
12:28:34	94
12:28:36	94
12:28:38	94
12:28:40	94
12:28:42	94
12:28:44	94
12:28:46	93
12:28:48	92
12:28:50	93
12:28:52	94
12:28:54	94
12:28:56	93
12:28:58	93
12:29:00	93
12:29:02	93
12:29:04	93
12:29:06	93
12:29:08	93
12:29:10	93
12:29:12	93
12:29:14	93
12:29:16	93
12:29:18	93
12:29:20	93
12:29:22	93
12:29:24	93
12:29:26	93
12:29:28	94
12:29:30	94
12:29:32	94
12:29:34	94
12:29:36	94
12:29:38	94
12:29:40	94
12:29:42	94
12:29:44	94
12:29:46	94
12:29:48	94
12:29:50	94
12:29:52	93
12:29:54	93
12:29:56	93
12:29:58	93
12:30:00	93
12:30:02	93
12:30:04	93
12:30:06	93
12:30:08	94
12:30:10	94
12:30:12	94
12:30:14	94
12:30:16	94
12:30:18	94
12:30:20	94
12:30:22	94
12:30:24	94
12:30:26	94
12:30:28	94
12:30:30	94
12:30:32	93
12:30:34	93
12:30:36	93
12:30:38	93
12:30:40	93
12:30:42	93
12:30:44	94
12:30:46	95
12:30:48	95
12:30:50	95
12:30:52	95
12:30:54	96
12:30:56	96
12:30:58	95
12:31:00	95
12:31:02	95
12:31:04	95
12:31:06	95
12:31:08	95
12:31:10	94
12:31:12	94
12:31:14	94
12:31:16	94
12:31:18	94
12:31:20	94
12:31:22	94
12:31:24	94
12:31:26	94
12:31:28	95
12:31:30	95
12:31:32	95
12:31:34	95
12:31:36	95
12:31:38	94
12:31:40	94
12:31:42	94
12:31:44	94
12:31:46	93
12:31:48	93
12:31:50	94
12:31:52	94
12:31:54	94
12:31:56	94
12:31:58	94
12:32:00	94
12:32:02	94
12:32:04	95
12:32:06	95
12:32:08	95
12:32:10	94
12:32:12	94
12:32:14	94
12:32:16	95
12:32:18	95
12:32:20	95
12:32:22	95
12:32:24	94
12:32:26	94
12:32:28	94
12:32:30	94
12:32:32	94
12:32:34	94
12:32:36	94
12:32:38	94
12:32:40	94
12:32:42	94
12:32:44	94
12:32:46	94
12:32:48	94
12:32:50	94
12:32:52	94
12:32:54	94
12:32:56	94
12:32:58	94
12:33:00	94
12:33:02	94
12:33:04	94
12:33:06	94
12:33:08	94
12:33:10	94
12:33:12	94
12:33:14	94
12:33:16	94
12:33:18	94
12:33:20	94
12:33:22	94
12:33:24	94
12:33:26	94
12:33:28	94
12:33:30	94
12:33:32	94
12:33:34	94
12:33:36	94
12:33:38	94
12:33:40	94
12:33:42	94
12:33:44	94
12:33:46	94
12:33:48	94
12:33:50	94
12:33:52	95
12:33:54	95
12:33:56	95
12:33:58	95
12:34:00	95
12:34:02	95
12:34:04	95
12:34:06	95
12:34:08	95
12:34:10	95
12:34:12	95
12:34:14	95
12:34:16	94
12:34:18	94
12:34:20	94
12:34:22	94
12:34:24	94
12:34:26	95
12:34:28	94
12:34:30	93
12:34:32	93
12:34:34	94
12:34:36	94
12:34:38	94
12:34:40	93
12:34:42	93
12:34:44	94
12:34:46	94
12:34:48	94
12:34:50	94
12:34:52	94
12:34:54	94
12:34:56	95
12:34:58	95
12:35:00	94
12:35:02	94
12:35:04	94
12:35:06	94
12:35:08	94
12:35:10	94
12:35:12	94
12:35:14	94
12:35:16	94
12:35:18	94
12:35:20	94
12:35:22	95
12:35:24	96
12:35:26	96
12:35:28	96
12:35:30	95
12:35:32	95
12:35:34	94
12:35:36	93
12:35:38	93
12:35:40	93
12:35:42	93
12:35:44	94
12:35:46	94
12:35:48	94
12:35:50	94
12:35:52	94
12:35:54	94
12:35:56	95
12:35:58	95
12:36:00	95
12:36:02	94
12:36:04	94
12:36:06	94
12:36:08	94
12:36:10	94
12:36:12	94
12:36:14	94
12:36:16	95
12:36:18	95
12:36:20	95
12:36:22	95
12:36:24	95
12:36:26	94
12:36:28	94
12:36:30	95
12:36:32	95
12:36:34	95
12:36:36	95
12:36:38	95
12:36:40	95
12:36:42	95
12:36:44	95
12:36:46	95
12:36:48	95
12:36:50	95
12:36:52	95
12:36:54	95
12:36:56	95
12:36:58	95
12:37:00	94
12:37:02	94
12:37:04	94
12:37:06	94
12:37:08	94
12:37:10	94
12:37:12	94
12:37:14	94
12:37:16	94
12:37:18	94
12:37:20	94
12:37:22	94
12:37:24	94
12:37:26	94
12:37:28	94
12:37:30	94
12:37:32	94
12:37:34	94
12:37:36	94
12:37:38	95
12:37:40	95
12:37:42	95
12:37:44	95
12:37:46	94
12:37:48	94
12:37:50	94
12:37:52	94
12:37:54	94
12:37:56	94
12:37:58	95
12:38:00	95
12:38:02	94
12:38:04	94
12:38:06	94
12:38:08	94
12:38:10	94
12:38:12	94
12:38:14	94
12:38:16	94
12:38:18	94
12:38:20	94
12:38:22	94
12:38:24	94
12:38:26	94
12:38:28	94
12:38:30	94
12:38:32	93
12:38:34	93
12:38:36	95
12:38:38	95
12:38:40	95
12:38:42	95
12:38:44	94
12:38:46	94
12:38:48	95
12:38:50	95
12:38:52	95
12:38:54	95
12:38:56	95
12:38:58	95
12:39:00	95
12:39:02	95
12:39:04	94
12:39:06	94
12:39:08	93
12:39:10	93
12:39:12	93
12:39:14	93
12:39:16	94
12:39:18	94
12:39:20	94
12:39:22	94
12:39:24	94
12:39:26	95
12:39:28	95
12:39:30	95
12:39:32	94
12:39:34	94
12:39:36	94
12:39:38	94
12:39:40	94
12:39:42	94
12:39:44	93
12:39:46	93
12:39:48	94
12:39:50	94
12:39:52	94
12:39:54	94
12:39:56	94
12:39:58	94
12:40:00	93
12:40:02	93
12:40:04	93
12:40:06	93
12:40:08	92
12:40:10	92
12:40:12	92
12:40:14	93
12:40:16	93
12:40:18	93
12:40:20	93
12:40:22	93
12:40:24	93
12:40:26	93
12:40:28	93
12:40:30	93
12:40:32	93
12:40:34	92
12:40:36	92
12:40:38	92
12:40:40	92
12:40:42	92
12:40:44	91
12:40:46	91
12:40:48	90
12:40:50	89
12:40:52	89
12:40:54	89
12:40:56	89
12:40:58	89
12:41:00	89
12:41:02	89
12:41:04	90
12:41:06	91
12:41:08	91
12:41:10	91
12:41:12	91
12:41:14	90
12:41:16	90
12:41:18	90
12:41:20	90
12:41:22	90
12:41:24	90
12:41:26	90
12:41:28	90
12:41:30	91
12:41:32	91
12:41:34	93
12:41:36	92
12:41:38	92
12:41:40	92
12:41:42	93
12:41:44	93
12:41:46	92
12:41:48	92
12:41:50	92
12:41:52	92
12:41:54	93
12:41:56	93
12:41:58	94
12:42:00	94
12:42:02	93
12:42:04	93
12:42:06	93
12:42:08	93
12:42:10	93
12:42:12	93
12:42:14	94
12:42:16	94
12:42:18	94
12:42:20	93
12:42:22	93
12:42:24	92
12:42:26	92
12:42:28	93
12:42:30	93
12:42:32	93
12:42:34	93
12:42:36	93
12:42:38	93
12:42:40	93
12:42:42	93
12:42:44	93
12:42:46	93
12:42:48	93
12:42:50	93
12:42:52	93
12:42:54	93
12:42:56	93
12:42:58	93
12:43:00	93
12:43:02	94
12:43:04	94
12:43:06	93
12:43:08	93
12:43:10	93
12:43:12	93
12:43:14	93
12:43:16	93
12:43:18	93
12:43:20	93
12:43:22	93
12:43:24	92
12:43:26	92
12:43:28	93
12:43:30	93
12:43:32	93
12:43:34	93
12:43:36	93
12:43:38	93
12:43:40	93
12:43:42	93
12:43:44	93
12:43:46	93
12:43:48	93
12:43:50	94
12:43:52	94
12:43:54	94
12:43:56	93
12:43:58	93
12:44:00	93
12:44:02	93
12:44:04	94
12:44:06	94
12:44:08	94
12:44:10	94
12:44:12	94
12:44:14	94
12:44:16	94
12:44:18	94
12:44:20	93
12:44:22	93
12:44:24	93
12:44:26	93
12:44:28	93
12:44:30	93
12:44:32	92
12:44:34	92
12:44:36	93
12:44:38	93
12:44:40	93
12:44:42	92
12:44:44	92
12:44:46	93
12:44:48	94
12:44:50	94
12:44:52	94
12:44:54	94
12:44:56	94
12:44:58	94
12:45:00	94
12:45:02	94
12:45:04	94
12:45:06	94
12:45:08	94
12:45:10	94
12:45:12	94
12:45:14	94
12:45:16	94
12:45:18	94
12:45:20	94
12:45:22	95
12:45:24	95
12:45:26	95
12:45:28	94
12:45:30	94
12:45:32	94
12:45:34	94
12:45:36	93
12:45:38	93
12:45:40	93
12:45:42	93
12:45:44	93
12:45:46	93
12:45:48	93
12:45:50	94
12:45:52	94
12:45:54	94
12:45:56	94
12:45:58	95
12:46:00	95
12:46:02	94
12:46:04	94
12:46:06	94
12:46:08	94
12:46:10	94
12:46:12	94
12:46:14	94
12:46:16	94
12:46:18	94
12:46:20	94
12:46:22	93
12:46:24	93
12:46:26	92
12:46:28	93
12:46:30	93
12:46:32	93
12:46:34	93
12:46:36	93
12:46:38	93
12:46:40	93
12:46:42	93
12:46:44	93
12:46:46	93
12:46:48	92
12:46:50	92
12:46:52	93
12:46:54	93
12:46:56	92
12:46:58	92
12:47:00	93
12:47:02	93
12:47:04	94
12:47:06	94
12:47:08	94
12:47:10	94
12:47:12	94
12:47:14	93
12:47:16	93
12:47:18	93
12:47:20	93
12:47:22	93
12:47:24	93
12:47:26	93
12:47:28	95
12:47:30	95
12:47:32	95
12:47:34	94
12:47:36	94
12:47:38	94
12:47:40	94
12:47:42	94
12:47:44	94
12:47:46	93
12:47:48	93
12:47:50	93
12:47:52	94
12:47:54	94
12:47:56	93
12:47:58	93
12:48:00	93
12:48:02	94
12:48:04	94
12:48:06	93
12:48:08	93
12:48:10	93
12:48:12	93
12:48:14	93
12:48:16	93
12:48:18	94
12:48:20	94
12:48:22	94
12:48:24	94
12:48:26	94
12:48:28	94
12:48:30	94
12:48:32	94
12:48:34	94
12:48:36	94
12:48:38	94
12:48:40	94
12:48:42	94
12:48:44	94
12:48:46	94
12:48:48	94
12:48:50	94
12:48:52	93
12:48:54	93
12:48:56	93
12:48:58	94
12:49:00	94
12:49:02	94
12:49:04	94
12:49:06	94
12:49:08	94
12:49:10	93
12:49:12	93
12:49:14	93
12:49:16	93
12:49:18	93
12:49:20	93
12:49:22	93
12:49:24	93
12:49:26	93
12:49:28	93
12:49:30	93
12:49:32	93
12:49:34	93
12:49:36	93
12:49:38	93
12:49:40	93
12:49:42	93
12:49:44	93
12:49:46	93
12:49:48	93
12:49:50	93
12:49:52	93
12:49:54	92
12:49:56	92
12:49:58	92
12:50:00	93
12:50:02	93
12:50:04	93
12:50:06	93
12:50:08	93
12:50:10	92
12:50:12	92
12:50:14	93
12:50:16	93
12:50:18	93
12:50:20	93
12:50:22	92
12:50:24	91
12:50:26	90
12:50:28	89
12:50:30	89
12:50:32	89
12:50:34	88
12:50:36	88
12:50:38	88
12:50:40	88
12:50:42	88
12:50:44	88
12:50:46	88
12:50:48	88
12:50:50	88
12:50:52	88
12:50:54	87
12:50:56	87
12:50:58	87
12:51:00	87
12:51:02	88
12:51:04	88
12:51:06	88
12:51:08	88
12:51:10	88
12:51:12	90
12:51:14	91
12:51:16	92
12:51:18	92
12:51:20	92
12:51:22	92
12:51:24	93
12:51:26	93
12:51:28	93
12:51:30	92
12:51:32	92
12:51:34	92
12:51:36	92
12:51:38	92
12:51:40	92
12:51:42	92
12:51:44	92
12:51:46	92
12:51:48	92
12:51:50	92
12:51:52	92
12:51:54	92
12:51:56	92
12:51:58	92
12:52:00	92
12:52:02	92
12:52:04	92
12:52:06	92
12:52:08	92
12:52:10	92
12:52:12	92
12:52:14	92
12:52:16	92
12:52:18	92
12:52:20	93
12:52:22	93
12:52:24	93
12:52:26	93
12:52:28	93
12:52:30	92
12:52:32	92
12:52:34	92
12:52:36	93
12:52:38	93
12:52:40	92
12:52:42	92
12:52:44	92
12:52:46	92
12:52:48	92
12:52:50	93
12:52:52	94
12:52:54	94
12:52:56	93
12:52:58	93
12:53:00	92
12:53:02	92
12:53:04	92
12:53:06	93
12:53:08	93
12:53:10	93
12:53:12	93
12:53:14	93
12:53:16	94
12:53:18	93
12:53:20	93
12:53:22	93
12:53:24	93
12:53:26	93
12:53:28	93
12:53:30	94
12:53:32	94
12:53:34	94
12:53:36	94
12:53:38	93
12:53:40	93
12:53:42	93
12:53:44	93
12:53:46	93
12:53:48	93
12:53:50	93
12:53:52	93
12:53:54	93
12:53:56	93
12:53:58	92
12:54:00	92
12:54:02	92
12:54:04	92
12:54:06	92
12:54:08	92
12:54:10	93
12:54:12	93
12:54:14	93
12:54:16	93
12:54:18	93
12:54:20	93
12:54:22	93
12:54:24	93
12:54:26	92
12:54:28	92
12:54:30	93
12:54:32	93
12:54:34	93
12:54:36	93
12:54:38	93
12:54:40	93
12:54:42	93
12:54:44	93
12:54:46	93
12:54:48	93
12:54:50	93
12:54:52	93
12:54:54	92
12:54:56	92
12:54:58	92
12:55:00	92
12:55:02	92
12:55:04	91
12:55:06	91
12:55:08	91
12:55:10	92
12:55:12	93
12:55:14	93
12:55:16	93
12:55:18	93
12:55:20	93
12:55:22	93
12:55:24	93
12:55:26	93
12:55:28	92
12:55:30	92
12:55:32	92
12:55:34	91
12:55:36	91
12:55:38	91
12:55:40	91
12:55:42	92
12:55:44	92
12:55:46	92
12:55:48	91
12:55:50	91
12:55:52	91
12:55:54	91
12:55:56	91
12:55:58	92
12:56:00	92
12:56:02	93
12:56:04	93
12:56:06	93
12:56:08	94
12:56:10	94
12:56:12	93
12:56:14	93
12:56:16	93
12:56:18	93
12:56:20	93
12:56:22	93
12:56:24	93
12:56:26	93
12:56:28	92
12:56:30	92
12:56:32	93
12:56:34	93
12:56:36	93
12:56:38	93
12:56:40	93
12:56:42	93
12:56:44	93
12:56:46	92
12:56:48	94
12:56:50	94
12:56:52	94
12:56:54	93
12:56:56	92
12:56:58	92
12:57:00	93
12:57:02	93
12:57:04	93
12:57:06	93
12:57:08	93
12:57:10	93
12:57:12	93
12:57:14	93
12:57:16	93
12:57:18	92
12:57:20	92
12:57:22	92
12:57:24	91
12:57:26	91
12:57:28	93
12:57:30	93
12:57:32	93
12:57:34	93
12:57:36	93
12:57:38	93
12:57:40	93
12:57:42	94
12:57:44	94
12:57:46	94
12:57:48	94
12:57:50	94
12:57:52	94
12:57:54	94
12:57:56	93
12:57:58	92
12:58:00	93
12:58:02	93
12:58:04	93
12:58:06	93
12:58:08	93
12:58:10	93
12:58:12	93
12:58:14	93
12:58:16	93
12:58:18	93
12:58:20	93
12:58:22	93
12:58:24	93
12:58:26	93
12:58:28	93
12:58:30	93
12:58:32	93
12:58:34	93
12:58:36	93
12:58:38	93
12:58:40	93
12:58:42	93
12:58:44	93
12:58:46	94
12:58:48	94
12:58:50	94
12:58:52	94
12:58:54	94
12:58:56	94
12:58:58	94
12:59:00	94
12:59:02	94
12:59:04	94
12:59:06	94
12:59:08	94
12:59:10	94
12:59:12	94
12:59:14	94
12:59:16	94
12:59:18	94
12:59:20	93
12:59:22	93
12:59:24	93
12:59:26	93
12:59:28	93
12:59:30	93
12:59:32	93
12:59:34	93
12:59:36	93
12:59:38	93
12:59:40	93
12:59:42	93
12:59:44	93
12:59:46	94
12:59:48	94
12:59:50	94
12:59:52	94
12:59:54	94
12:59:56	94
12:59:58	95
13:00:00	95
13:00:02	95
13:00:04	95
13:00:06	96
13:00:08	96
13:00:10	95
13:00:12	95
13:00:14	95
13:00:16	94
13:00:18	95
13:00:20	95
13:00:22	96
13:00:24	96
13:00:26	96
13:00:28	96
13:00:30	96
13:00:32	96
13:00:34	94
13:00:36	95
13:00:38	95
13:00:40	95
13:00:42	95
13:00:44	95
13:00:46	96
13:00:48	95
13:00:50	95
13:00:52	95
13:00:54	95
13:00:56	96
13:00:58	96
13:01:00	96
13:01:02	95
13:01:04	95
13:01:06	96
13:01:08	96
13:01:10	95
13:01:12	95
13:01:14	95
13:01:16	95
13:01:18	92
13:01:20	92
13:01:22	93
13:01:24	93
13:01:26	94
13:01:28	94
13:01:30	94
13:01:32	93
13:01:34	92
13:01:36	92
13:01:38	92
13:01:40	92
13:01:42	93
13:01:44	93
13:01:46	92
13:01:48	92
13:01:50	91
13:01:52	90
13:01:54	90
13:01:56	89
13:01:58	88
13:02:00	88
13:02:02	88
13:02:04	88
13:02:06	88
13:02:08	88
13:02:10	88
13:02:12	88
13:02:14	88
13:02:16	88
13:02:18	88
13:02:20	88
13:02:22	88
13:02:24	88
13:02:26	88
13:02:28	88
13:02:30	88
13:02:32	90
13:02:34	90
13:02:36	90
13:02:38	91
13:02:40	91
13:02:42	91
13:02:44	90
13:02:46	90
13:02:48	92
13:02:50	92
13:02:52	92
13:02:54	92
13:02:56	92
13:02:58	92
13:03:00	92
13:03:02	92
13:03:04	92
13:03:06	92
13:03:08	92
13:03:10	92
13:03:12	92
13:03:14	92
13:03:16	92
13:03:18	92
13:03:20	91
13:03:22	91
13:03:24	91
13:03:26	91
13:03:28	91
13:03:30	92
13:03:32	92
13:03:34	94
13:03:36	93
13:03:38	93
13:03:40	93
13:03:42	93
13:03:44	92
13:03:46	92
13:03:48	92
13:03:50	92
13:03:52	92
13:03:54	92
13:03:56	92
13:03:58	92
13:04:00	92
13:04:02	92
13:04:04	92
13:04:06	92
13:04:08	92
13:04:10	92
13:04:12	92
13:04:14	92
13:04:16	92
13:04:18	92
13:04:20	91
13:04:22	91
13:04:24	91
13:04:26	91
13:04:28	91
13:04:30	92
13:04:32	92
13:04:34	92
13:04:36	92
13:04:38	92
13:04:40	92
13:04:42	92
13:04:44	92
13:04:46	92
13:04:48	92
13:04:50	92
13:04:52	92
13:04:54	91
13:04:56	92
13:04:58	92
13:05:00	92
13:05:02	92
13:05:04	92
13:05:06	92
13:05:08	92
13:05:10	92
13:05:12	92
13:05:14	91
13:05:16	91
13:05:18	91
13:05:20	91
13:05:22	91
13:05:24	91
13:05:26	92
13:05:28	92
13:05:30	92
13:05:32	92
13:05:34	91
13:05:36	91
13:05:38	91
13:05:40	92
13:05:42	92
13:05:44	92
13:05:46	92
13:05:48	92
13:05:50	92
13:05:52	91
13:05:54	91
13:05:56	91
13:05:58	90
13:06:00	90
13:06:02	91
13:06:04	91
13:06:06	91
13:06:08	91
13:06:10	92
13:06:12	92
13:06:14	92
13:06:16	91
13:06:18	91
13:06:20	91
13:06:22	91
13:06:24	90
13:06:26	90
13:06:28	90
13:06:30	91
13:06:32	91
13:06:34	92
13:06:36	92
13:06:38	92
13:06:40	93
13:06:42	93
13:06:44	92
13:06:46	92
13:06:48	92
13:06:50	92
13:06:52	92
13:06:54	92
13:06:56	92
13:06:58	92
13:07:00	92
13:07:02	92
13:07:04	92
13:07:06	92
13:07:08	91
13:07:10	91
13:07:12	90
13:07:14	90
13:07:16	90
13:07:18	89
13:07:20	89
13:07:22	89
13:07:24	89
13:07:26	89
13:07:28	89
13:07:30	90
13:07:32	90
13:07:34	89
13:07:36	89
13:07:38	87
13:07:40	83
13:07:42	79
13:07:44	78
13:07:46	78
13:07:48	80
13:07:50	81
13:07:52	82
13:07:54	83
13:07:56	83
13:07:58	83
13:08:00	82
13:08:02	82
13:08:04	82
13:08:06	82
13:08:08	85
13:08:10	90
13:08:12	91
13:08:14	93
13:08:16	94
13:08:18	95
13:08:20	95
13:08:22	95
13:08:24	96
13:08:26	96
13:08:28	97
13:08:30	97
13:08:32	96
13:08:34	96
13:08:36	94
13:08:38	94
13:08:40	94
13:08:42	94
13:08:44	94
13:08:46	93
13:08:48	93
13:08:50	93
13:08:52	94
13:08:54	94
13:08:56	93
13:08:58	79
13:09:00	79
13:09:02	77
13:09:04	76
13:09:06	76
13:09:08	72
13:09:10	72
13:09:12	72
13:09:14	72
13:09:16	71
13:09:18	70
13:09:20	69
13:09:22	68
13:09:24	67
13:09:26	67
13:09:28	67
13:09:30	65
13:09:32	65
13:09:34	65
13:09:36	69
13:09:38	71
13:09:40	72
13:09:42	73
13:09:44	73
13:09:46	73
13:09:48	74
13:09:50	74
13:09:52	75
13:09:54	76
13:09:56	76
13:09:58	77
13:10:00	78
13:10:02	78
13:10:04	78
13:10:06	76
13:10:08	76
13:10:10	75
13:10:12	75
13:10:14	76
13:10:16	76
13:10:18	76
13:10:20	77
13:10:22	78
13:10:24	78
13:10:26	76
13:10:28	76
13:10:30	76
13:10:32	76
13:10:34	77
13:10:36	78
13:10:38	78
13:10:40	78
13:10:42	78
13:10:44	79
13:10:46	80
13:10:48	82
13:10:50	82
13:10:52	81
13:10:54	81
13:10:56	81
13:10:58	81
13:11:00	82
13:11:02	83
13:11:04	84
13:11:06	84
13:11:08	84
13:11:10	84
13:11:12	84
13:11:14	81
13:11:16	81
13:11:18	81
13:11:20	82
13:11:22	84
13:11:24	84
13:11:26	84
13:11:28	85
13:11:30	85
13:11:32	85
13:11:34	85
13:11:36	85
13:11:38	86
13:11:40	87
13:11:42	87
13:11:44	87
13:11:46	88
13:11:48	88
13:11:50	88
13:11:52	88
13:11:54	87
13:11:56	87
13:11:58	87
13:12:00	87
13:12:02	87
13:12:04	84
13:12:06	84
13:12:08	84
13:12:10	85
13:12:12	86
13:12:14	87
13:12:16	88
13:12:18	88
13:12:20	89
13:12:22	91
13:12:24	91
13:12:26	91
13:12:28	90
13:12:30	90
13:12:32	90
13:12:34	90
13:12:36	90
13:12:38	91
13:12:40	91
13:12:42	91
13:12:44	91
13:12:46	91
13:12:48	90
13:12:50	90
13:12:52	90
13:12:54	90
13:12:56	90
13:12:58	90
13:13:00	90
13:13:02	91
13:13:04	91
13:13:06	91
13:13:08	91
13:13:10	91
13:13:12	91
13:13:14	90
13:13:16	90
13:13:18	91
13:13:20	91
13:13:22	91
13:13:24	91
[truncated: 1,698 more rows]
