# Supplementary material for: Multivariate physiological recordings in an experimental hemorrhage model
Source: Data Brief. 2018 Jan 31;17:544–50. doi: 10.1016/j.dib.2018.01.053 (PMC5988387; doi:10.1016/j.dib.2018.01.053)
Supplement: Supplementary file 1 — Supplementary material [file mmc1.zip › Data - Corrected/Sheep40_2_UO.csv]

Time to baseline onset(s)	Urine flow rate (mL/min)
-47	0
13	0
73	0
133	0
193	0
253	0
313	0
373	1
433	1
493	1
553	1
613	0
673	0
733	1
793	0
853	0
913	0
973	0
1033	1
1093	21
1153	4
1213	11
1273	2
1333	0
1393	1
1453	0
1513	1
1573	0
1633	1
1693	0
1753	0
1813	0
1873	0
1933	0
1993	0
2053	0
2113	0
2173	0
2233	0
2293	0
2353	17
2413	0
2473	0
2533	0
2593	0
2653	0
2713	0
2773	0
2833	0
2893	0
2953	0
3013	0
3073	0
3133	0
3193	0
3253	0
3313	2
3373	0
3433	0
3493	4
3553	4
3613	15
3673	0
3733	0
3793	0
3853	0
3913	0
3973	0
4033	0
4093	0
4153	0
4213	0
4273	0
4333	0
4393	0
4453	0
4513	0
4573	0
4633	0
4693	0
4753	0
4813	0
4873	0
4933	0
4993	0
5053	0
5113	0
5173	0
5233	0
5293	0
5353	0
5413	0
5473	0
5533	0
5593	0
5653	0
5713	0
5773	0
5833	0
5893	0
5953	0
6013	0
6073	0
6133	0
6193	0
6253	0
6313	0
6373	0
6433	0
6493	0
6553	0
6613	0
6673	0
6733	0
6793	0
6853	0
6913	0
6973	0
7033	0
7093	0
7153	0
7213	0
7273	0
7333	0
7393	5
