# Supplementary material for: Multivariate physiological recordings in an experimental hemorrhage model
Source: Data Brief. 2018 Jan 31;17:544–50. doi: 10.1016/j.dib.2018.01.053 (PMC5988387; doi:10.1016/j.dib.2018.01.053)
Supplement: Supplementary file 1 — Supplementary material [file mmc1.zip › Data - Corrected/Sheep40_2_Venous blood.csv]

Event	Time	pH	pCO2 (mmHg)	pO2 (mmHg)	HCO3 (mmol/L)	BE (mmol/L)	Hct (%)	tHb (g/dL)	sO2 (%)	FO2Hb (%)	FCOHb (%)	FmetHb (%)	FHHB (%)	Na (mmol/L)	K (mmol/L)	Ca (mmol/L)	Cl (mmol/L)	Glu (mg/dL)	Lac (mmol/L)
BL	12:06:47	7.5	38.7	72.3	29.3	5.7	24	8.3	92.4	89.7	2.2	0.7	7.4	140.1	3.27	1.11	106	61	0.54
BL	12:06:47	7.459	41.5	38.1	28.8	4.5	25	8.4	59.9	58.2	1.9	0.9	39	139.2	3.26	1.06	106	57	0.64
BL+30	12:36:00	7.467	42	34.8	29.7	5.5	26	8.9	49.9	48.5	1.6	1.2	48.7	138.7	3.18	1.08	105	60	0.64
BL+55	13:01:00	7.471	41.6	35.2	29.7	5.5	27	9.2	50.8	49.5	1.5	1.1	47.9	138	3.29	1.14	103	63	0.62
Ho+5	13:04:00	7.468	40	32.4	28.3	4.3	28	9.4	46.6	45.3	1.5	0.9	51.9	136.1	2.95	0.96	106	58	0.6
He	13:07:26	7.432	42.4	23.6	27.6	3.1	27	9.1	21.8	21.1	1.8	1.3	75.8	139.9	3.19	1.08	106	58	1.97
He+15	13:22:00	7.45	40.6	31.4	27.6	3.3	24	8.2	39.8	38.7	2	0.8	58.5	137.2	2.81	1.01	106	65	1.02
To	13:37:45	7.47	40.6	33.4	29.2	5.1	26	8.8	46.4	45.2	1.6	0.9	52.3	137.4	2.91	1.07	105	69	0.78
Te	13:39:38	7.477	40.5	33.7	29.3	5.3	25	8.4	49.6	48.3	1.7	1	49	138.1	2.91	1.09	105	70	0.79
Te+10	13:49:00	7.478	40.2	32.5	29.1	5.2	25	8.4	45.1	43.8	1.8	1	53.4	138.2	2.99	1.12	104	68	0.71
Te+20	13:59:00	7.475	39.4	32.7	28.4	4.4	25	8.4	49.7	43.4	1.9	1	53.7	138	2.98	1.12	105	68	0.59
