# Supplementary material for: Multivariate physiological recordings in an experimental hemorrhage model
Source: Data Brief. 2018 Jan 31;17:544–50. doi: 10.1016/j.dib.2018.01.053 (PMC5988387; doi:10.1016/j.dib.2018.01.053)
Supplement: Supplementary file 2 — Supplementary material [file mmc2.zip]

Archive with 14 entries (13 files):
- mmc2/
- mmc2/coi_disclosure Jordan Wolf.pdf
- mmc2/coi_disclosure kinsky_V1.pdf
- mmc2/coi_disclosurec_Nelson.pdf
- mmc2/coi_disclosure_Daluwatte.pdf
- mmc2/coi_disclosure_Enkhbaatar.pdf
- mmc2/coi_disclosure_Khan.pdf
- mmc2/coi_disclosure_Kramer.pdf
- mmc2/coi_disclosure_Marques.pdf
- mmc2/coi_disclosure_Salsbury.pdf
- mmc2/coi_disclosure_Salter.pdf
- mmc2/coi_disclosure_Scully.pdf
- mmc2/coi_disclosure_Strauss.pdf
- mmc2/coi_disclosure_Yaghouby.pdf
